# Supplementary material for: Profiling ATM regulated genes in Drosophila at physiological condition and after ionizing radiation
Source: Hereditas. 2022 Oct 21;159:41. doi: 10.1186/s41065-022-00254-9 (PMC9587650; doi:10.1186/s41065-022-00254-9)
Supplement: Supplementary file 4 — Additional file 4: Table S1. mRNA counts. [file 41065_2022_254_MOESM4_ESM.xlsx]

## Sheet: mRNA_counts
Symbol	Geneid	atm_L3_CK_rep1	atm_L3_CK_rep2	atm_L3_CK_rep3	atm_L3_IR_rep1	atm_L3_IR_rep2	atm_L3_IR_rep3	w1118_L3_CK_rep1	w1118_L3_CK_rep2	w1118_L3_CK_rep3	w1118_L3_IR_rep1	w1118_L3_IR_rep2	w1118_L3_IR_rep3
128up	FBgn0010339	1584	946	1361	1251	1510	1240	2216	1480	2774	1894	1225	1874
140up	FBgn0010340	192	169	200	251	192	193	334	249	462	225	199	306
14-3-3epsilon	FBgn0020238	8516	7384	10395	9283	21261	8819	14363	11718	17706	26287	10073	13920
14-3-3zeta	FBgn0004907	13043	12380	15489	19564	20320	13023	21741	16410	28812	20848	12123	23238
18w	FBgn0287775	2119	1817	3525	1287	4584	3366	3441	3622	3560	6719	3121	3345
26-29-p	FBgn0250848	13127	6334	7743	11342	9868	7878	10350	9674	12303	8968	8910	10202
2mit	FBgn0260793	383	363	622	295	496	580	627	651	911	760	518	782
4E-T	FBgn0052016	1646	1962	2700	1966	2502	2572	3486	3336	4672	2783	2223	4360
5-HT1A	FBgn0004168	113	122	204	90	174	166	174	167	223	199	76	190
5-HT1B	FBgn0263116	29	27	46	29	88	50	51	37	74	92	35	50
5-HT2A	FBgn0087012	152	99	184	111	184	160	242	122	225	123	127	179
5-HT2B	FBgn0261929	43	33	52	32	90	48	39	38	43	60	18	62
5-HT7	FBgn0004573	196	159	211	188	355	210	272	205	326	330	145	345
5PtaseI	FBgn0259178	471	358	512	465	582	413	695	591	897	543	461	659
7B2	FBgn0041707	689	458	548	567	579	588	831	567	1077	949	528	734
a	FBgn0000008	751	898	1591	563	1842	1741	1446	1803	1967	2716	1651	1270
a10	FBgn0011293	17	5	6	15	11	13	12	10	16	6	8	9
a6	FBgn0023130	488	288	474	314	833	441	614	562	584	1082	479	434
AANATL2	FBgn0031791	486	350	735	640	515	858	1570	2886	1804	1883	3313	1809
AANATL3	FBgn0032839	56	9	28	84	3	17	18	3	2	5	3	9
AANATL4	FBgn0034429	164	156	121	482	17	155	243	190	400	136	136	632
AANATL6	FBgn0034428	17	21	11	40	47	20	55	117	106	228	72	189
AANATL7	FBgn0040376	33	28	23	18	26	31	50	35	46	33	10	48
Aasdh	FBgn0027780	460	257	375	402	430	425	812	759	1069	524	619	822
Aatf	FBgn0031851	392	265	456	359	637	372	449	393	658	552	301	422
aay	FBgn0023129	5716	1494	3073	8559	6871	1481	2119	4647	4628	3741	8602	2404
ab	FBgn0264442	781	900	1920	522	4691	1635	813	1011	1393	5517	898	985
Abca3	FBgn0031170	10697	4352	5603	7427	10585	5227	2803	1551	4427	4470	1681	5383
ABCB7	FBgn0035244	2521	1085	1580	2093	2167	1422	2331	1388	2260	1459	1211	1763
Abcd1	FBgn0039890	3918	3777	4554	5072	3275	4072	6260	4581	9463	2870	3602	8000
Abcd3	FBgn0031069	2741	1452	2261	1582	8969	2381	3601	1817	3950	4746	1790	3492
abd-A	FBgn0000014	1075	1289	2663	805	3454	2428	2081	2317	2291	4107	1780	2369
Abd-B	FBgn0000015	322	295	647	228	843	554	591	662	681	1040	582	752
Abi	FBgn0020510	1328	1083	1640	1250	2162	1385	2002	1905	2082	2441	1614	1808
Abl	FBgn0000017	1647	1549	3436	1153	7119	3457	2697	2872	2845	7941	2561	3274
abo	FBgn0000018	467	274	361	434	462	295	613	494	719	432	405	541
Abp1	FBgn0036372	2330	1530	2404	1567	2807	2327	3082	3100	3823	3613	2695	2655
abs	FBgn0015331	392	214	500	212	1144	512	499	496	688	1373	515	552
ac	FBgn0000022	57	42	51	32	27	54	123	120	176	95	57	59
Ac13E	FBgn0022710	987	1022	2149	584	3290	2186	1504	1857	1578	3132	1779	2028
Ac3	FBgn0023416	461	346	706	335	383	601	497	434	758	439	324	691
Ac76E	FBgn0004852	2190	1420	1752	1838	2833	1946	1944	1345	1844	1584	1201	2485
Ac78C	FBgn0024150	1257	810	1508	879	2069	1201	1299	848	1376	1433	631	1476
Acat2	FBgn0035203	653	426	648	636	831	610	1157	993	1415	1213	939	993
Acbp1	FBgn0031992	784	611	965	879	655	949	1252	1317	1895	1001	1425	1209
Acbp2	FBgn0010387	3264	1354	1346	4819	2437	1130	851	282	786	320	251	648
Acbp3	FBgn0250836	1821	791	504	3639	330	647	246	223	505	206	228	834
Acbp4	FBgn0035742	1870	433	381	2182	13	381	392	29	747	5	44	785
Acbp5	FBgn0035926	956	533	325	1838	393	351	563	83	699	533	119	575
Acbp6	FBgn0035743	7437	2850	3864	6478	4257	3134	4751	1925	4613	2433	1631	5359
ACC	FBgn0033246	7336	3998	6742	5251	11747	6201	5940	5233	6131	8109	4409	7282
AcCoAS	FBgn0012034	8233	2431	4523	6112	8929	4027	3627	6364	6762	8533	7889	5198
Ace	FBgn0000024	823	625	986	805	1323	793	1354	1497	1269	1661	1199	1274
Acer	FBgn0016122	1761	1286	1841	1864	2529	1607	1691	925	2344	1886	725	1708
Acf	FBgn0027620	1573	1292	2037	1015	1665	1935	2621	2155	3250	2224	1791	2769
achi	FBgn0033749	224	212	235	156	302	221	684	506	678	368	314	562
Achl	FBgn0033936	52	2865	6118	499	97	11073	7427	8374	5870	7686	19182	1400
acj6	FBgn0000028	29	28	46	14	68	45	45	39	65	88	37	62
Ack	FBgn0028484	1623	1167	2376	1088	3327	2368	2593	2382	2905	3584	2280	2327
Ack-like	FBgn0263998	2356	1929	4238	1528	5130	3879	3649	4267	4830	6066	4095	3972
Acn	FBgn0263198	1783	1418	2203	1503	2321	1996	3059	2720	3690	2753	2292	2938
ACOX1	FBgn0027572	4248	2198	2825	4117	2515	2640	4733	3684	5401	2410	3171	4361
Acox3	FBgn0031813	9600	4314	4733	11285	8304	5103	7704	3727	8500	5591	3170	7816
Acox57D-d	FBgn0034629	647	333	329	544	630	337	546	178	528	463	152	488
Acox57D-p	FBgn0034628	1597	801	998	1092	1838	853	1520	916	1646	1044	779	1424
Acp24A4	FBgn0051779	75	40	33	100	67	34	5	3	4	18	6	17
Acp32CD	FBgn0023415	52	32	46	26	62	61	91	72	60	139	78	45
Acp33A	FBgn0267327	4	6	12	5	3	13	7	4	16	3	8	7
Acp36DE	FBgn0011559	411	293	542	332	214	414	857	659	1074	290	596	907
Acp53C14c	FBgn0053530	7	5	4	2	5	4	7	6	9	12	4	5
Acp62F	FBgn0020509	36	17	16	29	15	18	26	20	27	12	11	35
Acp63F	FBgn0015585	48	22	37	23	21	26	62	48	68	27	49	47
Acp65Aa	FBgn0020765	2	1	1	11	3	0	1	3	4	2	4	2
Acph-1	FBgn0000032	1829	1252	1716	1415	1797	1666	2386	2039	2918	2037	1875	2169
Acsf2	FBgn0031703	1860	368	351	2125	706	266	728	176	814	246	183	922
Acsf3	FBgn0029945	144	184	254	152	172	244	533	319	800	178	176	484
Acsl	FBgn0263120	7925	4474	6145	8666	6509	5204	7199	4843	10414	6708	3700	7689
Act42A	FBgn0000043	18836	14297	24025	15205	33270	22188	24520	28104	35956	41973	24868	23232
Act57B	FBgn0000044	87877	48422	36805	161578	145658	38321	98927	33437	64345	104309	34352	87979
Act5C	FBgn0000042	68612	50644	94707	70201	217524	83648	98495	99323	130959	278144	108978	83812
Act79B	FBgn0000045	22	20	45	14	95	22	57	29	60	125	32	40
Act87E	FBgn0000046	10215	6232	7003	11476	16785	6723	11861	4506	11996	12178	3843	10289
Act88F	FBgn0000047	8	8	13	4	40	23	21	37	32	54	29	16
Actbeta	FBgn0024913	149	134	223	138	188	182	304	220	376	230	165	348
Actn	FBgn0000667	9212	5559	6268	10118	20915	6544	9665	5843	8725	18376	6587	11763
Actn3	FBgn0015008	78	237	293	139	117	191	520	220	695	112	108	473
ACXA	FBgn0040510	131	378	527	172	169	416	735	314	1016	186	159	691
ACXB	FBgn0040509	65	83	108	58	43	109	232	90	249	73	57	155
ACXC	FBgn0040508	308	666	932	271	418	754	1433	634	1822	471	332	1247
ACXD	FBgn0040507	830	377	394	605	914	373	962	694	921	785	674	1021
ACXE	FBgn0040506	31	42	59	23	44	42	206	119	168	63	81	159
Acyp	FBgn0025115	41	73	131	34	69	65	69	48	144	34	21	53
Acyp2	FBgn0038363	384	304	387	477	246	312	608	462	822	268	382	577
Ada	FBgn0037661	151	112	99	93	114	92	181	139	232	139	108	165
Ada1-1	FBgn0051865	31	11	21	15	8	12	23	12	31	3	20	28
Ada1-2	FBgn0051866	66	39	63	48	140	42	100	90	125	159	84	102
Ada2a	FBgn0263738	204	164	201	168	309	209	321	255	385	349	200	300
Ada2b	FBgn0037555	1914	1097	1675	1940	2983	1571	1895	1802	2412	2541	1604	2018
Ada3	FBgn0030891	970	612	936	807	1618	897	1243	1130	1422	1824	1021	1094
AdamTS-A	FBgn0286071	2599	2411	7026	1684	5680	6521	4626	7342	6568	10305	6180	4477
AdamTS-B	FBgn0029791	2105	1106	2243	1386	3707	2115	1469	1215	1597	2463	1192	1260
Adar	FBgn0026086	1686	1427	2293	1512	1684	2122	2995	2691	3964	2086	2423	3445
Adat1	FBgn0028658	143	123	178	133	83	186	215	128	233	103	174	176
Adck1	FBgn0035039	394	212	300	307	451	336	435	355	510	543	285	371
Adck5	FBgn0036142	517	414	640	450	435	516	1136	612	1343	416	386	898
ADD1	FBgn0026573	1464	1231	1770	1076	2084	1674	2381	2202	2637	2247	1765	2544
Adf1	FBgn0284249	1049	894	1299	951	1362	1038	1825	1589	2465	2191	1303	1585
Adgf-A	FBgn0036752	1987	1362	1680	1623	2040	1677	1689	1237	1794	2059	977	1445
Adgf-A2	FBgn0043025	280	472	688	273	279	520	1045	462	1356	339	259	769
Adgf-B	FBgn0036751	140	174	224	75	83	199	250	117	350	92	82	168
Adgf-C	FBgn0038173	156	89	142	159	164	130	160	112	225	88	108	180
Adgf-D	FBgn0038172	2501	983	1332	2805	1355	1101	1241	1349	1027	870	1199	956
Adgf-E	FBgn0033952	168	212	350	115	145	255	613	357	937	224	186	463
Adh	FBgn0000055	187	51	45	95	21	57	61	72	82	12	66	67
Adi1	FBgn0052068	1545	963	957	2263	1176	830	1365	910	1725	828	631	1453
AdipoR	FBgn0038984	7493	4218	5960	6257	7107	5278	9443	7122	12985	6505	6585	8697
Adk1	FBgn0037995	225	354	462	207	208	364	812	314	1042	194	181	599
Adk2	FBgn0036337	4097	2331	3319	4708	3099	2952	4070	3568	5357	3631	3431	3803
Adk3	FBgn0026602	1353	1093	2071	1634	7616	1742	1259	889	1365	2609	850	1250
AdoR	FBgn0039747	128	84	136	83	223	141	142	125	162	233	127	135
adp	FBgn0000057	883	716	1114	781	1553	1088	1899	1577	2201	1717	1761	1438
AdSL	FBgn0038467	4261	2049	2621	3667	2735	2571	4320	5734	4248	3033	5508	3579
AdSS	FBgn0027493	12956	5285	6989	11158	10501	6140	7452	4078	8049	6346	3609	6764
Aduk	FBgn0037679	552	296	485	533	514	382	746	674	824	522	604	684
Ae2	FBgn0036043	2354	1560	2129	2471	4287	1954	2405	1815	2645	3140	1811	2898
Aef1	FBgn0005694	463	311	558	367	1264	483	668	481	670	1194	453	632
Afg3l2	FBgn0036702	4208	2242	3770	3091	4545	4061	4355	3581	4922	4174	3798	4351
aft	FBgn0026309	927	682	955	866	828	896	1491	1311	1854	1014	1087	1273
Afti	FBgn0038223	1313	1151	1906	932	2053	1752	2030	1925	2408	2309	1598	2062
Ag5r	FBgn0015010	7983	3829	8490	4798	12962	6817	4838	4760	9223	9955	5918	5066
Ag5r2	FBgn0020508	156210	45389	32512	154786	73580	40684	76229	12679	76761	47080	11407	65402
AGBE	FBgn0053138	4926	1832	2405	5961	2878	2254	2796	1962	3146	1741	1638	2692
AgmNAT	FBgn0029813	65	10	34	51	59	23	47	41	59	53	20	47
ago	FBgn0041171	6135	4302	8483	3826	9426	7594	9778	9221	10647	10038	8056	8811
AGO1	FBgn0262739	5317	5043	8456	4283	10954	7837	8373	9052	9483	12107	7296	9543
AGO2	FBgn0087035	12903	9225	13853	10618	16535	13536	12149	12567	14980	14399	11728	13597
AGO3	FBgn0250816	120	132	181	140	116	142	263	241	404	125	186	275
Agpat1	FBgn0030421	244	214	236	322	370	207	295	217	460	353	187	376
Agpat2	FBgn0026718	1399	1639	2576	1674	1683	3093	2240	2206	3420	2633	1846	1757
Agpat3	FBgn0036623	1814	1312	1832	1844	3498	1942	2628	2154	3643	4536	2203	2618
Agpat4	FBgn0036622	2203	870	613	2818	1371	612	1464	99	1724	1116	137	1562
Agps	FBgn0033983	160	129	207	129	273	181	410	295	541	307	314	372
agt	FBgn0024912	265	174	252	307	296	281	140	103	242	230	120	198
Agxt	FBgn0014031	4092	1717	1908	3503	3055	1811	1941	1251	2260	1153	917	2457
Ahcy	FBgn0014455	6316	2385	3515	5572	9802	3279	3671	2948	4726	5965	2701	3452
AhcyL1	FBgn0035371	2724	1935	2864	2394	5353	2784	3812	2864	3843	5993	2840	3395
AhcyL2	FBgn0015011	3486	2556	3113	2413	2815	3395	5583	4905	5567	3670	5520	3955
AIF	FBgn0031392	1214	927	1421	736	1522	1343	2146	1379	2405	1577	1052	1654
AIMP1	FBgn0033351	947	554	778	851	861	683	1149	905	1374	971	716	1089
AIMP2	FBgn0036515	1579	901	1363	1550	1885	1209	1898	1462	2701	2302	1376	1958
AIMP3	FBgn0050185	664	402	551	573	896	574	843	678	1058	1030	654	881
Ak1	FBgn0022709	1441	939	1352	2223	1355	1147	3839	2713	4248	2243	2640	2948
Ak2	FBgn0283494	156	65	105	178	8	78	123	79	156	6	78	129
Ak3	FBgn0042094	1363	901	1281	1572	1478	1036	1556	1166	2293	1404	978	1755
Ak6	FBgn0033754	101	92	85	108	80	103	198	147	227	113	94	163
Akap200	FBgn0027932	4677	5948	11098	4236	14984	9781	9475	9667	13155	25157	9932	8572
Akh	FBgn0004552	34	17	30	23	123	33	27	32	32	108	17	38
AkhR	FBgn0025595	862	475	690	986	969	596	1080	1146	1436	749	1022	1259
akirin	FBgn0082598	1608	2134	2834	2274	3782	2159	4109	3792	5046	4619	2691	4154
Akr1B	FBgn0086254	2577	1385	1632	3823	3441	1477	3291	2866	5126	3776	2640	3620
Akt	FBgn0010379	2191	2359	3972	2686	4793	3588	4386	4332	5505	5479	3385	4989
al	FBgn0000061	160	98	189	78	461	183	265	261	276	642	236	148
Aladin	FBgn0030122	678	421	636	398	1090	624	717	675	1028	1184	577	738
AlaRS	FBgn0027094	8196	4226	7274	5490	8704	7187	5895	5396	8337	10038	5305	6255
AlaRS-m	FBgn0028962	1340	588	946	931	1337	912	1316	1076	1334	1013	880	1093
Alas	FBgn0020764	2481	984	1421	1941	2888	1283	2022	1823	2311	2829	1694	2117
alc	FBgn0260972	1457	905	1429	1360	1585	1199	1681	1570	2192	1791	1527	1365
Ald1	FBgn0000064	19203	10245	8940	34049	36395	8389	17694	9575	17623	28501	9858	22084
Ald2	FBgn0039425	222	473	575	277	250	429	1074	447	1354	222	191	859
Aldh	FBgn0012036	20419	5328	5981	19404	19781	4457	7041	2308	11508	4740	1758	8993
Aldh7A1	FBgn0036857	5111	2078	2584	3654	4084	2435	4344	4117	4563	4104	3730	3988
Aldh-III	FBgn0010548	7213	4099	4940	5754	6467	4496	7463	6113	8998	6568	5803	7246
Alg1	FBgn0038552	2888	1222	1794	2380	2076	1511	2299	1706	2522	1476	1423	2007
Alg10	FBgn0052076	779	424	601	675	776	525	967	760	1247	976	663	958
Alg11	FBgn0037108	1899	960	1252	1727	1684	1153	2225	1829	2925	2281	1649	2279
Alg12	FBgn0037743	733	519	605	956	843	599	939	741	1047	630	580	892
Alg13	FBgn0039639	56	42	46	59	71	37	94	86	117	84	63	85
Alg14	FBgn0030645	157	94	101	115	121	106	177	156	202	109	148	159
Alg2	FBgn0035401	1243	771	1138	1067	1865	978	1426	1273	1809	1787	1225	1317
Alg-2	FBgn0086378	1156	886	1209	1450	570	1029	1830	1615	2594	581	1429	1953
Alg3	FBgn0011297	787	389	425	660	1020	398	694	484	735	820	399	610
Alg7	FBgn0032477	943	585	788	912	1329	632	1090	872	1263	1026	734	1002
Alg9	FBgn0039293	1138	679	1010	962	990	905	1409	1210	1730	945	1016	1312
Alh	FBgn0261238	1695	1637	3440	1240	4638	3168	3888	4361	3956	6846	3312	3793
alien	FBgn0013746	1592	1347	1597	1807	1609	1460	2842	2522	3834	2022	1897	2884
ALiX	FBgn0086346	9575	4973	9770	7933	19449	8037	8080	8824	10035	16331	9959	7386
Alk	FBgn0040505	828	965	1669	526	2175	1680	1165	1266	1474	2721	1390	1723
AlkB	FBgn0065035	247	163	230	232	140	193	372	283	502	138	230	393
Alms1a	FBgn0025388	318	439	694	274	531	650	896	569	1014	596	362	1196
Alms1b	FBgn0025387	27	76	80	32	98	104	168	89	181	85	41	183
Alp1	FBgn0283479	6962	5358	6461	5435	4195	6430	13758	12640	14304	5019	9658	15928
Alp10	FBgn0035619	14294	4690	4055	6945	3623	4516	2588	1720	4010	2010	1348	4286
Alp11	FBgn0030661	173	171	288	108	231	242	443	229	413	184	187	338
Alp12	FBgn0032779	1439	560	927	1252	1485	846	1036	772	1707	1072	775	1464
Alp13	FBgn0037786	108	70	67	77	58	54	129	117	202	55	60	175
Alp2	FBgn0283480	0	1	4	1	16	0	9	4	4	23	2	3
Alp4	FBgn0016123	3851	1522	2342	3800	3120	1922	2418	1725	4696	5484	1458	2499
Alp5	FBgn0038845	7931	2993	2709	8126	5405	2886	9226	3578	10650	4083	3388	9626
Alp7	FBgn0034710	100	48	74	86	118	59	1363	1228	234	947	2560	801
Alp8	FBgn0034712	352	224	107	423	464	120	2490	1363	652	1742	1692	1920
Alp9	FBgn0035620	13491	4808	4452	5530	4341	4959	1953	1562	3729	2496	1434	4104
alph	FBgn0086361	1818	2148	2883	2212	4375	2392	3734	2938	4758	4574	2425	3848
alpha4GT1	FBgn0031491	863	707	1155	665	926	1004	1217	1200	1705	1435	1237	1114
alpha-Cat	FBgn0010215	3053	3214	4436	3655	2898	3898	6374	5648	9231	3318	3992	6739
alpha-Catr	FBgn0029105	168	113	149	131	194	169	240	187	298	269	157	256
alphaCOP	FBgn0025725	11067	5413	9614	6624	18075	8819	11919	10062	12937	15888	9263	10676
alpha-Est1	FBgn0015568	5987	1948	2172	7392	3469	1987	5108	2250	4749	2093	1812	4379
alpha-Est10	FBgn0015569	358	184	264	453	820	218	380	159	501	532	114	459
alpha-Est2	FBgn0015570	2025	888	850	1619	1854	759	749	193	1569	469	168	1819
alpha-Est3	FBgn0015571	6	6	7	10	0	5	12	18	16	1	11	9
alpha-Est4	FBgn0015572	1573	744	660	1606	930	594	1408	776	1540	525	563	1793
alpha-Est5	FBgn0261393	1831	815	909	1811	1370	772	1777	1109	1649	975	1008	1617
alpha-Est6	FBgn0015574	194	253	357	137	186	225	636	329	675	185	196	442
alpha-Est7	FBgn0015575	5151	2011	2090	6162	4034	1634	3824	1963	3812	2825	1458	4011
alpha-Est8	FBgn0015576	2253	926	1050	1695	2217	764	3591	878	3166	802	622	3386
alpha-Est9	FBgn0015577	2313	1511	2231	2288	2586	2033	2920	1938	3263	2299	1646	2913
alphaKap4	FBgn0035657	74	153	168	60	82	162	282	129	440	71	59	230
alpha-Man-Ia	FBgn0259170	1322	1012	1724	1324	3157	1409	1747	1670	2429	3033	1313	2087
alpha-Man-Ib	FBgn0039634	1429	1102	1521	1150	1510	1541	1985	1718	2375	1534	1490	1936
alpha-Man-Ic	FBgn0051202	52	21	32	27	23	30	58	45	63	22	43	52
alpha-Man-IIa	FBgn0011740	1806	1108	1934	1180	1899	1815	3223	3060	3401	2555	2476	2805
alpha-Man-IIb	FBgn0026616	888	778	1383	569	1208	1202	1291	1322	1697	1432	1096	1525
alpha-PheRS	FBgn0030007	2230	1232	1863	1806	2731	1662	2315	1949	3065	2975	1791	2232
alphaSnap	FBgn0250791	2929	2297	3601	3254	2917	3085	4189	3918	6152	3529	3446	4239
alpha-Spec	FBgn0250789	42798	23937	37978	28245	43475	35807	38679	35185	37813	36326	28701	42398
alphaTry	FBgn0003863	21508	8249	11486	12383	26323	11898	5653	8328	13030	12327	7458	10072
alphaTub67C	FBgn0087040	20	12	18	17	35	24	17	19	27	28	21	16
alphaTub84B	FBgn0003884	58944	40018	66828	50190	90557	65004	87077	81765	100811	118671	77530	73105
alphaTub84D	FBgn0003885	2303	1800	2965	1634	3750	2573	3785	2847	4121	4465	2402	3022
alphaTub85E	FBgn0003886	649	242	475	600	4131	366	731	1258	785	2504	855	921
Alr	FBgn0031068	277	199	308	237	535	266	412	312	496	491	274	325
alrm	FBgn0039332	555	322	468	529	321	410	516	471	694	309	369	589
Als2	FBgn0037116	2184	1465	2330	1588	2197	2198	2908	2417	3450	2036	2426	3128
alt	FBgn0038535	3399	4321	8746	3134	14130	8863	9130	11090	11719	23339	11542	9094
aly	FBgn0004372	37	70	61	39	53	63	356	198	281	89	111	300
Ama	FBgn0000071	1852	2613	6145	2045	5138	4701	6004	11182	8257	12825	12682	4423
Amacr	FBgn0032881	867	453	607	883	634	584	1000	882	1312	628	822	938
amd	FBgn0000075	281	120	216	318	571	269	136	81	173	387	79	129
amn	FBgn0086782	367	224	437	335	458	414	418	447	583	563	441	539
Amnionless	FBgn0025686	137	88	169	123	146	160	199	238	180	205	296	165
amon	FBgn0023179	576	394	714	551	908	670	885	622	1061	849	480	794
AMPdeam	FBgn0052626	12259	7147	10588	14834	9959	10306	16795	18312	17448	12388	16853	14297
Amph	FBgn0027356	1855	1478	1577	2014	2677	1284	1830	970	2261	1363	736	1982
AMPKalpha	FBgn0023169	6369	2991	4320	4637	7637	3865	5580	4416	4810	6362	4291	4224
Amt	FBgn0038309	13	11	30	9	37	14	14	33	22	47	27	30
Amun	FBgn0030328	1754	1439	2514	1394	5555	2530	2804	2600	3256	6765	2410	3189
amx	FBgn0000077	333	222	317	300	363	295	377	382	541	373	346	382
Amy-d	FBgn0000078	7141	1638	3573	3904	8634	2288	2873	1458	1145	3110	1466	1047
Amy-p	FBgn0000079	21532	5735	11455	11867	17737	7550	10478	5804	4073	4885	5979	3711
Amyrel	FBgn0020506	2098	990	1202	1197	1276	770	2365	888	644	374	898	928
ana	FBgn0011746	73	67	115	79	211	99	212	174	215	560	135	178
ana1	FBgn0262167	1580	1459	1890	1350	1460	1555	2101	1847	2396	1128	1153	2570
ana2	FBgn0027513	91	94	129	68	181	105	208	123	272	205	93	161
ana3	FBgn0266111	1066	848	1241	566	899	947	2849	2190	2798	1132	1537	2486
Ance	FBgn0012037	20772	12070	16775	17046	16604	19813	25334	23796	29501	22645	25943	21798
Ance-2	FBgn0032535	59	61	46	104	34	68	40	28	47	12	36	39
Ance-3	FBgn0032536	414	251	247	519	387	214	219	119	334	258	103	341
Ance-4	FBgn0033366	5994	2296	2926	4571	3625	2432	5018	3463	4130	3507	3243	3630
Ance-5	FBgn0035076	1578	540	641	982	1586	560	610	491	962	636	336	812
anchor	FBgn0036741	2072	1633	4450	1893	3656	3483	2396	4228	4660	3263	2610	2722
Andorra	FBgn0030898	37	39	54	21	48	51	87	36	142	45	18	62
angel	FBgn0016762	451	213	342	384	451	282	463	435	527	438	410	394
Ank	FBgn0011747	13327	11062	15722	14055	11894	14199	20064	18239	26736	11871	14051	22648
Ank2	FBgn0261788	4533	3801	6148	3215	6194	5786	8461	9045	9402	9027	6614	8710
Ankle2	FBgn0028343	4573	2448	4210	3273	4652	3760	5726	5369	5679	4732	5076	4371
Ankrd49	FBgn0261881	216	204	294	194	383	231	450	379	601	501	289	445
anne	FBgn0052000	7188	6624	8308	7784	4515	7593	11932	9393	15776	4302	6857	13562
Ant2	FBgn0025111	305	414	609	283	385	533	1306	782	1404	494	490	1089
antdh	FBgn0026268	30	14	33	40	426	28	40	24	78	278	20	39
Antp	FBgn0260642	381	276	410	271	430	416	511	537	698	489	400	525
antr	FBgn0050488	40	35	38	80	15	44	90	69	140	64	54	143
AnxB10	FBgn0000084	1284	881	1462	1010	2328	1239	1992	1895	2423	2326	2041	1882
AnxB11	FBgn0030749	1633	1307	2380	1649	4970	1785	1997	1776	2545	4120	1647	1838
AnxB9	FBgn0000083	16627	9566	14628	17809	22018	11626	16562	14649	21751	16785	13938	17338
aop	FBgn0000097	854	1094	2937	747	4126	2640	1391	1850	2238	7104	1919	1917
aos	FBgn0004569	318	265	413	301	438	388	486	424	697	714	395	600
Aos1	FBgn0029512	1360	961	1346	1068	1562	1342	2159	1767	3015	2586	1594	2198
AOX1	FBgn0267408	10977	4134	4399	9122	19725	4089	5117	3172	5755	4951	2984	5932
AOX2	FBgn0038348	2909	1228	980	2758	3522	960	751	503	1343	818	560	2078
AOX3	FBgn0038349	11319	5449	6998	8256	6232	5945	8330	7937	9136	3976	5414	6836
AOX4	FBgn0038350	61	28	50	27	47	27	21	39	37	19	12	44
ap	FBgn0267978	1199	1024	2068	750	1863	1861	1920	1821	2704	2475	1343	1757
AP-1-2beta	FBgn0010380	4400	2631	4667	2734	8410	4553	6144	6333	6834	10628	6293	5050
AP-1gamma	FBgn0030089	3771	2352	3955	2520	6603	3790	4495	3465	4220	6034	3211	4221
AP-1mu	FBgn0024833	2330	1417	2073	1999	2764	2106	2972	2675	3882	3364	2653	2645
AP-1sigma	FBgn0039132	1147	894	1228	1401	1470	977	1513	1341	2357	1366	1066	1801
AP-2alpha	FBgn0264855	4081	3589	5729	3640	5963	5571	6868	6889	8660	7212	5642	7120
AP-2mu	FBgn0263351	2536	1813	2703	2023	3229	2602	3962	3792	5049	4450	3689	3488
AP-2sigma	FBgn0043012	644	549	807	848	1306	774	1120	1157	1568	1934	1067	1141
Apc	FBgn0015589	5033	3272	6257	3594	8615	5341	5776	6063	6018	7527	4660	6822
APC10	FBgn0034231	240	153	196	205	296	223	318	319	422	319	222	326
Apc2	FBgn0026598	881	550	983	526	1010	898	1141	1093	1323	1136	1043	1041
APC4	FBgn0052707	486	299	404	286	549	368	718	597	791	629	527	547
APC7	FBgn0029879	84	53	87	88	86	113	52	45	91	56	46	71
ApepP	FBgn0026150	4082	2316	3356	3740	3191	3214	4858	3958	6649	4243	3535	5022
aph-1	FBgn0031458	504	378	592	538	794	490	859	700	996	1074	668	762
aPKC	FBgn0261854	2451	2205	3367	2666	3718	3271	3592	3276	4378	3299	2510	3944
Apl	FBgn0042178	340	387	576	308	515	499	774	416	902	471	290	696
Aplip1	FBgn0040281	285	179	268	216	309	281	498	400	616	407	372	405
apn	FBgn0038132	30	28	18	57	71	28	25	20	41	30	11	46
apolpp	FBgn0087002	268867	150061	189940	354307	139513	153127	259215	271596	336060	130773	206091	333758
Apoltp	FBgn0032136	12875	5644	9743	11173	9006	7706	10827	3989	12525	6293	3157	9986
app	FBgn0260941	1212	1146	1928	941	2906	1848	2199	1892	2448	3274	1582	2658
APP-BP1	FBgn0261112	993	945	1274	969	1175	1094	2091	1232	2436	1201	928	1671
Appl	FBgn0000108	1063	1122	2270	672	3253	2090	1877	2163	2187	4174	1514	2564
Aprt	FBgn0000109	219	182	194	300	347	198	289	284	395	452	220	303
Aps	FBgn0036111	1368	1388	2137	1455	4364	1864	2242	1706	2884	4798	1582	2519
apt	FBgn0015903	587	471	605	508	577	534	1108	795	1189	686	478	882
Apt1	FBgn0042138	1676	1089	1445	1744	2801	1327	2452	1724	3024	2778	1419	2414
AQP	FBgn0033807	412	223	213	445	218	169	225	105	240	160	81	243
aqz	FBgn0286516	2167	2406	4011	2379	13756	3235	2974	2552	3566	11477	2477	4139
ara	FBgn0015904	487	378	730	350	524	710	1051	953	1226	1067	894	889
aralar1	FBgn0028646	3662	2183	3002	3670	5998	2777	3966	6402	6174	5936	8025	4541
Arc1	FBgn0033926	103539	48758	64164	90179	147965	60044	42169	44403	44921	74954	53841	45485
Arc2	FBgn0033928	919	444	667	1186	535	611	240	217	439	333	218	496
Arc42	FBgn0038742	3045	1420	2055	2752	3183	1883	2839	2236	3839	2340	2149	2766
Archease	FBgn0038893	522	347	449	553	418	426	459	369	666	334	350	501
Arf102F	FBgn0013749	1540	1234	1787	1913	1427	1560	2758	2302	4014	1498	1757	3098
Arf51F	FBgn0013750	928	1047	1430	1357	1435	1071	1753	1464	2512	1664	1062	1847
Arf79F	FBgn0010348	5804	6414	8403	8414	6695	6970	12177	11073	17305	8457	8107	12757
ArfGAP1	FBgn0020655	2886	1550	2389	2262	3725	2370	3587	2957	4264	4426	2678	2864
ArfGAP3	FBgn0037182	3854	2140	3317	3038	5287	2771	4578	3414	5136	4859	2942	3833
Arfip	FBgn0037884	988	746	1118	838	1234	1098	1636	1427	2067	1437	1285	1366
Arfrp1	FBgn0030088	386	266	385	354	235	319	554	438	776	228	321	545
arg	FBgn0023535	888	248	389	743	589	276	86	87	236	70	51	219
Argk	FBgn0000116	114835	47823	40350	170289	94982	42558	76904	41066	88494	75568	40516	107394
Argl	FBgn0032076	10703	3350	3684	10110	6243	3481	4995	4229	6613	3521	3867	5991
Argp	FBgn0051469	188	79	172	200	99	112	130	107	194	92	82	140
ArgRS	FBgn0027093	1469	1007	1341	1372	1416	1291	2132	1789	2881	1572	1315	2123
ArgRS-m	FBgn0037526	341	243	449	359	330	322	433	401	713	408	356	539
ari-1	FBgn0017418	943	978	1664	990	2932	1603	1744	1742	1973	3500	1505	1986
ari-2	FBgn0025186	959	798	1523	743	1645	1436	1949	1955	2113	2558	1756	1622
Arl1	FBgn0000115	1178	741	1090	1128	1443	1007	1619	1352	1917	1544	1190	1434
Arl2	FBgn0004908	235	222	301	312	321	277	493	331	627	357	316	455
Arl4	FBgn0039889	505	635	787	766	617	560	1112	1012	1824	767	783	1318
Arl5	FBgn0035866	325	262	426	411	733	306	549	500	645	936	477	512
Arl6	FBgn0034446	18	16	27	22	22	19	65	40	61	32	28	52
Arl6IP1	FBgn0038453	687	774	913	804	709	778	1696	1278	2167	889	882	1535
Arl8	FBgn0037551	654	757	1129	1020	1485	875	1254	1179	1868	1724	1025	1403
arm	FBgn0000117	14849	9191	16713	9826	18416	15918	19460	18990	24260	24736	18305	16379
Arp1	FBgn0011745	3784	2469	3918	4023	4620	3572	4714	4546	6740	5760	4185	5061
Arp10	FBgn0031050	1323	747	1083	1095	1425	917	1253	1066	1598	1276	1012	1116
Arp2	FBgn0011742	3781	2700	4068	3819	5778	3553	4887	4159	6044	6126	3170	4419
Arp3	FBgn0262716	4225	2735	4418	4259	6380	3817	4457	3958	6397	5588	3543	4608
Arp5	FBgn0038576	594	396	595	505	812	510	1023	805	1177	882	585	890
Arp53D	FBgn0011743	386	660	862	362	327	517	1597	699	2141	369	352	1267
Arp6	FBgn0011741	1277	680	1111	1122	1082	1002	1510	1287	1944	1240	1123	1424
Arp8	FBgn0030877	802	346	645	490	768	568	827	704	890	709	632	675
Arpc1	FBgn0001961	5522	3052	5325	4413	14093	4957	5048	3942	5482	12801	4784	4108
Arpc2	FBgn0032859	2731	2157	3027	2845	5156	2566	3820	3148	5412	5519	2541	3827
Arpc3A	FBgn0038369	779	630	966	921	1176	857	1177	1180	1659	1426	1028	1212
Arpc3B	FBgn0065032	929	459	662	1038	1033	642	959	842	1362	1285	874	1037
Arpc4	FBgn0284255	1826	1007	1506	1726	2136	1381	1867	1605	2567	2293	1661	1948
Arpc5	FBgn0031437	1565	1043	1420	1484	3152	1223	1790	1638	2333	2678	1549	1746
arr	FBgn0000119	4952	3327	5300	2775	3705	4834	6742	7048	7617	4935	5699	6307
Arr1	FBgn0000120	164	123	145	154	181	132	307	148	306	185	154	263
Arr2	FBgn0000121	25	13	12	14	25	4	28	29	24	27	14	25
Ars2	FBgn0033062	2469	1916	2720	2076	2706	2441	3978	3112	4736	3193	2703	3713
Art1	FBgn0037834	1911	1433	2080	1475	2419	1982	2772	2426	3814	3156	1983	2828
Art2	FBgn0031592	47	51	44	37	67	40	228	132	218	65	93	211
Art3	FBgn0038306	368	309	513	263	681	437	589	451	831	745	330	520
Art4	FBgn0037770	1585	1207	2023	1192	2062	1902	2569	2100	3040	2291	1679	2431
Art6	FBgn0038189	12	26	21	19	21	12	108	62	99	31	48	98
Art7	FBgn0034817	1011	504	773	782	1206	752	894	725	1018	811	547	800
Art8	FBgn0032329	24	14	31	17	0	28	40	31	59	0	24	35
Art9	FBgn0038188	12	22	16	9	10	4	82	38	70	9	12	74
Arts	FBgn0042177	1365	650	1101	974	1643	940	1640	1160	1669	1790	1076	1317
aru	FBgn0029095	2782	1247	2236	2046	3021	2015	2444	1971	2988	2375	1686	2289
Arv1	FBgn0052442	110	90	148	144	100	140	204	211	332	121	181	203
arx	FBgn0036826	100	93	120	108	72	101	184	158	244	82	144	172
ARY	FBgn0058064	14	66	44	29	22	32	120	59	164	14	9	118
Asap	FBgn0050372	4598	2910	5061	4911	6652	4562	4417	3806	5090	4815	3243	5154
Asator	FBgn0039908	1405	1247	1739	1619	1802	1634	2689	2166	3517	1967	1716	3153
Asciz	FBgn0035407	157	154	180	135	179	195	244	188	241	175	160	200
ase	FBgn0000137	43	34	35	49	48	44	123	87	131	89	64	80
asf1	FBgn0029094	686	481	688	572	972	585	874	760	1295	1039	660	955
ash1	FBgn0005386	2152	1879	3021	1469	2891	2859	3174	3399	3577	3101	2859	4025
ash2	FBgn0000139	1240	638	961	1021	1103	899	1453	952	1453	978	784	1099
Ask1	FBgn0014006	3647	2156	3214	2677	3498	3000	4068	3491	4261	3260	3131	3922
asl	FBgn0261004	652	642	1009	625	809	879	1494	1158	1762	987	817	1351
AsnRS	FBgn0086443	4468	2180	3656	3513	4354	3565	5271	4333	7138	5996	4240	6040
AsnRS-m	FBgn0034177	165	117	150	152	167	118	243	254	354	147	152	234
AsnS	FBgn0270926	3708	1413	2344	1710	3201	3204	1571	2646	4954	5076	3544	5286
asp	FBgn0000140	1376	1245	1690	707	1245	1443	2651	2082	2791	1776	1522	2484
Asph	FBgn0034075	901	1708	3927	1365	3310	3636	3062	4842	4759	8253	5060	2722
ASPP	FBgn0034606	1133	820	1616	803	1879	1517	1351	1611	1500	2494	1653	1462
aspr	FBgn0031089	2048	1356	2358	2206	6302	1465	1632	1943	1274	6014	2583	1476
AspRS	FBgn0002069	2565	1394	2325	2278	2648	2129	2369	1864	3104	3058	2026	2255
AspRS-m	FBgn0051739	2203	1624	2360	1798	2725	2306	3201	2462	3408	2651	1952	3208
asrij	FBgn0034793	1068	551	745	984	1152	643	1116	765	1477	1070	696	1087
Ass	FBgn0026565	332	121	89	301	167	101	379	173	494	130	109	401
ast	FBgn0015905	813	537	755	497	739	683	1108	828	1327	840	600	869
AstA	FBgn0015591	181	154	154	279	319	165	346	160	414	323	161	320
AstA-R1	FBgn0266429	17	19	31	21	25	24	36	35	41	26	15	41
AstA-R2	FBgn0039595	290	287	353	245	156	461	661	591	843	412	590	586
AstC	FBgn0032336	90	84	81	161	162	56	154	94	176	109	51	180
AstCC	FBgn0032337	24	46	41	34	46	39	26	14	38	49	20	21
AstC-R1	FBgn0036790	26	23	57	32	75	50	66	65	91	103	56	47
AstC-R2	FBgn0036789	94	74	135	100	88	129	199	168	226	112	105	231
asun	FBgn0020407	345	232	305	229	676	262	437	331	539	724	306	376
Asx	FBgn0261823	2269	1938	2990	1737	3260	2779	3144	3340	3584	3495	2442	3651
Atac1	FBgn0031876	249	150	221	229	194	218	528	480	668	387	350	509
Atac2	FBgn0032691	445	294	374	357	362	309	549	492	714	390	371	483
Atac3	FBgn0052343	461	379	471	375	567	464	790	680	913	750	584	749
Atat	FBgn0035989	885	992	1306	914	1445	1166	2025	1344	2644	1806	1130	1888
ATbp	FBgn0039946	146	108	145	94	209	124	209	158	224	310	107	204
Ate1	FBgn0025720	1435	931	1373	1318	1913	1431	1944	1632	2255	2226	1665	1699
Atet	FBgn0020762	1802	1478	2992	2064	3162	2569	5256	5685	7204	7682	4524	3918
Atf-2	FBgn0265193	346	241	333	276	445	288	531	389	645	415	325	484
Atf3	FBgn0028550	1035	964	1243	800	2894	1025	905	673	1042	1438	544	1403
Atf6	FBgn0033010	1791	1851	2633	2153	2043	2157	3300	3055	4813	1706	2138	4112
Atg1	FBgn0260945	1788	1492	3159	2755	3260	2778	3977	4851	4595	4850	4604	3425
Atg10	FBgn0040780	102	70	151	81	107	73	139	126	188	78	93	154
Atg101	FBgn0030960	804	740	882	931	937	772	1429	954	1493	822	825	1226
Atg12	FBgn0036255	177	119	204	195	163	191	265	219	432	168	236	260
Atg13	FBgn0261108	1428	1050	2048	1329	1804	1819	1845	2033	2628	2411	2272	1720
Atg14	FBgn0039636	1110	724	1069	994	1087	975	1550	1339	1812	1277	1148	1254
Atg16	FBgn0039705	1250	806	1098	1171	1510	1090	1508	1300	2118	1465	1145	1547
Atg17	FBgn0037363	3526	2992	5914	3748	8147	5605	4489	4973	6476	8386	4743	7726
Atg18a	FBgn0035850	3181	2069	3055	3414	3997	2689	4059	4233	4732	4361	3806	3762
Atg18b	FBgn0032935	1850	1432	2341	2620	4034	2013	3310	3974	4913	6000	4641	4043
Atg2	FBgn0044452	7200	5721	9732	5336	8209	9428	11818	14237	13965	11765	12603	12595
Atg3	FBgn0036813	1645	1251	1783	1445	1953	1610	2022	1862	2815	2427	1963	2014
Atg4a	FBgn0031298	3286	1692	2626	2550	3314	2441	3426	3585	4090	3767	3507	3007
Atg4b	FBgn0038325	922	566	964	858	1562	914	1005	1073	1386	1773	1045	901
Atg5	FBgn0029943	783	628	1091	805	933	946	1215	1350	1758	1516	1082	1259
Atg6	FBgn0264325	909	508	754	945	818	681	1126	1036	1402	937	812	1044
Atg7	FBgn0034366	581	901	1842	1073	897	1823	1673	3012	3182	2860	3056	1472
Atg8a	FBgn0052672	6839	6176	7603	11355	11181	5974	11376	11800	13539	13759	10337	10959
Atg8b	FBgn0038539	201	296	410	151	236	327	607	267	832	262	182	455
Atg9	FBgn0034110	5875	3085	4158	4330	5004	4124	6065	5887	6053	4478	5631	5751
atilla	FBgn0032422	1834	1103	919	2243	2011	755	1378	818	1807	1118	503	1701
atk	FBgn0036995	144	131	244	123	160	191	314	165	429	207	154	277
atl	FBgn0039213	4910	3213	5050	4037	8132	4545	7587	6408	8282	9668	6332	6882
atms	FBgn0010750	1334	793	1173	965	1376	1052	1827	1534	2280	1686	1362	1539
ato	FBgn0010433	37	18	28	15	29	34	118	98	122	96	59	60
Atox1	FBgn0052446	1253	1093	1462	1611	1180	1240	2045	1778	2824	1375	1468	2297
ATP6AP2	FBgn0037671	11049	6298	8061	11807	15901	7752	12514	9162	15097	16754	9179	12827
ATP7	FBgn0030343	2951	1926	3520	1732	4626	3456	4877	4282	5180	7397	3867	4260
ATP8A	FBgn0259221	3574	2635	4224	2327	4115	3728	4121	3509	5533	4627	2855	4779
ATP8B	FBgn0037989	1635	1240	2192	1401	3096	1708	1586	1403	1931	1787	1121	1713
Atpalpha	FBgn0002921	8761	7342	11867	6388	23940	12105	14290	13068	13207	26073	11305	14263
ATPCL	FBgn0020236	7518	5335	9696	5802	15043	12682	11589	14410	11829	20911	22028	10298
ATPsynB	FBgn0019644	7856	3604	4578	11135	7356	4214	8764	4866	9474	7550	4344	8644
ATPsynbeta	FBgn0010217	31767	16347	18772	53546	25510	17111	40138	23509	43817	28932	21285	41442
ATPsynbetaL	FBgn0036568	344	364	502	272	197	496	895	501	740	267	384	657
ATPsynC	FBgn0039830	20743	10469	12656	31388	20039	11594	24454	15585	27051	24001	14262	25291
ATPsynCF6	FBgn0016119	2575	1439	1747	3872	3681	1653	3360	2265	3706	4537	2317	3441
ATPsynCF6L	FBgn0035585	83	164	225	120	20	158	363	115	465	22	65	250
ATPsynD	FBgn0016120	4086	2066	2451	5731	3394	2351	4125	2710	3749	3740	2728	3976
ATPsyndelta	FBgn0028342	2111	1142	1303	2977	3716	1335	2428	1564	2544	4277	1690	2466
ATPsynE	FBgn0038224	2277	1273	1563	3631	2757	1407	3028	1857	3374	2804	1660	3172
ATPsynepsilonL	FBgn0051477	23	45	35	28	22	22	168	109	167	18	49	151
ATPsynF	FBgn0035032	3988	2026	2471	5633	4835	2403	4142	2832	5027	5116	2726	4792
ATPsynG	FBgn0010612	3405	1792	2065	5099	2562	2176	4421	3126	4797	3137	3102	4563
ATPsyngamma	FBgn0020235	6951	3241	4043	9397	9898	3861	7454	4431	7921	10808	4662	7615
ATPsynGL	FBgn0031941	101	185	261	144	58	167	494	233	612	89	127	367
ATPsynO	FBgn0016691	5102	2533	3095	7848	4641	2931	5949	3840	7003	5417	3815	6573
AttA	FBgn0012042	115	335	1815	1581	9854	445	27	108	21	2941	1877	24
AttB	FBgn0041581	321	479	2312	3672	18947	654	66	249	107	7347	3145	56
AttC	FBgn0041579	495	1495	8427	856	36925	2240	113	184	144	4767	4218	106
AttD	FBgn0038530	526	1103	2840	774	3204	2006	133	271	193	820	537	352
Atx-1	FBgn0029907	15	13	17	1	19	17	22	9	16	23	12	6
Atx2	FBgn0041188	1979	2165	5602	1357	6756	6192	3925	3733	4550	9976	3745	4648
Atxn7	FBgn0031420	1336	958	1510	1082	1915	1563	2213	2017	2251	2276	1830	1748
aub	FBgn0000146	52	48	67	47	108	52	289	216	234	140	176	216
aurA	FBgn0000147	349	335	479	175	349	327	920	562	1016	381	340	708
aurB	FBgn0024227	457	282	477	263	282	401	702	632	958	432	416	643
aust	FBgn0032104	44	52	51	56	54	43	206	85	204	57	70	179
aux	FBgn0037218	1549	1329	1951	1157	3053	1894	2583	2389	2580	3583	2081	2494
ave	FBgn0050476	131	136	172	216	142	177	331	315	432	165	233	319
Aven	FBgn0030410	63	62	68	49	187	57	80	77	92	237	93	93
awd	FBgn0000150	14549	8334	12252	14112	22264	11956	17125	14474	23835	28016	14120	18143
Awh	FBgn0013751	91	58	97	85	147	103	245	174	267	211	150	200
axed	FBgn0035708	729	491	753	619	1205	646	928	618	1185	789	904	810
Axn	FBgn0026597	1387	1260	1990	930	2544	1901	2090	1848	2363	2834	1644	2248
axo	FBgn0262870	3913	2707	3880	2591	3744	4321	3484	3794	3878	3919	3797	3978
Axs	FBgn0000152	767	416	694	626	914	578	761	762	974	818	769	746
Axud1	FBgn0261647	1999	1192	2324	1329	2853	2179	2536	2192	2485	2865	2118	2555
az2	FBgn0025185	315	179	293	250	333	240	432	364	539	518	357	347
azot	FBgn0033238	79	149	151	64	113	134	250	115	282	131	53	152
b	FBgn0000153	147	2523	15122	161	1367	11758	2725	13019	14335	10933	17385	2979
B4	FBgn0023407	3037	2187	3921	1913	3948	3648	3868	4123	4546	5501	3527	3521
B52	FBgn0004587	5575	3500	5739	4089	9118	5480	7782	6497	8755	10755	5656	6917
b6	FBgn0024897	17	38	206	14	296	231	156	386	506	1342	337	133
B9d1	FBgn0038342	87	98	108	69	101	102	485	232	521	146	150	339
bab1	FBgn0004870	216	142	268	82	371	235	325	303	281	461	267	293
bab2	FBgn0025525	1419	1416	2993	1020	3620	3081	2548	2753	3090	5038	2355	2533
babo	FBgn0011300	1501	1499	2421	1314	4020	2417	2384	2276	3008	3939	1985	3192
babos	FBgn0034724	951	929	1632	927	2283	1414	1076	1413	2159	3279	1503	1395
Bacc	FBgn0031453	2662	2668	3588	3528	5608	2870	4780	4044	5966	7060	3443	5079
Bace	FBgn0032049	4394	1638	5699	342	1606	4567	2303	703	2552	712	1260	617
baf	FBgn0031977	1106	1035	1493	1345	659	1224	1936	1612	2773	901	1235	2038
bai	FBgn0045866	3954	2278	3042	4053	4038	2972	4708	4084	6014	4873	3642	4421
Baldspot	FBgn0260960	2745	1794	3073	3507	6163	2785	2799	3490	3732	6217	4895	3542
ball	FBgn0027889	1029	719	1004	666	728	834	1891	1388	2146	1020	1100	1436
bam	FBgn0000158	17	8	22	16	10	9	55	40	45	32	27	46
bap	FBgn0004862	26	32	50	31	83	29	41	36	42	119	27	27
Bap111	FBgn0030093	1812	961	1597	1082	2756	1535	2332	2041	2111	2828	1778	1722
Bap170	FBgn0042085	1580	1145	1933	795	2694	1852	2234	1765	1976	2857	1507	2410
Bap55	FBgn0025716	1205	749	1186	964	1055	1137	1865	1598	2551	1527	1332	1665
Bap60	FBgn0025463	3133	1607	2526	2383	3996	2213	3640	3294	4410	5212	3136	3183
barc	FBgn0037081	834	644	842	802	627	878	1374	1062	1749	651	1032	1324
bark	FBgn0031571	10467	7697	12888	8191	8721	12786	12944	13527	19070	12370	12606	13618
barr	FBgn0014127	715	633	906	530	843	668	1522	986	1730	1108	735	1246
baz	FBgn0000163	3620	2470	4953	2888	5380	4578	4226	4470	4926	5711	4138	4059
bb8	FBgn0039071	270	631	805	307	295	630	1459	638	1792	250	271	1074
bbc	FBgn0033844	2433	1634	2923	1737	4381	2802	3460	2934	4672	6193	2626	3475
Bbd	FBgn0034512	6847	2925	10225	6782	18732	4215	1906	2513	3961	6313	4543	2963
bbg	FBgn0087007	5036	3820	5509	4052	10497	5254	5415	3954	6077	10509	3946	6262
BBS1	FBgn0035741	26	24	21	23	24	22	41	28	49	32	10	39
BBS4	FBgn0033578	17	17	16	12	10	19	24	17	34	14	20	42
BBS5	FBgn0037280	19	5	23	20	25	26	22	24	20	28	12	18
BBS8	FBgn0031255	42	39	56	38	77	51	43	17	55	24	24	16
BBS9	FBgn0034622	20	11	27	19	18	28	23	21	29	10	21	34
bbx	FBgn0024251	178	83	113	167	63	138	188	175	227	61	215	174
bc10	FBgn0040239	283	260	348	327	587	257	449	355	537	488	328	395
BCAS2	FBgn0039558	456	297	421	397	623	414	532	428	712	749	441	493
bcd	FBgn0000166	5	7	12	1	2	8	10	8	16	1	4	14
bchs	FBgn0043362	4004	3465	8179	2992	6239	8647	7580	9575	7986	8384	9106	6916
BCL7-like	FBgn0026149	657	463	738	521	384	686	1131	920	1419	601	824	1033
bcn92	FBgn0013432	121	158	194	160	464	179	191	146	270	480	153	187
Bdbt	FBgn0038857	452	336	461	415	461	406	666	620	879	665	463	662
bdg	FBgn0034049	2173	1494	3008	1390	3735	2948	3684	3603	4114	5139	4049	3333
bdl	FBgn0028482	636	343	485	354	893	454	392	222	615	550	233	444
Bdp1	FBgn0032512	440	350	495	242	831	485	483	365	606	752	380	460
be	FBgn0052594	2556	1661	2637	2471	3056	2485	2623	2599	3401	3362	2208	3252
BEAF-32	FBgn0015602	595	534	719	567	841	699	1037	977	1447	1225	901	1014
beag	FBgn0037660	784	476	733	647	771	649	1163	955	1282	986	931	931
beat-Ia	FBgn0013433	42	75	115	66	95	100	117	136	198	157	64	138
beat-Ib	FBgn0028645	38	38	62	34	55	48	63	46	92	58	23	52
beat-Ic	FBgn0028644	61	48	102	49	96	96	98	83	134	85	43	108
beat-IIa	FBgn0038498	102	105	162	87	237	130	183	186	300	265	132	192
beat-IIb	FBgn0038494	20	44	86	27	146	67	91	52	174	206	56	72
beat-IIIb	FBgn0053179	42	28	47	19	50	44	45	63	95	55	19	69
beat-IIIc	FBgn0032629	110	132	234	128	175	202	324	344	432	313	247	328
beat-IV	FBgn0039089	61	52	100	38	140	93	129	120	175	195	109	109
beat-Va	FBgn0038087	36	22	55	37	33	35	74	49	92	44	35	81
beat-Vb	FBgn0038092	28	24	32	17	75	31	53	40	89	55	15	41
beat-Vc	FBgn0038084	39	21	42	31	62	16	59	35	89	55	38	51
beat-VI	FBgn0039584	49	61	93	50	124	77	112	103	188	191	85	123
beat-VII	FBgn0250908	87	97	193	80	172	188	166	177	273	241	149	171
beg	FBgn0036691	340	181	248	331	428	249	378	327	432	366	277	329
bel	FBgn0263231	6312	4030	7826	4393	9324	7913	9494	7528	10945	11281	7425	8278
Bem46	FBgn0025109	572	400	557	437	898	493	775	606	935	985	574	650
ben	FBgn0000173	1912	2297	2988	3032	6110	2499	5047	4473	6057	8226	3746	4716
Best1	FBgn0040238	1313	924	1660	1569	2286	1418	1793	1540	2223	1980	1484	1819
Best2	FBgn0035696	1291	891	1739	1243	2101	1420	2082	2006	2615	2360	1858	2190
Best3	FBgn0036492	77	101	125	70	48	71	621	336	581	102	203	507
Best4	FBgn0036491	44	56	60	48	27	36	282	116	262	55	83	202
Bet1	FBgn0260857	487	392	545	437	768	463	775	681	1011	835	549	671
Bet3	FBgn0260859	273	179	290	315	191	237	531	456	624	266	340	493
Bet5	FBgn0260860	235	177	238	251	310	195	366	378	511	400	306	403
beta3GalTII	FBgn0033315	273	169	221	226	300	226	367	376	485	323	329	369
beta4GalNAcTA	FBgn0027538	534	365	439	466	658	439	736	534	804	662	448	678
beta4GalT7	FBgn0039258	496	260	343	395	450	338	643	468	830	469	455	603
betaCOP	FBgn0008635	8159	3862	6803	5207	12027	6013	9318	8540	9685	13093	7795	7198
beta'COP	FBgn0025724	8752	4369	6817	6088	10073	6252	9050	8003	10595	9443	7267	8180
betaggt-I	FBgn0015000	1737	1003	1482	1551	1853	1280	1630	1430	2153	1729	1273	1560
betaGlu	FBgn0270927	1071	709	945	950	678	951	1333	1143	1768	676	1044	1354
beta-Man	FBgn0037215	3963	2428	3331	3334	4538	3380	4574	3648	6175	4415	3216	4771
betaNACtes1	FBgn0030538	8	9	17	9	22	15	142	62	100	15	49	89
betaNACtes2	FBgn0030563	4	23	5	10	19	5	73	47	69	25	33	82
betaNACtes3	FBgn0052601	5	2	2	5	10	3	27	20	28	22	14	29
betaNACtes4	FBgn0030566	14	31	28	30	18	19	168	86	119	42	34	157
betaNACtes6	FBgn0052598	3	7	9	4	12	4	49	46	45	13	16	43
beta-PheRS	FBgn0039175	1358	753	1150	1057	1906	1066	1734	1412	2000	2269	1258	1460
beta-Spec	FBgn0250788	29458	17800	28091	18567	38207	26689	28416	24385	28017	31592	20099	31538
betaTry	FBgn0010357	15499	4541	2749	31545	22647	2388	3791	4103	1880	6438	3763	5907
betaTub56D	FBgn0284243	55850	32777	47442	51470	92855	45542	63525	54492	84732	113240	52734	63673
betaTub60D	FBgn0003888	2376	2932	7064	1961	20911	6311	5096	6647	6814	27695	6972	4132
betaTub65B	FBgn0052396	206	235	378	161	191	299	449	207	634	190	136	352
betaTub85D	FBgn0003889	3187	4610	6761	2449	3216	5276	8921	4223	11305	2717	2597	6288
betaTub97EF	FBgn0003890	3333	1219	1633	2975	3563	1347	2321	1143	2474	2199	978	2034
BG642312	FBgn0047334	45	27	23	32	65	13	22	10	102	157	24	66
Bgb	FBgn0013753	585	419	689	484	974	549	1033	937	1222	1358	694	814
bgcn	FBgn0004581	151	183	348	135	282	308	853	478	825	340	290	717
bgm	FBgn0027348	2948	1160	1877	4535	7573	2784	1855	2023	2486	6899	2642	2240
B-H1	FBgn0011758	74	40	71	44	141	66	164	157	219	279	112	138
B-H2	FBgn0004854	111	65	95	68	237	117	317	268	277	382	194	194
BHD	FBgn0261111	377	199	333	274	584	290	517	398	595	744	395	391
bi	FBgn0000179	327	376	673	219	1284	585	620	587	635	1547	461	702
BI-1	FBgn0035871	1941	1765	2285	2148	2935	2109	3478	2908	4664	3281	2379	3405
bib	FBgn0000180	292	324	712	196	676	693	1222	1378	1393	1907	1080	740
bic	FBgn0000181	15576	8276	11732	13775	16217	10971	16918	12439	18732	17089	12245	15953
BicC	FBgn0000182	12	19	34	6	0	21	39	24	37	3	16	29
BicD	FBgn0000183	1473	1320	2292	1211	3180	2218	2373	2453	3024	3966	2225	3218
Bicra	FBgn0039633	2302	2653	5280	1324	7238	5177	3645	4896	4189	8460	3594	5848
bif	FBgn0014133	5401	3264	6001	4295	10152	5427	6860	6559	8084	11777	5878	6063
BigH1	FBgn0038252	34	67	66	57	47	52	284	141	293	57	100	245
bigmax	FBgn0039509	873	538	653	1018	690	622	1140	763	1371	627	738	1111
Bili	FBgn0039282	97	125	206	80	244	186	262	268	310	272	153	258
bin	FBgn0045759	42	38	84	38	71	58	127	106	174	208	105	90
Bin1	FBgn0024491	701	603	970	657	1615	1011	767	735	1089	950	639	750
bin3	FBgn0263144	3363	2292	3608	2319	5057	3246	4066	3401	4539	4930	2521	4032
bip1	FBgn0026263	325	334	557	272	448	535	1222	1061	1297	978	887	678
Bka	FBgn0010520	269	168	251	190	310	201	264	223	340	292	173	212
blanks	FBgn0035608	49	186	146	159	126	95	1142	746	1140	171	480	1187
Blimp-1	FBgn0035625	134	492	1602	150	3631	1143	746	2081	1722	6172	1480	1192
Blm	FBgn0002906	414	514	721	318	569	625	889	660	1291	631	567	1159
Blos1	FBgn0050077	191	144	212	253	237	157	294	291	415	254	233	321
Blos2	FBgn0036118	227	148	202	210	279	199	292	322	436	336	240	320
Blos3	FBgn0085284	135	106	143	169	99	127	231	230	314	124	160	237
Blos4	FBgn0036105	135	117	156	150	94	104	220	181	276	112	170	180
blot	FBgn0027660	1935	1776	3181	1673	3684	3073	4015	4120	3939	5308	3561	3101
blow	FBgn0004133	1449	911	2348	983	4010	1821	1499	1666	2203	3822	1740	1404
blp	FBgn0038387	291	215	263	364	257	281	543	321	594	252	242	427
blw	FBgn0011211	22795	10664	14426	27361	28304	13137	26891	15949	22467	27428	15835	22032
bma	FBgn0085385	131	63	99	61	128	99	173	143	164	169	105	189
Bmcp	FBgn0036199	570	323	576	498	508	449	571	567	860	490	528	564
bmm	FBgn0036449	1659	1751	1743	1968	2325	1946	2512	2714	3094	2498	1933	2731
bnb	FBgn0001090	304	336	726	230	1490	623	630	631	670	2005	662	593
BNIP3	FBgn0037007	9195	10155	16076	13016	13115	14107	22028	25042	31703	18137	22033	21282
bnk	FBgn0004389	93	60	80	103	135	81	84	78	87	124	76	92
bnl	FBgn0014135	330	220	361	255	723	307	380	349	412	718	351	350
boca	FBgn0004132	749	451	708	754	1222	579	1009	944	1497	1446	789	967
bocks	FBgn0037719	854	579	789	841	1411	770	1064	966	1427	1641	932	1160
BOD1	FBgn0039560	819	636	1034	631	2078	984	929	734	1041	1854	640	1208
boi	FBgn0040388	1107	830	1733	662	2051	1537	1441	1527	1824	2472	1241	1277
boil	FBgn0029730	67	200	193	115	99	112	456	187	654	93	64	420
bol	FBgn0011206	714	1401	1649	754	1503	1342	2358	1317	2967	1235	759	2214
boly	FBgn0050362	261	324	500	200	318	471	790	378	901	407	264	668
BomBc1	FBgn0034328	252	152	2182	106	1585	495	254	249	166	563	1413	313
BomBc2	FBgn0034331	301	147	1480	218	2114	161	111	85	58	297	168	263
BomBc3	FBgn0040582	8	8	13	29	87	11	8	9	21	42	5	13
BomS1	FBgn0034329	313	221	2639	428	2368	227	66	38	40	451	331	392
BomS2	FBgn0025583	701	725	5618	2290	8632	799	769	624	480	1802	2331	1214
BomS3	FBgn0040736	415	436	2437	893	7159	512	156	149	130	2163	887	421
BomS4	FBgn0034330	179	47	168	133	62	45	28	9	37	14	33	35
BomS5	FBgn0040734	157	159	784	116	699	184	69	69	60	240	200	153
BomS6	FBgn0040733	1392	761	1141	537	541	561	458	435	418	82	301	277
BomT1	FBgn0262838	1	1	96	1	47	8	1	0	1	17	30	2
BomT2	FBgn0040735	196	155	635	120	891	128	132	157	124	305	280	163
BomT3	FBgn0038930	10	4	10	17	76	6	6	3	15	25	3	10
bon	FBgn0023097	2309	1825	3162	1429	3957	3110	3571	3539	4033	5495	2901	3448
bond	FBgn0260942	804	649	818	779	832	723	1514	894	1859	737	625	1227
bonsai	FBgn0026261	477	293	362	394	466	409	616	496	683	567	411	529
Boot	FBgn0033374	31	57	53	24	37	48	61	31	124	50	47	74
bor	FBgn0287225	1655	1120	1808	1152	2305	1685	2575	1692	2850	2442	1261	2067
bora	FBgn0259791	139	138	190	94	231	115	360	237	385	234	149	220
BORCS5	FBgn0030346	757	412	619	594	577	519	877	699	1039	582	606	806
BORCS6	FBgn0035140	516	299	485	414	532	408	689	550	814	589	492	616
borr	FBgn0032105	468	386	582	325	533	539	953	854	1291	945	682	925
boss	FBgn0000206	9	5	8	7	6	11	20	17	18	23	17	12
botv	FBgn0027535	1257	805	1173	867	1520	1156	1569	1372	1824	1560	1240	1535
bou	FBgn0261284	538	382	513	705	677	463	857	750	1227	953	522	819
bowl	FBgn0004893	2377	1840	3307	1802	3531	2900	5052	4571	5644	4968	3439	4095
BoYb	FBgn0037205	35	21	43	30	74	44	68	52	64	38	41	48
br	FBgn0283451	6672	9802	21534	5191	24921	23931	25718	31457	24676	62701	24765	29122
Br140	FBgn0033155	1518	705	1403	679	2618	1492	1729	1399	1418	2188	1287	1599
brat	FBgn0010300	5637	6612	14900	3633	10984	15723	11523	16116	15821	17945	13165	11398
Brca2	FBgn0050169	508	426	637	471	496	547	742	636	1002	568	513	666
Brd	FBgn0000216	45	27	30	40	127	39	37	37	62	153	44	44
Brd7-9	FBgn0031947	1368	931	1365	1058	1521	1227	1758	1587	2192	2054	1400	1655
Brd8	FBgn0039654	942	543	907	683	988	805	1416	1342	1442	1225	1101	1035
Bre1	FBgn0086694	1531	1063	1763	1095	1458	1723	2247	1912	2431	1711	1608	2003
Brf	FBgn0038499	930	688	977	710	941	912	1377	1291	1774	1285	1124	1166
brk	FBgn0024250	436	403	667	288	1530	656	659	625	830	2489	543	736
brm	FBgn0000212	2207	1899	3152	1235	5348	3471	2980	2841	3209	5316	2345	3740
Brms1	FBgn0030434	793	514	763	623	975	651	1150	971	1517	1138	863	986
brn	FBgn0000221	409	206	289	335	336	248	480	381	514	376	323	375
Bro	FBgn0013755	1	1	5	2	8	1	1	5	10	12	5	10
brp	FBgn0259246	616	586	1237	375	1802	1114	805	904	1048	1813	792	1259
Brr2	FBgn0263599	7570	4836	7844	5130	8188	7823	8503	8694	10446	8189	7644	9225
bru1	FBgn0000114	837	1175	1800	814	2168	1439	1920	1519	2885	2116	1246	2265
bru2	FBgn0262475	1064	819	1064	1087	2277	1077	1294	973	1497	2271	854	1357
bru3	FBgn0264001	298	424	645	353	801	475	522	487	586	581	302	619
Bruce	FBgn0266717	32199	19094	30509	20785	30789	27668	38024	33804	43459	28572	30402	37412
brun	FBgn0261787	1703	1307	2250	1094	3317	2311	2338	2220	2535	3075	2208	2614
brv1	FBgn0036874	47	79	93	39	35	75	298	152	296	57	89	209
brv2	FBgn0036712	48	45	29	22	23	30	186	81	185	35	53	117
brv3	FBgn0040333	219	220	280	108	334	204	581	315	595	205	228	468
BRWD3	FBgn0011785	2855	2250	4431	1475	6267	4409	3643	4055	3530	6510	3271	4367
brwl	FBgn0032130	1061	655	780	2468	1194	580	820	691	1087	982	571	915
bs	FBgn0004101	372	302	501	298	1257	443	582	504	580	1483	407	530
bsf	FBgn0284256	3989	2119	3233	2399	3178	2915	4053	3199	4291	3368	2679	3658
Bsg	FBgn0261822	2439	2849	3565	2742	6486	3197	4420	3731	5134	7044	3388	4840
Bsg25D	FBgn0000228	2379	1652	2578	1857	3570	2407	2703	2413	3075	2883	2056	2757
bsh	FBgn0000529	14	15	22	13	42	21	45	26	35	69	24	37
bsk	FBgn0000229	1055	1042	1306	1450	1145	1114	1946	1649	2852	1292	1174	2091
bt	FBgn0005666	168194	92580	91969	254279	98463	86556	148089	101983	149528	74462	96019	205016
BTBD9	FBgn0030228	446	334	586	354	1252	529	739	589	668	966	468	702
BtbVII	FBgn0263108	2940	1852	3189	1752	5716	3416	3735	3047	3762	5709	3131	3755
btd	FBgn0000233	40	31	68	27	164	42	85	71	113	292	44	67
BthD	FBgn0030501	146	80	131	103	112	99	154	133	254	78	95	133
Btk29A	FBgn0003502	3071	2656	4122	2707	5469	3951	3908	3854	5557	6678	4616	7165
btl	FBgn0285896	528	357	616	390	598	671	799	897	1002	783	707	700
btn	FBgn0014949	5	6	7	1	11	3	8	8	5	12	1	15
Btnd	FBgn0029848	695	565	585	669	486	575	1841	1570	1577	1308	1711	1361
btsz	FBgn0266756	12624	8705	16356	6928	19786	15313	12577	12765	13615	18893	10356	14981
btv	FBgn0023096	187	183	424	176	90	274	524	546	607	500	501	678
btz	FBgn0045862	1141	610	1048	744	2896	1032	1124	976	1168	2789	1039	903
Bub1	FBgn0031696	850	651	1049	584	1441	1035	1238	1043	1204	1498	825	1060
Bub3	FBgn0025457	1097	678	1051	747	1481	895	1246	1087	1392	1951	920	1111
BubR1	FBgn0263855	956	782	1290	586	815	1005	1733	1485	2101	1178	1178	1818
Buffy	FBgn0040491	102	94	200	148	192	187	238	248	312	309	287	172
bug	FBgn0034050	423	305	443	382	534	413	615	577	807	768	528	636
Bug22	FBgn0032248	541	634	784	629	747	667	1317	832	1720	867	579	1208
BuGZ	FBgn0032600	1693	1373	2124	1321	3362	1987	2648	2290	2965	3877	1932	3075
Bulli	FBgn0035703	427	281	375	405	468	357	721	713	948	715	596	672
bun	FBgn0259176	5976	5724	9448	6615	18766	8501	8640	9237	10219	17614	7441	10531
bur	FBgn0000239	2590	1890	3055	2483	3078	2635	3632	3060	4583	3435	2419	3669
Burs	FBgn0038901	35	31	26	55	65	28	26	3	29	44	13	14
bves	FBgn0031150	564	482	878	568	1427	633	537	600	816	1143	484	715
bw	FBgn0000241	159	200	509	210	415	530	1041	1101	905	1203	1474	615
bwa	FBgn0045064	751	1333	2440	861	2461	2359	4471	4953	7636	5956	4084	3685
Bx	FBgn0265598	273	211	291	255	446	275	483	445	546	477	305	482
Bx42	FBgn0004856	1875	1166	1978	1455	2855	1761	2588	2352	3224	3186	2071	2299
by	FBgn0000244	4431	2133	2711	3936	4106	2555	3730	2219	3966	2237	1607	3357
byn	FBgn0011723	337	179	287	188	762	255	273	250	257	446	214	217
bys	FBgn0010292	868	480	682	582	838	577	887	658	1183	859	557	747
c(2)M	FBgn0028525	13	5	13	18	9	16	42	31	53	12	21	53
c(3)G	FBgn0000246	42	97	81	74	108	62	132	117	178	87	53	141
c11.1	FBgn0040236	6192	3984	7207	3750	10689	6860	6423	7234	7841	9591	7097	8265
c12.1	FBgn0040235	714	456	803	601	1033	715	1079	878	1430	1471	927	1027
c12.2	FBgn0040234	1766	745	1306	1155	1813	1246	1357	886	1229	1346	912	1169
C15	FBgn0004863	123	110	191	72	326	175	199	180	229	293	135	168
C1GalTA	FBgn0032078	929	689	1107	871	1247	971	1366	1594	2300	2382	1521	1376
C3G	FBgn0259228	2517	1785	3111	1886	5270	2763	2929	2809	2862	4400	2402	3218
C901	FBgn0021742	5	12	32	9	101	24	11	25	28	144	29	22
ca	FBgn0000247	2441	1763	2665	1394	3826	2508	3025	2840	2715	3205	2290	3448
Ca-alpha1D	FBgn0001991	884	707	1237	665	943	1094	1334	1082	1419	994	783	1257
Ca-alpha1T	FBgn0264386	636	472	858	291	1183	766	763	571	721	1167	491	968
Ca-beta	FBgn0287724	202	194	378	147	600	332	402	361	338	498	389	408
CaBP1	FBgn0025678	5188	3138	4819	3983	11306	4334	8136	7244	10805	12036	6424	7351
cac	FBgn0263111	667	612	1016	479	1076	857	762	665	975	741	596	955
cact	FBgn0000250	4194	3352	6383	4227	9691	5045	5405	5814	7387	9466	5104	5123
cactin	FBgn0031114	393	194	382	279	1150	427	369	384	526	1278	489	431
cad	FBgn0000251	557	548	601	626	1331	569	1200	740	1167	1276	618	1057
Cad74A	FBgn0036715	2785	1822	2676	1811	2142	2515	3557	3573	4029	2686	2874	3949
Cad86C	FBgn0261053	1150	827	1406	641	1217	1388	2332	2437	2610	2047	1741	2049
Cad87A	FBgn0037963	3089	2173	3690	1918	2884	3220	4335	4540	4943	3588	3531	4025
Cad88C	FBgn0038247	81	80	185	63	132	130	238	256	321	241	236	239
Cad89D	FBgn0038439	5	13	19	10	16	10	14	5	30	12	12	12
Cad96Ca	FBgn0022800	902	775	1338	862	1086	1337	1639	1673	1870	1632	1699	1436
Cad96Cb	FBgn0039294	91	81	167	60	144	141	176	156	214	232	206	155
Cad99C	FBgn0039709	3549	2423	3994	1903	3903	4109	4766	4619	4083	4340	3322	4009
CadN	FBgn0015609	4061	3049	6133	2334	4211	5616	6114	6786	7927	6268	5825	5989
CadN2	FBgn0262018	175	133	238	105	234	172	188	172	288	192	142	226
Cadps	FBgn0053653	1107	1234	1623	1141	1124	1482	2724	2339	4158	1427	1670	3015
Caf1-105	FBgn0033526	308	271	343	167	401	324	555	445	707	348	273	500
Caf1-180	FBgn0030054	496	339	556	296	781	528	504	360	545	711	342	493
Caf1-55	FBgn0263979	2766	1924	2951	2096	2532	2668	4748	3749	5825	3817	3141	4356
cag	FBgn0017414	280	275	306	274	271	295	600	458	769	486	337	571
CAH1	FBgn0027844	1232	759	1263	898	568	1097	886	839	1308	516	1326	777
CAH13	FBgn0033542	730	1051	1303	538	756	978	2282	1161	2779	797	603	1810
CAH14	FBgn0034554	32	68	62	62	57	40	423	206	375	88	108	337
CAH15	FBgn0034560	173	212	314	116	152	237	605	238	821	162	162	452
CAH2	FBgn0027843	3076	1670	3376	1478	7912	3076	1496	2000	2273	4758	3420	1807
CAH3	FBgn0030056	2449	1488	2121	2297	2912	1872	2690	1987	3674	2407	1714	2663
CAH4	FBgn0039235	67	148	170	91	107	140	285	119	425	104	68	210
CAH7	FBgn0037788	1104	570	913	1301	2910	753	1052	859	1900	3917	926	1269
CAH8	FBgn0038956	7	15	22	10	17	17	26	14	28	9	4	13
CAH9	FBgn0039486	562	227	194	596	906	204	227	177	453	480	161	320
CAHbeta	FBgn0037646	306	182	204	303	285	170	190	190	317	186	187	186
cal1	FBgn0038478	1029	853	1230	1003	1076	1051	1873	1530	2129	1273	1148	1766
CalpA	FBgn0012051	4005	2073	2648	4248	2166	2221	3548	2482	4233	1769	2241	3637
CalpB	FBgn0025866	2031	1200	2060	1617	3207	1842	2126	1870	2587	2772	1901	2204
CalpC	FBgn0260450	1700	888	1531	1130	1544	1397	1697	1487	1793	1466	1155	1355
Calr	FBgn0005585	17582	12647	18268	15495	24601	16585	31894	26097	38431	33099	22830	27846
Cals	FBgn0039928	3120	3951	5854	3633	3806	5059	6724	6775	9994	4358	4858	8211
Calx	FBgn0013995	1099	833	1411	806	1543	1131	1422	783	1423	1171	581	1383
calypso	FBgn0262166	365	270	409	320	409	339	740	494	899	534	441	614
Cam	FBgn0000253	1816	2489	2968	3260	5521	2334	4169	3007	4536	5009	2174	4199
Ca-Ma2d	FBgn0261999	652	711	1177	717	982	1195	1337	1184	1506	1197	975	1126
CaMKI	FBgn0016126	6617	5306	7647	8487	5149	5744	7491	8521	11536	3993	6830	9347
CaMKII	FBgn0264607	2492	2619	3658	3408	3090	3365	4955	3968	6500	3577	3028	5980
Camp	FBgn0034210	576	468	579	496	770	553	711	752	968	717	569	763
Camta	FBgn0287478	1615	1304	1980	1110	2545	1902	2268	2211	2453	2572	1722	2684
can	FBgn0011569	33	78	98	54	49	67	330	151	294	69	83	295
cana	FBgn0040233	2411	2118	2668	2338	2425	2183	4006	2926	4801	2098	1946	4257
CanA1	FBgn0010015	481	359	452	604	474	539	794	539	729	436	425	799
CanA-14F	FBgn0267912	837	719	1239	711	1967	1127	1137	1101	1278	1917	954	1324
CanB	FBgn0010014	64	79	114	99	202	109	175	99	300	299	86	182
CanB2	FBgn0015614	1179	1282	1610	1578	1483	1334	2204	1973	2915	1643	1488	2363
Cand1	FBgn0027568	4054	2942	4653	3110	5901	4702	6066	5969	6818	6358	5366	5901
CAP	FBgn0033504	4772	3869	5624	3865	13299	5373	5085	3352	5051	8277	2772	7456
Capa	FBgn0039722	129	99	147	139	148	115	162	117	240	145	101	170
CapaR	FBgn0037100	87	30	48	47	33	46	69	31	75	30	28	46
Cap-D2	FBgn0039680	1374	837	1296	687	1018	1091	1984	1713	2282	1342	1375	1734
Cap-D3	FBgn0051989	398	260	384	299	414	325	665	628	700	483	518	586
Caper	FBgn0031883	2467	1682	2454	1749	4733	2201	3492	2781	3869	4390	2284	3192
Cap-G	FBgn0259876	1765	1471	2357	1108	2199	2103	2735	2327	3345	2606	1925	2702
Cap-H2	FBgn0037831	658	429	640	523	598	618	1032	817	1206	617	614	1023
Capr	FBgn0042134	5464	3785	6749	3795	12629	6551	8424	7506	9019	14881	6974	7313
caps	FBgn0023095	6582	4331	6555	6004	7535	5700	6879	5728	7745	6382	4691	7113
capt	FBgn0261458	8944	5046	8571	8048	22046	7841	11950	10683	13704	22756	10782	11051
capu	FBgn0000256	2555	1473	2484	1737	4375	2444	4120	3148	4228	4472	2338	3552
car	FBgn0000257	1313	717	1108	1124	1645	1032	1473	1207	1692	1293	1153	1177
CARPA	FBgn0029962	18	37	54	36	68	61	58	58	83	77	25	81
CARPB	FBgn0052698	2984	1654	2445	2086	2030	2214	2602	2558	3049	1966	2220	2822
CarT	FBgn0032879	87	39	73	51	72	65	133	87	152	75	77	121
cas	FBgn0004878	23	22	13	37	143	18	48	22	39	235	36	58
CASK	FBgn0013759	2599	1942	3194	1755	4214	3160	3423	3249	3839	3940	2607	3635
casp	FBgn0034068	2007	1709	2593	1746	3628	2364	3428	3126	4549	5141	2713	3101
cass	FBgn0286781	1482	1595	2014	1718	3333	1868	3676	3205	4627	4829	2241	3878
Cat	FBgn0000261	18639	10173	13943	18463	29062	12749	18402	21144	21350	30658	22301	17043
cathD	FBgn0029093	43459	25326	39079	33309	54033	36652	49106	52818	61086	67827	55300	45122
cato	FBgn0024249	3	1	3	0	2	4	8	8	17	10	4	4
Catsup	FBgn0002022	4207	2372	3366	3927	4063	3002	5384	4484	6605	5219	3964	5159
caup	FBgn0015919	360	314	575	292	828	597	737	680	707	1249	658	728
cav	FBgn0026257	208	189	238	201	200	210	435	275	566	225	220	418
caz	FBgn0285954	305	283	500	241	414	519	540	652	735	560	546	707
cbc	FBgn0033842	529	348	494	376	542	489	684	552	844	732	517	638
Cbl	FBgn0020224	981	946	1518	717	2690	1403	1669	1403	1982	2828	1283	1733
CBP	FBgn0026144	1432	1231	1640	1691	1526	1565	3194	3461	3634	2348	2634	2839
Cbp20	FBgn0022943	428	281	383	358	438	358	849	642	943	549	495	701
Cbp53E	FBgn0004580	438	375	383	610	448	284	505	290	709	380	247	593
Cbp80	FBgn0022942	2153	1450	2370	1504	3011	2259	2951	2866	3283	3244	2406	2594
Cbs	FBgn0031148	1261	647	870	820	1456	807	1255	976	1518	1880	825	1117
cbs	FBgn0086757	980	707	829	902	721	786	1497	1060	1784	719	785	1395
cbt	FBgn0043364	1279	1142	1769	1608	4007	1628	2079	2428	2550	3889	2965	1839
Cby	FBgn0067317	23	42	47	34	41	37	128	68	112	31	30	113
Cc2d2a	FBgn0263113	160	137	256	92	248	169	593	338	411	214	257	484
CCAP	FBgn0039007	31	46	49	49	44	52	59	54	103	25	45	89
CCAP-R	FBgn0039396	42	42	63	35	124	61	60	50	100	152	82	50
ccb	FBgn0287645	91	200	286	135	197	172	462	237	655	228	104	452
CCDC151	FBgn0036219	21	4	3	8	9	6	11	6	13	9	5	14
CCDC53	FBgn0031979	169	116	168	171	306	142	386	274	395	433	237	341
Ccdc58	FBgn0036909	299	249	317	406	285	286	509	436	690	320	301	513
Ccdc85	FBgn0031488	562	400	586	370	758	481	625	598	764	880	506	573
CCHa1	FBgn0038199	49	70	77	65	66	74	76	48	124	66	51	69
CCHa1-R	FBgn0050106	27	23	34	29	54	37	62	41	93	80	53	51
CCHa2	FBgn0038147	1205	761	1175	1320	1352	1042	1286	969	1961	1031	869	1485
CCHa2-R	FBgn0033058	53	49	62	44	107	68	91	92	143	151	70	85
Cchl	FBgn0038925	1363	871	1260	1438	1396	1018	2081	1145	2491	1507	968	1780
CCKLR-17D1	FBgn0259231	13	7	16	9	26	14	11	10	26	25	6	18
CCKLR-17D3	FBgn0030954	136	85	207	53	127	200	122	143	161	156	111	101
Ccm3	FBgn0038331	902	751	885	1207	954	799	1479	1057	2126	999	864	1553
Ccn	FBgn0052183	65	52	124	52	101	91	149	122	190	160	83	122
Ccp84Aa	FBgn0004783	1	0	1	0	9	1	1	0	1	13	1	1
Ccp84Ab	FBgn0004782	0	0	4	10	16	0	8	1	4	25	7	0
Ccp84Af	FBgn0004778	2	0	3	5	3	0	2	1	1	0	16	1
Ccp84Ag	FBgn0004777	11	7	10	24	89	10	11	4	9	44	6	13
Ccs	FBgn0010531	370	259	354	349	532	349	476	419	665	480	436	424
CCT1	FBgn0003676	6485	3900	6380	4524	10585	5726	7196	6934	9485	11410	6617	6519
CCT2	FBgn0030086	7875	5157	8005	5050	13758	7305	9312	8289	11251	15411	8318	7393
CCT3	FBgn0015019	5362	3166	5209	3609	10707	4578	6098	5705	7172	11629	5786	5004
CCT4	FBgn0032444	5511	3449	5682	4143	10475	4885	6455	6089	7929	12064	6005	5866
CCT5	FBgn0010621	5107	2876	5044	3161	14103	4955	5448	4863	6771	14369	5540	4449
CCT6	FBgn0027329	6631	3637	5686	3947	8162	5296	6481	6110	6986	8719	5915	5107
CCT7	FBgn0037632	4213	2892	4310	2910	9553	4036	4913	4346	5685	9972	4176	4318
CCT8	FBgn0284436	3914	2501	4092	2938	6561	3525	5710	4827	6263	9650	5029	4688
c-cup	FBgn0031367	150	229	267	167	167	197	561	224	801	132	149	522
CCY	FBgn0267592	8	54	42	28	19	38	93	35	132	23	31	107
Ccz1	FBgn0035470	552	400	498	717	478	490	922	762	1184	499	577	801
cd	FBgn0263986	16	31	27	19	20	18	33	32	32	34	24	31
CD98hc	FBgn0037533	7738	5049	8707	6738	8660	8304	9128	9341	12636	11072	8557	8838
Cda4	FBgn0052499	1931	819	1082	2238	2079	886	1651	1199	1750	2529	1132	1583
Cda5	FBgn0051973	1245	787	1036	852	2383	991	1227	930	1221	946	796	1590
Cda9	FBgn0034197	5336	2241	2351	4299	3699	2292	3637	1552	3458	2247	1440	3266
CDase	FBgn0039774	3769	1455	1597	2511	2293	1339	3283	1753	3179	1717	1711	2198
cdc14	FBgn0031952	1612	1456	1979	1305	2140	1816	2669	2011	3179	2340	1577	2733
Cdc16	FBgn0025781	450	360	551	364	503	449	796	700	964	624	540	786
Cdc23	FBgn0032863	376	245	348	292	535	337	683	456	708	634	403	572
Cdc27	FBgn0012058	1097	849	1346	796	1930	1293	1769	1459	2011	2224	1301	1696
Cdc2rk	FBgn0013435	267	207	246	188	256	231	394	381	514	395	322	348
Cdc37	FBgn0011573	1209	999	1413	1066	1311	1226	2257	1998	2405	1663	1723	1698
Cdc42	FBgn0010341	3876	3156	4731	4383	7527	3858	5558	4765	6845	7697	4152	5555
Cdc45	FBgn0026143	705	374	642	476	628	562	743	541	921	503	489	671
Cdc5	FBgn0265574	1674	887	1545	1036	1824	1335	1744	1470	1920	1964	1372	1608
CDC50	FBgn0030752	1058	607	1109	775	4437	1048	1199	1009	1385	4458	1097	1156
Cdc6	FBgn0035918	810	554	825	599	661	926	1470	1156	1090	725	1043	1303
Cdc7	FBgn0028360	724	730	1103	556	1899	1214	1328	1072	1713	3086	1053	1247
Cdep	FBgn0265082	7818	5540	10026	5630	10246	9573	10324	10229	11567	11987	9570	10411
CdGAPr	FBgn0032821	3266	2495	4087	2199	4884	3634	4048	3625	4131	4043	2708	4544
cdi	FBgn0004876	4114	3648	6460	3065	6791	5356	7199	7696	8848	9246	5961	7121
cDIP	FBgn0038865	1096	468	746	1346	1078	591	719	577	768	799	580	789
Cdk1	FBgn0004106	379	429	649	427	403	506	1055	860	1513	745	592	1141
Cdk12	FBgn0037093	2721	1865	3312	1775	4072	3361	3968	3214	4379	3982	3046	4176
Cdk2	FBgn0004107	279	235	288	178	337	237	493	348	645	416	275	464
CDK2AP1	FBgn0030269	591	434	709	517	936	569	871	734	916	1142	570	708
Cdk4	FBgn0016131	669	466	705	682	582	565	984	807	1347	662	555	932
Cdk5	FBgn0013762	725	476	735	675	1130	574	946	728	1126	1076	773	890
Cdk5alpha	FBgn0027491	153	124	207	150	342	159	375	286	427	485	216	296
Cdk7	FBgn0263237	379	214	313	277	431	278	494	356	546	501	339	427
Cdk8	FBgn0015618	276	152	285	197	274	261	372	401	601	351	284	367
Cdk9	FBgn0019949	654	458	667	660	655	613	1053	1040	1338	888	844	1029
Cdlc2	FBgn0026141	128	232	300	156	190	208	413	213	496	173	97	314
cdm	FBgn0261532	2898	1523	2320	2247	3218	2255	2665	2324	3073	2914	2033	2564
Cds	FBgn0010350	2634	2017	2607	3021	2538	2352	4518	3095	5455	2522	2490	4362
CecA1	FBgn0000276	3	47	208	14	1723	68	11	28	10	216	427	3
CecA2	FBgn0000277	7	135	398	13	412	104	13	14	8	55	288	3
CecB	FBgn0000278	3	116	277	11	982	79	2	0	1	203	5	0
CecC	FBgn0000279	28	227	606	76	3421	270	12	8	11	862	157	1
Ced-12	FBgn0032409	721	520	844	512	1024	787	1066	1118	1459	1370	1019	1000
ced-6	FBgn0029092	7441	4907	7841	7918	7548	7270	12397	13342	15807	12169	13013	11783
Cen	FBgn0032876	674	690	1066	638	1061	1020	1421	1366	1991	1459	1121	1438
CenB1A	FBgn0039056	1747	1132	2024	1370	2383	1873	2198	2374	2978	2891	2053	2049
CenG1A	FBgn0028509	2745	2304	3948	2548	4637	3443	3447	3803	4924	5661	3144	4396
Cenp-C	FBgn0266916	568	532	823	408	638	760	1217	997	1433	806	812	1257
Cep135	FBgn0036480	784	721	1021	677	499	909	1760	1470	1897	647	1068	1587
Cep290	FBgn0035168	298	419	662	170	473	550	941	740	894	423	443	1062
Cep89	FBgn0266708	43	58	53	41	75	57	184	104	159	82	62	154
Cep97	FBgn0031575	456	595	818	486	555	605	1347	844	1621	751	558	1161
cer	FBgn0034443	2429	2990	5866	3403	1809	5947	7628	9466	8039	4142	9955	5137
Cerk	FBgn0037315	2880	2140	3830	2451	3734	3691	5709	6521	7872	7857	5760	4592
cert	FBgn0027569	2851	1733	3174	3393	6022	2518	2762	2776	3794	3517	3064	2637
cerv	FBgn0030657	140	150	200	142	204	131	240	217	346	270	140	281
Cf2	FBgn0000286	675	565	926	568	2486	931	946	834	1034	2019	785	1104
Cfp1	FBgn0030121	366	268	376	293	663	308	655	520	762	694	460	538
Cftr	FBgn0039207	3386	2714	5484	2306	3522	6173	8456	7273	8976	6148	6819	6608
cg	FBgn0000289	2457	2093	3482	2020	5083	3000	3824	3353	4395	6212	2767	3963
CG10000	FBgn0039596	68	23	30	53	69	20	27	5	27	54	8	17
CG10005	FBgn0037972	429	327	615	480	745	618	491	600	863	863	433	473
CG10011	FBgn0039590	1668	1584	3545	1154	3931	3475	2287	3525	3234	5651	2933	2965
CG10013	FBgn0038012	29	47	39	41	45	31	271	160	207	72	68	191
CG10019	FBgn0031568	160	277	509	134	531	514	469	517	312	514	353	481
CG10026	FBgn0032785	822	668	757	735	704	754	1324	1113	1239	575	791	1271
CG10031	FBgn0031563	325	182	297	460	206	222	287	202	345	147	185	298
CG10038	FBgn0038013	508	368	546	457	552	475	717	544	900	609	522	679
CG10041	FBgn0038014	7	10	29	14	28	19	16	15	18	22	7	23
CG10051	FBgn0034437	2764	1214	1116	1670	932	1788	4123	1608	4218	1457	1299	3980
CG10053	FBgn0037490	132	132	176	110	201	143	324	207	421	274	144	289
CG10055	FBgn0037482	656	767	908	768	1289	702	1592	1079	2012	1299	698	1403
CG10062	FBgn0034439	1003	679	801	733	995	857	1324	883	1534	1258	896	1135
CG10063	FBgn0035727	170	233	312	184	256	211	875	447	886	288	260	749
CG10064	FBgn0035724	653	730	1180	385	643	920	1362	580	1605	469	413	872
CG10068	FBgn0037473	555	352	482	580	415	402	720	689	952	486	631	750
CG10073	FBgn0034440	259	162	83	261	145	52	83	92	54	25	230	49
CG10075	FBgn0035722	213	119	199	213	183	167	292	235	348	227	171	257
CG10077	FBgn0035720	6328	5705	8477	4809	13251	7796	9807	9923	9929	15178	7563	10814
CG10081	FBgn0034441	23	23	11	42	0	13	39	85	98	9	159	78
CG10082	FBgn0034644	2601	2068	4258	3004	6853	3719	3221	3491	4066	4575	3190	3781
CG10086	FBgn0037517	2289	721	1057	2160	2171	997	1426	674	1538	1142	598	1340
CG10089	FBgn0036369	288	529	810	384	941	606	868	440	1086	704	337	653
CG10098	FBgn0037472	1285	1065	1954	1306	2012	1840	2107	2292	2951	2863	2502	1908
CG10104	FBgn0033933	62	82	126	41	67	67	313	184	321	99	143	256
CG10116	FBgn0036367	1432	592	689	1242	831	826	1225	463	1504	1050	424	1220
CG10126	FBgn0038088	1431	1556	2211	1869	2152	1615	2408	2543	3357	1654	2058	2468
CG10132	FBgn0032798	496	273	511	264	1040	590	654	443	615	945	423	682
CG10137	FBgn0032800	240	123	199	162	295	186	275	223	355	319	190	269
CG10139	FBgn0033951	297	199	295	338	329	286	654	527	893	368	354	591
CG10140	FBgn0036363	639	426	823	940	1368	690	1055	828	1266	1157	731	731
CG10147	FBgn0035702	248	209	260	317	177	250	327	324	566	232	298	371
CG10151	FBgn0033960	213	148	242	128	340	224	611	480	665	545	405	495
CG10154	FBgn0036361	4746	1522	1198	4709	3609	1057	2917	250	2356	1820	218	1860
CG10163	FBgn0035697	8	2	3	45	36	12	3	18	5	8	11	2
CG10164	FBgn0039088	137	580	611	258	283	437	1020	411	1408	271	195	887
CG10165	FBgn0032801	488	180	206	474	329	166	447	222	535	338	154	409
CG10171	FBgn0036353	1230	931	1369	1266	1221	1169	2063	1405	2703	1063	1142	1968
CG10175	FBgn0039084	181	117	190	167	344	204	279	162	246	403	197	253
CG10177	FBgn0039083	340	515	779	257	299	573	1052	490	1564	255	265	859
CG10182	FBgn0039091	3433	1764	2082	4687	4218	2597	2523	1667	7867	4453	2159	6221
CG10183	FBgn0039093	14	16	5	162	62	9	26	21	69	63	10	20
CG10184	FBgn0039094	463	213	221	971	604	197	443	429	722	358	364	687
CG10185	FBgn0038397	87	73	148	48	122	113	160	125	145	90	106	162
CG10189	FBgn0032793	640	351	434	661	637	415	517	461	666	441	373	490
CG10194	FBgn0032790	298	210	241	326	384	210	348	293	476	401	311	319
CG10195	FBgn0032787	497	281	432	565	390	460	648	595	1104	399	606	837
CG10205	FBgn0033970	421	179	233	325	565	249	413	356	472	488	359	338
CG10208	FBgn0039118	444	253	355	388	442	335	362	314	658	597	311	446
CG10209	FBgn0033971	422	315	443	414	507	392	509	512	642	609	499	441
CG10211	FBgn0032685	3338	3464	4163	2127	14948	3313	2854	1921	2663	7206	2288	3061
CG10214	FBgn0039115	250	192	274	242	250	243	412	251	581	321	206	378
CG10222	FBgn0036356	276	215	263	278	322	232	390	381	534	377	319	376
CG10226	FBgn0035695	152	88	95	155	281	91	169	69	233	369	111	203
CG10232	FBgn0039108	50	29	64	138	103	19	36	35	35	75	32	25
CG10237	FBgn0032783	677	399	449	637	570	501	1691	2134	2275	2012	1987	1235
CG1024	FBgn0027514	396	326	449	379	460	432	710	541	895	644	434	685
CG10252	FBgn0039104	1792	2411	3867	1476	1400	2885	5083	2299	7084	1333	1500	3959
CG10254	FBgn0027512	2513	2295	3815	1743	2708	3311	4746	3771	5163	2834	2791	4475
CG10257	FBgn0033985	31	14	29	17	37	30	30	43	41	50	29	38
CG10264	FBgn0038394	6	2	3	5	7	17	7	12	12	7	2	9
CG10265	FBgn0033990	130	147	145	113	104	127	405	275	434	143	163	322
CG10274	FBgn0035690	1016	559	836	638	919	772	1090	1065	1361	837	972	1068
CG10280	FBgn0037395	33	11	14	13	16	6	27	23	52	15	11	30
CG10283	FBgn0032681	381	333	577	451	1313	520	542	544	686	1177	526	592
CG10286	FBgn0037439	1440	743	1115	868	1097	979	1375	1104	1687	1328	805	1040
CG10298	FBgn0037432	92	148	191	85	158	158	339	114	433	163	89	253
CG10300	FBgn0039107	316	162	185	265	280	220	586	417	759	371	405	532
CG10301	FBgn0039106	28	11	10	14	18	8	20	15	21	18	6	22
CG10307	FBgn0034655	165	231	311	126	204	212	398	192	501	160	108	315
CG10311	FBgn0038420	759	429	555	804	1017	566	642	475	850	817	277	684
CG10317	FBgn0038423	172	309	514	237	142	405	676	290	1085	110	147	558
CG10321	FBgn0034643	3169	1586	2740	2016	3464	2396	3477	2901	3505	3440	2615	2779
CG10324	FBgn0038454	160	102	153	185	143	126	239	213	384	182	160	271
CG10333	FBgn0032690	1085	563	934	757	802	967	1388	1195	1708	948	1056	1239
CG10336	FBgn0032698	194	133	191	131	171	144	268	197	350	200	123	263
CG10337	FBgn0032805	496	396	804	583	1391	628	386	768	1162	1486	1131	599
CG10338	FBgn0032700	534	462	653	588	605	580	850	823	1119	593	612	792
CG10339	FBgn0034972	23	10	21	13	20	11	27	17	22	25	2	24
CG10340	FBgn0022344	681	448	577	718	888	533	1166	864	1420	1088	669	1158
CG10341	FBgn0032701	556	313	518	424	1361	452	801	692	1041	1177	518	694
CG10343	FBgn0032703	289	246	302	333	370	325	537	430	668	394	304	461
CG10344	FBgn0034729	204	184	233	177	118	176	463	253	630	136	149	337
CG10345	FBgn0027562	189	106	114	169	136	94	167	108	230	111	133	188
CG10347	FBgn0030342	924	549	900	699	1039	690	1346	1073	1658	1043	924	1085
CG10348	FBgn0032707	34	38	46	27	68	28	186	85	149	85	75	110
CG10352	FBgn0030348	49	32	50	46	42	37	39	26	56	27	20	42
CG10353	FBgn0030349	2059	1417	2368	1643	13517	2296	2282	1768	2686	3555	1614	2568
CG10357	FBgn0035453	1	0	3	15	5	2	6	8	9	7	9	14
CG10359	FBgn0035452	1458	1333	2051	2231	2117	1802	3837	4004	4834	3367	4632	3501
CG10361	FBgn0036208	216	152	96	433	368	76	139	76	192	106	57	195
CG10362	FBgn0030358	170	102	181	93	232	171	217	200	257	253	197	210
CG10365	FBgn0039109	2583	1899	2855	3207	2949	2840	5780	4560	5848	4819	4396	3581
CG10366	FBgn0032814	539	315	509	514	773	425	733	579	786	826	529	632
CG10375	FBgn0039116	335	235	330	372	216	363	522	432	623	265	415	492
CG10376	FBgn0032702	725	558	861	843	1300	601	896	729	1086	1011	666	880
CG10383	FBgn0032699	1167	925	1362	2730	2312	1056	1259	909	1302	1345	724	1107
CG10384	FBgn0034731	32	17	48	19	96	28	38	24	39	81	19	32
CG10395	FBgn0033019	158	141	207	154	64	206	320	300	411	73	170	310
CG10405	FBgn0038431	867	400	650	385	1916	739	743	438	858	1165	560	591
CG10407	FBgn0038395	98	130	172	139	169	120	186	143	237	110	101	202
CG10413	FBgn0032689	4647	3579	5960	3869	6756	5861	6094	6986	9002	8145	6870	6332
CG10417	FBgn0033021	1600	1623	2088	1946	1504	1865	3222	2910	4531	1931	2250	3350
CG10418	FBgn0036277	151	118	160	117	268	117	231	184	253	340	155	185
CG10425	FBgn0039304	1448	770	894	1178	1013	799	1457	1132	1772	1328	938	1367
CG10428	FBgn0032724	754	466	606	735	559	598	1036	826	1274	643	755	946
CG10431	FBgn0032730	91	120	133	114	142	95	215	172	234	137	135	216
CG10433	FBgn0034638	2567	1284	1583	4518	4380	843	858	828	1383	1346	574	1376
CG10435	FBgn0037539	754	445	802	656	1527	807	1022	967	1268	1895	1034	898
CG10444	FBgn0034494	1743	991	1862	1370	4040	2052	3320	4241	4299	3473	5768	2574
CG10445	FBgn0037531	281	214	316	281	436	330	256	224	355	403	239	391
CG10459	FBgn0033440	166	212	242	130	229	255	565	316	633	278	187	411
CG10462	FBgn0032815	842	712	810	834	822	587	1254	836	1229	757	677	973
CG10463	FBgn0032819	458	260	433	347	395	386	426	387	550	430	278	409
CG10465	FBgn0033017	733	1054	1312	1205	572	1034	2100	1731	2745	801	1225	2176
CG10466	FBgn0032822	95	97	131	122	99	105	173	143	263	121	114	163
CG10467	FBgn0035679	1807	935	1047	1947	2143	834	1748	1745	1991	2109	1329	1842
CG10469	FBgn0035678	176	86	109	183	144	106	217	164	255	167	141	217
CG10470	FBgn0032746	579	407	558	567	1074	572	997	826	1204	1387	752	928
CG10472	FBgn0035670	58400	22947	16408	65306	38082	21338	27076	2965	32436	17586	2937	33262
CG10477	FBgn0035661	1	1	9	7	4	5	79	90	91	83	64	57
CG10479	FBgn0035656	42	50	72	31	59	58	80	99	120	73	89	77
CG10481	FBgn0032827	126	87	141	76	221	120	129	107	162	111	96	124
CG10483	FBgn0035649	555	233	310	598	333	297	387	244	385	170	191	376
CG10486	FBgn0035647	32	41	33	32	28	36	123	79	140	29	49	122
CG10492	FBgn0032748	932	657	1185	633	2818	1162	1228	907	1241	2649	816	1213
CG10494	FBgn0034634	283	222	264	251	276	206	432	344	532	211	287	412
CG10495	FBgn0032750	167	74	149	104	224	146	220	213	320	301	188	225
CG10505	FBgn0034612	1661	1318	1274	704	817	1592	2683	2036	2190	1198	1363	3476
CG10508	FBgn0037060	79	70	118	79	345	143	243	153	301	477	116	230
CG10510	FBgn0037059	240	331	498	167	323	371	725	333	889	321	174	534
CG10512	FBgn0037057	4533	1976	1973	6212	3555	1794	3645	1985	3384	1956	1893	3546
CG10513	FBgn0039311	3080	2439	1911	2573	2372	2265	4924	2879	7278	2586	2316	6232
CG10514	FBgn0039312	1974	1502	1323	1547	1995	1216	2737	2685	3453	3685	1757	2790
CG10516	FBgn0036549	528	490	1133	881	946	920	2215	3655	3028	2224	2677	2386
CG10527	FBgn0034583	4040	2146	2840	5783	4317	2497	4047	4217	4557	3580	4584	4420
CG10543	FBgn0034570	1110	1034	1925	789	2635	1702	1476	1678	1516	2286	1102	2142
CG10550	FBgn0039321	993	540	855	997	1099	792	1068	662	1450	1449	854	1253
CG10553	FBgn0039324	6	1	1	11	14	4	6	2	24	19	4	15
CG10555	FBgn0030034	1822	1137	2132	1086	3350	2092	2849	2527	2691	4015	2138	2305
CG10559	FBgn0039323	196	145	141	230	217	149	149	105	222	236	69	155
CG10560	FBgn0039325	254	72	72	356	384	81	75	29	367	79	21	251
CG10561	FBgn0002036	517	426	682	452	618	544	876	457	1012	445	376	674
CG10562	FBgn0039326	396	54	101	213	133	97	85	44	361	126	34	337
CG10565	FBgn0037051	3914	2020	3149	2644	4679	2879	3503	2371	4362	3664	2068	3090
CG10576	FBgn0035630	9445	5381	7881	7319	10263	7139	10706	8437	14162	10960	7315	10000
CG10581	FBgn0037046	32	50	37	25	70	65	92	75	143	85	41	94
CG10584	FBgn0037045	117	80	97	109	200	89	183	148	247	232	139	221
CG10588	FBgn0037037	56	146	181	76	62	171	221	106	329	58	41	208
CG10589	FBgn0037035	326	506	738	274	339	548	1041	614	1487	401	314	815
CG10597	FBgn0030832	8	0	1	31	6	1	32	0	3	2	0	6
CG10600	FBgn0032717	772	923	1356	580	3124	1255	1032	1003	1243	2826	744	1482
CG10602	FBgn0032721	4031	2701	3760	3129	4554	3786	6696	6111	8048	6249	5259	6482
CG10616	FBgn0036286	1937	1682	2318	1626	2442	1946	3558	2537	4420	2440	1976	3045
CG10621	FBgn0032726	5951	1556	1935	6244	3545	1847	5979	5425	9219	3025	4169	6088
CG10623	FBgn0032727	2719	2004	3022	2875	2519	2644	5229	5103	5882	4144	4670	4690
CG10628	FBgn0032818	307	196	254	188	358	243	366	286	385	346	223	293
CG10631	FBgn0032817	5349	3345	5630	3005	5370	5308	6127	5913	6212	4780	4823	7042
CG10638	FBgn0036290	1915	1391	2053	2017	2952	1965	1562	1620	2523	2415	1555	2176
CG10646	FBgn0036292	327	188	325	257	335	271	421	403	564	455	345	412
CG10650	FBgn0046302	13271	5979	6710	12612	5909	7377	9341	5685	12637	6542	5097	10136
CG10654	FBgn0036294	115	56	73	113	160	71	121	60	158	167	77	106
CG10657	FBgn0036289	34	20	19	27	19	26	31	25	33	21	30	35
CG10660	FBgn0036288	715	411	621	678	1450	613	596	439	850	1315	419	511
CG10663	FBgn0036287	75	78	134	74	112	136	209	195	224	246	189	140
CG10669	FBgn0039329	290	212	313	276	450	345	443	409	612	438	376	479
CG10674	FBgn0035592	94	77	89	112	2	83	157	149	215	3	136	188
CG10680	FBgn0032836	1	4	28	2	34	5	3	3	3	6	4	7
CG10681	FBgn0036291	128	123	147	152	146	134	259	257	335	251	198	245
CG10694	FBgn0039147	70	98	116	63	66	114	293	114	317	83	78	217
CG10700	FBgn0032754	24	38	36	13	28	31	13	4	13	16	5	12
CG10702	FBgn0032752	518	378	484	368	648	651	400	262	443	377	216	446
CG10710	FBgn0036377	122	58	89	120	317	76	84	16	78	137	29	65
CG10713	FBgn0036360	61	89	207	63	365	183	159	226	374	1291	216	165
CG10725	FBgn0036362	16608	6441	7511	13568	17012	6696	10784	3653	10623	7103	2947	8585
CG10730	FBgn0032843	141	154	351	111	263	350	566	503	615	398	411	449
CG10731	FBgn0034081	330	263	342	353	249	326	548	377	759	202	292	472
CG10734	FBgn0034082	212	613	709	393	311	456	967	532	1550	291	341	1114
CG10737	FBgn0034420	6770	3635	4947	5887	9053	5012	6398	4955	6536	7291	4465	6823
CG10738	FBgn0036368	318	185	195	293	314	198	240	118	273	181	96	333
CG1074	FBgn0037250	78	54	86	101	51	90	127	93	150	49	64	98
CG10747	FBgn0032845	495	365	405	614	376	341	538	430	726	375	346	598
CG10748	FBgn0036327	89	109	139	75	91	89	485	234	478	127	171	395
CG10749	FBgn0036328	151	275	348	157	113	286	574	232	766	120	117	433
CG10750	FBgn0032769	122	262	307	151	141	235	588	225	811	203	112	467
CG10752	FBgn0036325	37	103	142	47	90	88	227	76	265	90	37	177
CG10761	FBgn0030015	77	96	150	64	82	105	277	139	365	72	106	209
CG10764	FBgn0034221	166	238	448	177	1101	348	159	512	273	638	565	185
CG1077	FBgn0037405	11	10	55	7	27	24	59	23	53	33	11	37
CG10793	FBgn0029656	165	173	263	147	214	177	501	231	562	212	174	415
CG10795	FBgn0034626	159	137	215	156	406	163	262	187	241	359	210	196
CG10799	FBgn0033821	3030	1041	1701	2965	503	1104	1227	1466	2428	710	1294	2177
CG10801	FBgn0029660	108	122	184	101	102	123	234	165	303	84	83	179
CG10802	FBgn0029664	712	378	556	704	567	539	843	673	1121	737	640	803
CG10803	FBgn0029666	701	707	1383	507	958	1269	1216	1332	1620	1138	947	1600
CG10804	FBgn0029663	122	71	146	84	166	112	99	98	138	154	82	111
CG10809	FBgn0036052	387	350	395	406	762	372	582	464	592	953	334	533
CG10814	FBgn0033830	35	187	773	72	1810	239	35	40	93	143	27	32
CG10822	FBgn0034478	70	97	175	77	79	122	263	163	399	91	69	233
CG10834	FBgn0032972	38	49	72	43	36	75	98	48	170	23	18	65
CG10839	FBgn0028858	41	123	152	65	75	108	260	101	372	56	60	192
CG10841	FBgn0038163	460	830	1190	448	564	855	2047	822	2282	548	461	1385
CG10845	FBgn0039246	214	408	570	227	248	424	740	299	1192	199	117	526
CG10853	FBgn0035478	0	0	1	0	26	1	0	0	0	11	1	1
CG10859	FBgn0032520	893	1409	1889	717	977	1440	3321	1563	3952	906	816	2257
CG10862	FBgn0035455	282	424	590	289	243	473	1206	535	1541	306	334	926
CG10863	FBgn0027552	2203	861	1054	2611	2332	955	1957	1189	2079	1817	1215	1923
CG10864	FBgn0038621	157	93	145	74	138	127	145	128	159	154	121	178
CG10866	FBgn0035475	329	200	273	345	344	239	524	391	680	392	288	480
CG10874	FBgn0031395	298	228	332	284	220	366	517	456	665	313	402	420
CG10877	FBgn0038804	2142	794	1003	1704	1650	870	1038	738	1617	1048	809	1263
CG10887	FBgn0038773	41	104	76	70	62	73	450	273	381	104	125	333
CG10898	FBgn0037911	1077	584	698	1397	785	580	998	727	1179	691	678	1065
CG1090	FBgn0037238	154	147	193	110	207	167	169	158	236	217	100	236
CG10903	FBgn0037543	62	40	68	48	60	60	73	71	111	95	66	77
CG10904	FBgn0034945	351	229	344	372	327	283	551	464	640	343	386	458
CG10907	FBgn0036207	267	224	293	342	235	202	492	439	708	392	310	470
CG10909	FBgn0038090	44	74	69	55	39	53	257	108	221	54	81	195
CG10910	FBgn0034289	21204	7141	9898	24149	24102	8084	10932	4180	10297	5798	3538	6626
CG10911	FBgn0034295	6469	3370	6545	5768	5958	6413	8666	3850	5846	6018	4827	3230
CG10912	FBgn0034296	7440	8468	15187	11727	20121	14733	16248	12605	20322	28819	13468	12057
CG10914	FBgn0034307	203	149	224	162	319	164	292	210	319	346	195	221
CG10916	FBgn0034312	1173	720	1191	1265	2182	1373	1429	1730	2146	2455	1624	1908
CG10918	FBgn0031178	2297	1064	1242	1746	10421	1412	228	318	1098	4574	292	509
CG10919	FBgn0037514	73	187	221	131	74	159	409	173	472	71	89	334
CG1092	FBgn0037228	673	315	362	501	759	329	437	487	725	476	335	568
CG10920	FBgn0029963	56	140	180	80	140	149	438	144	536	151	102	345
CG10927	FBgn0034360	96	58	105	84	119	93	127	98	183	121	83	113
CG10931	FBgn0034274	72	78	73	52	75	56	364	174	261	119	109	248
CG10932	FBgn0029969	3156	1362	1853	3371	1999	1653	1554	1163	1962	1669	1115	1687
CG10934	FBgn0034263	118	325	374	169	276	289	675	273	921	275	124	532
CG10936	FBgn0034253	3959	3187	4024	2984	4858	3588	3372	3275	3813	3302	2197	5067
CG10939	FBgn0010620	1291	1219	1670	1603	2402	1417	2079	1626	2424	2775	1740	2186
CG10943	FBgn0036320	330	374	256	399	123	298	225	161	303	83	166	323
CG10947	FBgn0032857	486	411	923	355	672	744	699	767	1284	1445	738	585
CG10948	FBgn0036317	431	456	604	477	899	469	833	745	966	1077	500	825
CG10949	FBgn0032858	331	238	297	271	387	308	493	410	689	460	339	476
CG10950	FBgn0034205	169	384	476	203	140	343	922	408	1275	191	176	782
CG10953	FBgn0034204	19	3	2	78	392	1	36	3	20	337	3	53
CG10958	FBgn0030004	421	342	546	241	421	490	857	500	957	457	514	652
CG10959	FBgn0030010	139	109	142	96	164	127	293	182	314	236	157	291
CG10962	FBgn0030073	3477	1340	1593	5250	11151	1308	1846	1544	1357	1706	1956	1457
CG10969	FBgn0036310	57	137	167	84	100	116	279	154	354	96	58	229
CG10970	FBgn0030078	6	4	10	13	6	7	24	7	24	3	8	16
CG10973	FBgn0036306	238	301	348	339	333	308	578	548	699	482	328	514
CG10979	FBgn0037379	1276	1004	1474	846	1927	1571	1847	1600	2125	1806	1512	1717
CG10984	FBgn0036305	1000	885	1415	973	1492	1239	1883	1835	2619	2155	1407	1671
CG10993	FBgn0030524	35	21	41	26	33	24	96	83	97	72	58	92
CG10996	FBgn0030525	85	103	152	62	87	107	255	117	341	99	84	205
CG11000	FBgn0263353	229	154	252	197	385	213	134	121	143	192	116	236
CG11007	FBgn0034455	585	453	600	482	825	529	804	544	1117	947	504	736
CG11018	FBgn0034464	193	421	541	255	232	353	883	416	1263	222	172	826
CG11029	FBgn0031735	556	232	307	1143	848	217	336	366	712	891	282	650
CG1103	FBgn0037235	664	755	1305	802	2460	1086	1658	2291	2264	5267	1814	1475
CG11030	FBgn0031736	634	446	706	414	679	655	739	647	1126	831	468	802
CG11034	FBgn0031741	3680	1696	3163	3500	4432	3020	469	427	461	1512	662	302
CG11035	FBgn0037544	202	135	171	232	188	203	356	259	459	238	196	311
CG11044	FBgn0034484	161	42	43	350	109	40	51	13	59	82	12	91
CG1105	FBgn0037465	2598	1481	2176	2859	2307	1938	3657	3179	4099	2315	2521	3595
CG11050	FBgn0031836	2125	1038	1344	3468	2820	1299	1629	1161	2524	2086	1135	1854
CG11052	FBgn0040524	18	30	45	37	38	39	169	81	183	31	39	132
CG11060	FBgn0033149	329	369	627	230	343	489	1015	589	1128	468	458	869
CG11068	FBgn0030536	109	211	227	138	194	183	559	235	573	177	125	374
CG11069	FBgn0039244	699	515	909	613	677	817	1359	1485	1859	1155	1386	1338
CG11073	FBgn0034693	1254	830	1064	1209	4479	1199	1224	1045	1210	2985	1353	1140
CG11076	FBgn0039929	912	613	939	812	792	832	1234	981	1702	833	586	1168
CG11077	FBgn0039930	9	6	4	14	1	9	28	18	11	1	5	8
CG11085	FBgn0030408	8	8	13	10	28	6	19	16	38	31	8	9
CG11089	FBgn0039241	32999	14748	26244	25958	24413	22035	43124	59906	45193	35752	66559	28948
CG11095	FBgn0030528	217	76	128	209	309	116	236	168	189	259	152	139
CG11099	FBgn0034485	2	5	1	8	3	3	5	10	13	10	8	5
CG11103	FBgn0030522	347	179	266	298	345	228	384	357	512	483	298	336
CG11106	FBgn0030280	192	276	350	152	131	255	655	285	863	161	196	533
CG11109	FBgn0037200	36	39	35	25	10	32	50	30	50	11	43	39
CG11110	FBgn0034535	259	191	271	312	427	236	367	249	518	493	201	329
CG11112	FBgn0033164	36	17	20	18	16	28	23	35	46	19	24	37
CG11113	FBgn0033165	16	16	25	20	18	22	21	20	35	11	14	28
CG11122	FBgn0030266	3095	1957	4801	1234	8119	5020	3571	3417	2372	6866	3208	4452
CG11123	FBgn0033169	686	382	622	367	587	500	800	686	991	751	572	606
CG11125	FBgn0033174	577	646	884	442	758	729	1652	773	1970	857	463	1272
CG11127	FBgn0033178	1022	580	757	939	1012	702	1132	994	1470	1193	876	967
CG1113	FBgn0037304	149	69	189	87	96	113	191	277	135	49	212	342
CG11131	FBgn0037204	256	80	81	415	366	57	325	222	98	256	136	326
CG11134	FBgn0030518	1269	617	780	1349	1143	746	1238	959	1641	1195	796	1128
CG11141	FBgn0033177	2307	1652	2540	1634	2540	2290	2706	2044	2646	2296	1899	2146
CG11145	FBgn0033168	81	132	156	67	100	140	298	121	376	119	63	240
CG11147	FBgn0031734	742	485	682	679	736	587	1026	1063	1429	827	798	942
CG11149	FBgn0031732	639	275	233	527	469	300	455	153	520	241	146	538
CG11151	FBgn0030519	4559	2750	2807	5099	6394	2932	4503	3851	5399	6482	3842	5109
CG11155	FBgn0039927	1288	1593	2098	1932	1390	1652	2405	2033	3961	1180	1373	3188
CG11158	FBgn0030511	279	122	180	299	287	160	271	162	334	240	152	265
CG11159	FBgn0034539	33	34	40	32	79	47	46	18	45	42	46	79
CG1116	FBgn0037297	643	405	574	487	899	522	878	763	930	962	615	694
CG11162	FBgn0030509	852	425	283	822	346	319	700	240	597	167	135	736
CG11164	FBgn0030507	194	121	166	133	170	140	249	192	346	172	122	257
CG11168	FBgn0039249	1949	1067	1612	1859	2291	1389	1677	1207	2068	1548	1161	1810
CG11170	FBgn0034705	199	198	358	224	245	388	627	764	826	630	748	531
CG11178	FBgn0030499	1282	774	1271	928	2053	1221	1695	1567	1920	1886	1591	1364
CG11180	FBgn0034528	215	203	277	203	307	198	292	200	378	318	146	298
CG11191	FBgn0033249	68	66	120	62	142	90	143	100	234	153	85	101
CG11192	FBgn0034507	50	120	364	11	160	79	58	108	247	279	83	138
CG11200	FBgn0034500	358	242	408	286	612	349	875	535	982	912	471	577
CG11226	FBgn0037195	132	211	254	157	178	162	376	130	487	162	96	269
CG11227	FBgn0031139	33	99	126	64	72	104	294	105	388	69	43	237
CG1124	FBgn0037290	244	143	260	354	461	364	411	276	498	459	535	189
CG11241	FBgn0037186	2619	1095	1394	1548	1203	1182	2070	1703	1794	723	1549	1575
CG11247	FBgn0037120	540	514	714	509	1120	625	913	791	1026	1136	594	864
CG11248	FBgn0037117	774	582	877	734	550	850	1373	1026	1765	694	877	1241
CG11249	FBgn0037115	152	338	451	146	182	322	530	285	741	194	178	423
CG11251	FBgn0036346	155	227	289	114	178	221	437	208	614	170	91	353
CG11257	FBgn0034442	271	159	221	217	283	189	314	240	422	292	237	303
CG11262	FBgn0036329	305	373	603	228	198	447	958	440	1107	189	251	637
CG11263	FBgn0036330	11	9	13	17	11	14	29	27	39	12	18	26
CG11267	FBgn0036334	905	571	781	994	1883	691	1230	916	1244	2012	802	1059
CG11269	FBgn0034700	14	21	26	8	36	31	29	18	45	49	33	31
CG11275	FBgn0034706	2039	1635	2595	2508	1648	2370	3096	3432	3977	2575	3443	2502
CG11279	FBgn0036342	181	128	164	137	198	141	251	170	319	190	138	218
CG11286	FBgn0037516	20	48	46	23	33	30	140	39	136	44	15	71
CG1129	FBgn0037279	2193	1794	2783	2697	3689	2473	2884	3120	4608	3447	2664	2842
CG11291	FBgn0034713	100	151	208	104	141	167	384	172	512	93	76	385
CG11294	FBgn0030058	27	42	78	26	161	61	125	59	131	175	65	88
CG11298	FBgn0034721	89	133	216	70	50	121	270	103	392	53	79	219
CG11300	FBgn0034901	1619	101	200	1197	6451	348	591	597	557	3283	836	865
CG11307	FBgn0037106	158	120	163	150	314	194	285	249	398	376	211	280
CG11309	FBgn0037070	154	84	120	138	9	92	152	107	200	10	93	147
CG11313	FBgn0039798	398	166	277	380	1566	129	2357	2873	2067	1400	2057	4799
CG11317	FBgn0039816	71	63	102	69	177	65	134	92	192	260	88	100
CG11318	FBgn0039818	1469	848	1198	1483	1831	1245	810	780	1073	1472	936	855
CG11319	FBgn0031835	606	419	893	388	1212	774	477	419	641	1311	315	451
CG11322	FBgn0031856	151	142	243	89	197	176	502	193	551	185	105	409
CG11327	FBgn0031849	227	579	630	292	422	501	1522	662	2153	529	367	1292
CG11333	FBgn0039850	56	54	110	38	33	77	170	79	240	53	32	125
CG11334	FBgn0039849	2328	1031	1441	2125	2552	1319	1828	1437	2543	2553	1343	2003
CG11342	FBgn0035537	90	65	84	85	68	84	154	115	169	104	88	138
CG11345	FBgn0035546	6	4	3	8	64	5	12	19	14	110	21	38
CG11349	FBgn0035550	4346	2627	2586	2479	2497	2766	3267	2548	2768	1587	2086	3156
CG11350	FBgn0035552	49	19	14	375	448	9	705	13	86	429	15	36
CG11353	FBgn0035557	128	70	106	209	138	74	66	34	126	120	31	145
CG11357	FBgn0035558	894	915	1490	901	2273	1386	2306	1985	2596	3011	1606	1979
CG1136	FBgn0035490	418	282	527	398	590	432	651	691	604	735	443	525
CG11360	FBgn0039920	1904	1779	2857	1636	1912	2742	3397	3161	4807	2275	2937	4066
CG11362	FBgn0034737	35	94	122	58	16	92	243	126	329	28	56	208
CG11367	FBgn0037185	243	203	292	234	430	245	346	342	499	570	297	336
CG11368	FBgn0040923	126	79	76	216	222	73	113	89	118	177	64	123
CG11369	FBgn0029951	50	126	142	56	108	109	262	120	302	88	54	211
CG1137	FBgn0037454	77	246	297	144	212	191	526	206	751	200	95	478
CG11370	FBgn0037181	1242	890	1393	1186	3803	1460	2047	1475	1345	5362	1970	1333
CG11373	FBgn0040679	36	82	96	51	1	65	127	90	214	3	45	123
CG11374	FBgn0031214	286	206	257	303	154	206	339	279	402	144	283	469
CG11377	FBgn0031217	666	448	633	578	652	556	1179	920	1535	846	704	1042
CG11378	FBgn0040364	2058	873	933	1686	2497	1015	1307	719	1768	2731	765	1456
CG11379	FBgn0040362	47	74	121	39	70	113	253	105	257	93	66	179
CG1138	FBgn0037456	34	132	153	58	75	106	228	93	351	58	27	195
CG11380	FBgn0040359	7	18	45	4	48	55	16	32	49	100	40	15
CG11382	FBgn0040367	30	67	119	40	33	88	184	209	159	238	385	105
CG11384	FBgn0040363	222	41	62	99	148	68	144	4	104	92	11	84
CG1139	FBgn0035300	876	431	685	1385	657	920	1729	2167	1670	1424	2182	1240
CG11398	FBgn0040366	160	104	210	122	206	171	229	235	390	240	175	315
CG11400	FBgn0034198	64	52	91	117	111	48	106	61	138	97	55	85
CG11403	FBgn0026876	537	262	527	266	477	413	667	550	774	452	467	529
CG11404	FBgn0037169	133	232	258	153	116	191	515	274	703	136	124	392
CG11406	FBgn0034990	15	19	57	7	191	25	13	20	106	1210	121	72
CG11407	FBgn0038733	3	7	2	4	8	10	9	5	8	4	2	7
CG11409	FBgn0024366	132	106	202	129	222	224	203	264	229	505	323	235
CG11414	FBgn0035024	2887	1469	2328	1997	4280	2084	2977	2445	2677	3412	2355	2262
CG11417	FBgn0024364	1014	503	704	586	820	754	1022	626	1013	760	647	704
CG1142	FBgn0037504	235	295	385	291	324	317	579	449	708	402	290	531
CG11425	FBgn0037167	209	130	189	174	211	296	461	734	450	275	598	314
CG11426	FBgn0037166	916	511	728	638	1056	776	824	671	1169	1114	556	801
CG1143	FBgn0035359	6566	2819	4380	5575	5612	3529	3889	3531	4850	4330	3708	3794
CG11436	FBgn0029713	433	289	465	343	444	394	601	521	796	476	449	491
CG11437	FBgn0037165	158	61	43	140	108	40	51	21	71	42	25	43
CG11438	FBgn0037164	3448	1230	1357	2423	1946	1138	940	789	1186	864	581	827
CG11444	FBgn0029715	1884	1252	1943	1803	3274	1870	2456	2093	3621	3808	2000	2525
CG11447	FBgn0038737	199	137	232	145	142	168	257	213	336	161	215	256
CG11449	FBgn0037162	5	11	25	1	39	16	27	28	17	51	28	17
CG11453	FBgn0038734	1148	397	361	828	482	364	1029	346	831	349	225	834
CG11454	FBgn0031224	883	490	795	905	734	709	870	815	1281	769	680	871
CG11456	FBgn0037031	216	194	269	240	255	198	400	339	586	307	270	460
CG11459	FBgn0037396	117	496	1480	435	380	1509	660	2334	2465	1990	2365	1014
CG1146	FBgn0035346	621	624	1238	488	2489	899	883	848	1270	2809	973	708
CG11470	FBgn0039671	726	516	511	849	1171	487	1368	1004	1097	1222	875	1341
CG11474	FBgn0034688	1348	1161	1662	1360	1155	1746	2619	2794	3193	2124	3027	2351
CG11475	FBgn0034687	146	217	283	126	144	280	463	241	600	177	206	328
CG11498	FBgn0039749	1	8	9	3	24	7	16	21	22	83	24	15
CG11504	FBgn0039733	382	203	348	278	539	341	424	270	387	683	299	252
CG11523	FBgn0037156	280	208	268	262	256	233	391	325	541	316	225	347
CG11529	FBgn0036264	298	1279	2473	1372	1248	2735	5331	5488	5064	4428	8342	2019
CG11537	FBgn0035400	3024	1741	3015	2153	4329	2826	4251	3121	4251	3647	2955	3924
CG11550	FBgn0039864	246	170	169	491	364	132	356	344	577	490	312	564
CG11555	FBgn0086856	173	140	200	184	88	168	267	261	374	100	150	312
CG11560	FBgn0036249	376	225	333	290	354	286	521	393	648	460	288	466
CG11562	FBgn0031247	398	384	596	418	497	486	827	453	1153	577	333	721
CG11563	FBgn0039868	292	191	261	268	241	225	408	309	512	216	191	354
CG11581	FBgn0030540	2	2	2	5	13	1	3	1	1	5	0	4
CG11583	FBgn0035524	431	339	457	372	589	418	565	460	817	728	274	513
CG11584	FBgn0030541	1	1	0	1	19	0	2	6	3	15	3	3
CG11585	FBgn0030543	16	5	6	22	9	2	29	6	12	23	5	13
CG11586	FBgn0035520	229	127	255	241	233	233	449	349	579	315	331	355
CG11588	FBgn0036221	202	375	461	211	211	271	601	251	890	145	119	517
CG11590	FBgn0030545	974	530	858	848	1010	870	1275	949	1606	1351	888	1139
CG11593	FBgn0035488	1043	769	1373	831	1824	1267	1422	1458	1613	1930	1367	1300
CG11594	FBgn0035484	2099	757	895	2525	1455	924	2705	1916	2449	1361	2159	2358
CG11596	FBgn0023522	728	437	704	634	707	669	935	739	1162	824	686	942
CG11597	FBgn0036212	216	151	269	180	194	211	461	294	524	221	264	333
CG11598	FBgn0038067	4	3	11	0	3	6	4	3	6	8	3	7
CG11601	FBgn0031244	391	295	384	381	339	362	601	447	870	427	415	484
CG1161	FBgn0037313	2383	1346	1985	2175	3864	1897	2880	2655	3703	4020	2476	2662
CG11617	FBgn0031232	35	25	30	50	27	21	54	18	36	35	21	41
CG11619	FBgn0036836	293	227	500	339	489	462	759	430	774	379	321	559
CG11626	FBgn0038705	7	9	13	11	8	5	10	16	10	13	21	22
CG11629	FBgn0032965	26	40	78	22	24	40	81	24	103	27	18	54
CG11630	FBgn0032964	90	164	169	87	73	142	398	183	497	70	85	300
CG11634	FBgn0032968	54	136	169	84	69	157	243	100	390	65	45	202
CG11635	FBgn0033283	136	225	305	103	281	235	466	299	516	367	226	371
CG11638	FBgn0040351	46	38	83	14	112	67	75	77	144	116	70	87
CG11655	FBgn0030638	851	320	363	616	1046	337	431	389	550	654	334	438
CG11656	FBgn0038109	331	363	546	267	284	495	970	511	1125	342	446	730
CG11658	FBgn0036196	2239	1827	2713	2738	2806	2124	3454	3372	4643	3126	2681	3175
CG11659	FBgn0038731	24	11	8	43	107	9	73	7	24	15	2	13
CG11663	FBgn0029539	43	67	100	26	75	90	181	77	210	84	42	115
CG11664	FBgn0040341	18	24	61	8	72	49	45	50	35	95	41	43
CG11666	FBgn0040648	4	22	21	16	10	18	64	21	65	28	16	40
CG11668	FBgn0038113	275	132	245	229	447	180	181	229	218	323	383	292
CG11670	FBgn0038114	794	427	541	587	906	401	492	621	657	718	519	571
CG11672	FBgn0037563	1164	485	543	1189	1158	458	883	415	734	577	283	793
CG11674	FBgn0030551	13	2	10	4	16	6	13	9	9	13	3	8
CG11679	FBgn0030678	629	294	445	606	573	429	620	500	744	516	433	647
CG11686	FBgn0040551	644	433	580	1013	1071	496	934	795	919	1126	782	838
CG11693	FBgn0037570	11	12	11	28	14	12	24	20	26	14	7	17
CG11694	FBgn0037571	147	150	230	87	102	157	410	146	526	87	111	341
CG11695	FBgn0030316	698	326	438	510	565	330	658	495	757	490	438	518
CG11696	FBgn0030314	769	412	671	558	960	543	901	791	1045	1107	709	759
CG11698	FBgn0037572	77	95	122	34	57	79	174	64	277	55	41	154
CG11699	FBgn0030311	30	20	14	30	0	14	39	24	41	1	19	32
CG11700	FBgn0029856	88	125	137	102	451	135	507	447	474	825	369	427
CG11703	FBgn0038690	142	237	370	145	144	281	639	260	896	163	136	500
CG11710	FBgn0031115	959	530	838	861	1250	809	1111	1068	1531	1232	1082	1148
CG1172	FBgn0264712	330	531	1325	276	2227	1139	1173	1463	2101	5625	1999	975
CG11722	FBgn0037777	243	198	264	184	302	235	433	255	604	344	194	430
CG11723	FBgn0031391	466	313	434	386	578	420	733	555	901	598	458	708
CG11726	FBgn0036156	70	159	194	81	89	144	417	187	580	101	83	331
CG11737	FBgn0037592	2050	1726	2908	2046	2277	3074	5925	5735	6433	4918	5745	4548
CG11741	FBgn0040531	14	6	15	8	6	15	47	39	49	43	40	33
CG11752	FBgn0030292	674	353	454	865	901	428	791	613	816	1111	644	737
CG11755	FBgn0037611	46	40	49	60	75	59	79	54	104	79	63	86
CG11756	FBgn0030290	63	107	110	74	60	85	242	108	266	69	56	180
CG11760	FBgn0037615	10	10	21	12	31	20	35	33	39	96	20	25
CG11771	FBgn0039252	2638	1259	1793	2130	2108	1636	2666	1803	2894	1777	1646	2225
CG11777	FBgn0033527	131	80	134	137	134	111	231	204	262	169	130	224
CG11779	FBgn0038683	546	407	689	404	1566	616	820	464	1068	1445	386	730
CG11786	FBgn0039264	5	4	6	3	14	2	11	6	11	12	7	18
CG11788	FBgn0034495	129	106	128	78	558	125	122	109	228	237	152	158
CG11790	FBgn0039265	1926	1168	1605	2063	1657	1440	2429	1943	3354	1970	1767	2408
CG11791	FBgn0039266	907	988	1258	1392	1631	1000	1620	1305	2384	1630	978	1670
CG11807	FBgn0033996	819	592	835	742	1053	734	1153	1031	1351	1091	859	1004
CG11808	FBgn0034000	166	120	176	126	79	145	296	230	322	84	158	191
CG11811	FBgn0036099	1014	638	970	980	1442	879	1244	1268	1735	1395	1098	1276
CG11815	FBgn0035299	22	80	79	38	86	54	190	87	213	123	68	124
CG11816	FBgn0030495	12	17	66	8	5569	19	14	68	66	972	32	42
CG11825	FBgn0033519	86	48	68	253	101	36	37	115	114	147	305	81
CG11828	FBgn0039616	4	5	12	6	5	7	20	15	34	9	16	31
CG11835	FBgn0031264	443	428	645	919	1638	791	688	573	870	1815	521	602
CG11836	FBgn0039272	152	142	206	159	198	216	189	170	326	153	184	243
CG11837	FBgn0039627	218	135	179	135	220	163	277	198	352	268	132	229
CG11839	FBgn0039271	110	103	131	125	202	86	243	146	257	254	114	191
CG11841	FBgn0039628	19	9	21	9	45	28	102	60	100	67	41	60
CG11842	FBgn0039629	12	13	35	17	150	13	25	19	39	28	14	34
CG11843	FBgn0039630	3	1	3	4	1	6	6	4	10	0	4	4
CG11852	FBgn0039297	1613	768	775	1941	1775	721	1223	657	1323	921	500	1276
CG11854	FBgn0039299	7407	5658	11270	7051	6783	10055	19640	21429	15193	6639	11476	19693
CG11857	FBgn0039303	1848	1534	2143	1629	3578	1836	3082	2491	3768	4668	1965	2764
CG11858	FBgn0039305	385	227	284	300	188	254	407	407	559	285	283	416
CG11865	FBgn0028947	0	5	33	0	15	11	0	13	21	45	8	3
CG11878	FBgn0039310	188	132	116	132	133	142	142	57	235	44	56	275
CG11882	FBgn0039642	499	491	948	447	976	815	872	1213	1648	1933	1189	916
CG11883	FBgn0033538	594	760	1054	671	1083	1009	608	419	741	1667	475	544
CG11885	FBgn0031253	429	408	572	434	296	516	839	758	1151	471	658	873
CG11892	FBgn0039313	1626	2131	1947	2384	4559	1957	5617	6281	7038	8886	5543	5339
CG11893	FBgn0039316	38	24	58	42	22	50	56	51	134	213	65	94
CG11898	FBgn0039645	1313	260	724	975	2940	522	348	250	671	1178	385	658
CG11899	FBgn0014427	1462	1067	2786	925	1707	2249	3871	5514	6563	5156	6709	2946
CG11902	FBgn0028647	654	513	798	523	787	766	1019	926	1149	912	747	1066
CG11905	FBgn0036678	104	245	642	142	2081	448	595	811	1162	2240	709	481
CG11906	FBgn0034425	529	345	477	416	462	416	798	639	934	631	565	616
CG11911	FBgn0031249	14726	7635	3988	18178	43744	5823	40252	6874	51933	18678	7515	54737
CG11912	FBgn0031248	4989	4192	5021	4057	6181	5083	19647	18196	18256	22693	21591	15035
CG11920	FBgn0039274	236	163	228	246	276	184	323	249	442	279	192	308
CG11927	FBgn0031638	541	421	612	471	877	519	970	729	1091	1058	654	824
CG11929	FBgn0031620	110	384	389	178	291	352	1017	460	1306	292	240	957
CG11951	FBgn0039656	119	93	198	59	277	118	43	28	89	65	14	39
CG11961	FBgn0034436	7355	2839	3459	6344	5687	3301	6275	2836	8255	5372	2737	6918
CG11964	FBgn0037644	1235	661	930	970	1364	834	1403	1115	1679	1442	913	1173
CG11970	FBgn0027503	1052	798	1298	677	1764	1288	1500	1420	1580	1778	1137	1666
CG11975	FBgn0037648	971	636	904	1033	1282	867	1486	1311	1913	1674	1236	1324
CG11977	FBgn0037650	36	19	37	23	23	36	76	44	47	34	42	42
CG11980	FBgn0037652	791	555	852	724	808	762	1194	1061	1647	1093	926	1126
CG11983	FBgn0037654	46	98	121	62	108	107	270	160	297	134	88	247
CG11986	FBgn0037656	274	213	290	272	265	239	554	416	712	318	336	540
CG11997	FBgn0037662	88	74	136	51	127	131	126	158	197	187	164	195
CG11999	FBgn0037312	956	597	949	794	1722	842	1444	1155	2096	1963	994	1497
CG12003	FBgn0035234	255	195	257	144	312	279	345	345	428	302	313	367
CG12004	FBgn0035236	2974	2697	4039	3298	5599	3777	5358	4916	6767	8567	4767	5116
CG12009	FBgn0035430	83	215	432	94	713	403	454	735	740	1378	572	409
CG12010	FBgn0035443	345	199	310	285	287	287	429	331	470	251	317	387
CG12011	FBgn0035257	5	2	12	2	18	12	25	23	26	26	14	14
CG12012	FBgn0035444	809	679	987	1174	1911	915	991	990	1555	2056	1056	1113
CG12017	FBgn0035429	24	22	38	31	53	26	108	74	146	55	62	90
CG12020	FBgn0035273	239	283	465	170	188	317	562	244	877	134	154	446
CG12024	FBgn0035283	405	397	603	390	1161	544	769	729	918	1630	750	786
CG12025	FBgn0035285	1770	1478	2193	1632	2206	1861	2395	2117	3103	2727	1827	2194
CG12035	FBgn0035263	326	309	533	212	428	384	537	307	786	306	199	471
CG12038	FBgn0035179	121	93	134	97	155	122	256	176	283	299	176	180
CG12054	FBgn0039831	2432	1949	2848	2231	5021	2538	3278	3206	3472	3764	2228	3428
CG12056	FBgn0030099	438	198	301	260	391	267	445	325	583	439	316	315
CG12057	FBgn0030098	10010	8892	9558	10971	27629	10913	23123	12785	23991	32046	10479	21394
CG12061	FBgn0040031	39	58	105	47	54	79	245	110	328	46	46	212
CG12065	FBgn0030052	2705	1760	2673	2206	5560	2467	3237	2861	3713	4272	2997	3054
CG12069	FBgn0039796	85	222	297	130	170	192	509	221	657	208	126	420
CG12071	FBgn0039808	47	56	104	36	295	77	131	121	141	405	95	118
CG12075	FBgn0030065	3176	1672	2431	2630	4903	2428	2238	2132	2387	3177	2178	2635
CG12078	FBgn0035426	109	148	195	90	77	149	373	174	527	83	96	237
CG1208	FBgn0037386	606	272	253	394	2686	170	269	565	243	1238	123	382
CG12081	FBgn0030053	2415	1246	1758	2042	1636	1535	2243	2073	2448	1756	1914	1920
CG12084	FBgn0043458	2413	1676	2642	1950	2987	2294	3199	2915	3848	3519	2771	3075
CG12091	FBgn0035228	3794	1862	2578	3301	3573	2275	3703	3033	3978	3667	2703	3107
CG12093	FBgn0035372	1316	714	975	1192	1381	899	1127	1086	1533	1176	1033	1077
CG12096	FBgn0030457	582	469	638	453	747	636	1234	1048	1434	970	906	1061
CG12099	FBgn0035232	3733	2830	3536	3799	5256	3542	5867	4646	5930	5472	3270	5471
CG12104	FBgn0035238	513	420	651	523	549	577	882	678	1106	627	505	776
CG12105	FBgn0035241	205	125	223	150	400	287	395	334	412	737	450	368
CG12106	FBgn0030100	126	69	121	87	135	121	154	169	216	158	149	155
CG12107	FBgn0033209	798	556	698	770	981	582	1216	951	1449	983	897	1080
CG12111	FBgn0030050	17	21	38	10	88	26	32	34	22	22	43	22
CG12112	FBgn0030048	440	397	589	635	763	437	475	531	764	592	424	542
CG12115	FBgn0030097	10010	4811	3446	10573	2736	4144	6790	4870	9546	4028	3727	8358
CG12116	FBgn0030041	12028	5206	8794	8343	20978	7951	9287	5085	14640	11240	5815	9389
CG12118	FBgn0030101	566	406	586	651	456	525	1026	740	1149	562	647	824
CG12121	FBgn0030109	2321	1459	2200	1732	3096	2155	3167	2939	3693	3436	2505	2861
CG12123	FBgn0030039	338	240	340	251	419	301	516	382	737	520	301	490
CG12126	FBgn0033280	86	136	207	87	58	156	306	126	499	52	86	297
CG12128	FBgn0033473	551	361	561	389	442	468	681	466	920	491	367	567
CG12129	FBgn0033475	348	316	381	330	316	338	775	551	976	448	387	795
CG1213	FBgn0037387	628	358	1412	348	523	1315	829	1188	2197	1437	1177	497
CG12133	FBgn0033469	4	2	4	5	22	4	4	10	18	27	5	8
CG12134	FBgn0033471	27	9	18	19	15	25	24	17	17	9	14	19
CG12147	FBgn0037325	230	261	382	154	259	298	636	249	654	252	165	407
CG12155	FBgn0029957	709	419	713	551	1235	670	930	797	1007	1371	758	772
CG12158	FBgn0040775	29	18	25	26	22	19	27	12	41	14	10	21
CG12159	FBgn0033232	658	475	609	680	640	526	1061	764	1283	611	655	941
CG12164	FBgn0033158	1	0	6	3	8	6	10	10	19	6	4	16
CG12170	FBgn0037356	757	413	598	629	699	544	896	635	1117	665	567	763
CG12171	FBgn0037354	3247	1378	1277	3594	3377	1228	1433	1018	2158	1810	992	2176
CG12173	FBgn0037305	662	370	512	636	623	507	726	558	1057	706	523	815
CG12177	FBgn0030510	1047	333	467	1045	784	353	537	328	643	454	293	564
CG1218	FBgn0037377	524	472	701	404	656	797	866	726	1363	807	636	874
CG12182	FBgn0028504	304	175	315	200	226	250	432	369	524	270	307	359
CG12194	FBgn0031636	621	388	431	560	928	348	839	521	1040	649	340	928
CG12204	FBgn0031022	728	210	381	466	394	290	439	290	464	296	232	352
CG12206	FBgn0029662	1663	1035	1347	1636	1091	1150	1765	1253	2651	1111	1009	1733
CG12209	FBgn0033498	118	184	234	103	131	176	458	192	575	139	103	310
CG12213	FBgn0260742	1075	838	1236	911	1673	1018	1917	1575	2297	2412	1440	1670
CG12219	FBgn0043796	560	333	513	389	1008	396	647	569	738	1026	530	547
CG12224	FBgn0037974	801	444	449	1291	1032	427	426	463	520	624	397	428
CG12229	FBgn0036723	347	639	835	383	431	673	1350	621	1945	412	320	1040
CG12231	FBgn0031026	11	10	19	13	36	12	30	17	31	40	9	25
CG12236	FBgn0029822	546	366	700	383	823	568	724	654	764	872	556	693
CG12237	FBgn0031048	2993	1196	2033	2465	2265	1850	2320	1851	3000	1974	1616	2085
CG12239	FBgn0029810	345	214	361	286	295	300	361	217	477	232	181	357
CG12241	FBgn0038304	1238	833	1316	901	1515	1284	1829	1560	2182	1759	1435	1677
CG12253	FBgn0026148	159	129	173	134	117	139	288	217	456	191	200	278
CG12259	FBgn0039557	317	224	319	263	335	274	453	398	564	422	387	384
CG12268	FBgn0039131	336	214	688	262	292	450	362	673	986	790	524	382
CG1227	FBgn0037491	323	232	256	313	317	195	432	322	530	341	247	407
CG12279	FBgn0038080	354	243	417	404	488	351	527	413	738	557	407	530
CG12288	FBgn0032620	207	166	273	115	214	239	283	232	437	224	190	284
CG12289	FBgn0036160	71	98	180	96	81	155	313	145	543	106	82	244
CG12290	FBgn0039419	621	527	942	560	1949	742	642	1001	1531	1900	1128	854
CG12299	FBgn0032295	774	510	843	514	1265	716	969	847	946	1336	656	763
CG12301	FBgn0036514	385	297	378	316	452	323	453	315	593	408	247	398
CG12307	FBgn0032370	144	243	366	155	176	222	492	203	641	191	95	388
CG1231	FBgn0035134	32	23	34	15	26	21	18	22	46	35	13	25
CG12310	FBgn0036467	20875	11349	15365	16872	14500	15302	15908	15212	17006	11977	15574	16382
CG12316	FBgn0036483	616	537	805	472	1234	783	989	859	1001	1259	761	1028
CG12320	FBgn0038590	206	127	215	192	331	219	336	279	407	377	235	311
CG12321	FBgn0038577	1509	1193	1923	1259	1712	1858	2973	2757	4525	2794	2687	3231
CG12325	FBgn0033557	643	434	650	344	555	550	731	639	908	517	393	657
CG1233	FBgn0035137	2326	1267	1844	1996	2830	1741	2606	2014	2398	1976	1792	2447
CG1234	FBgn0037489	717	516	692	554	831	682	1125	791	1391	903	585	946
CG12341	FBgn0033550	320	315	431	376	540	332	584	484	669	643	430	501
CG12343	FBgn0033556	491	402	615	512	430	521	900	649	1316	377	611	888
CG12344	FBgn0033558	32	37	78	32	39	76	77	74	80	62	59	64
CG12347	FBgn0038558	40	75	94	36	28	64	106	46	201	29	24	79
CG12355	FBgn0040805	96	113	135	126	88	96	178	98	239	53	41	200
CG1236	FBgn0037370	4394	3685	6043	3890	4125	6089	7454	7380	9226	5909	7660	7048
CG12362	FBgn0036082	156	373	462	234	219	330	907	405	1131	208	186	736
CG12374	FBgn0033774	8	18	15	16	81	15	5	7	14	145	5	38
CG12375	FBgn0031987	1094	599	713	1055	865	610	1197	795	1428	811	811	1103
CG12376	FBgn0033323	309	486	645	279	279	468	1162	529	1438	237	333	963
CG12379	FBgn0030676	28	16	32	22	21	17	40	28	43	22	19	34
CG12384	FBgn0033624	4596	2577	3331	4979	2518	2919	5070	4632	6391	3066	4194	5111
CG1239	FBgn0037368	135	93	113	131	188	103	187	164	252	203	138	190
CG12391	FBgn0033581	973	648	989	669	1303	959	1575	1256	1884	1570	1135	1356
CG12395	FBgn0030722	25	74	104	49	20	59	172	53	220	22	29	130
CG12398	FBgn0030596	110	57	99	71	120	73	117	97	129	130	63	116
CG12402	FBgn0038202	146	163	225	138	177	217	463	312	577	232	187	467
CG12420	FBgn0037797	5	6	3	5	5	3	1	7	11	10	2	7
CG12426	FBgn0039552	46	65	88	24	28	74	104	40	162	39	26	74
CG12438	FBgn0032065	56	109	137	65	78	97	197	97	265	50	50	154
CG12439	FBgn0032094	16	52	30	17	5	22	59	52	87	18	19	42
CG12446	FBgn0031201	70	61	115	55	105	96	211	102	224	98	86	154
CG12448	FBgn0028857	130	334	385	206	91	251	701	216	953	88	114	505
CG1246	FBgn0035360	4699	1856	2582	4095	4338	2536	2429	2183	3225	5195	2738	2329
CG12464	FBgn0033861	26	63	69	32	14	53	63	36	108	3	15	46
CG12470	FBgn0040371	220	413	534	296	379	394	1137	471	1435	369	266	1032
CG12477	FBgn0036809	25	40	41	34	29	29	214	175	216	60	90	232
CG12479	FBgn0040871	12	34	38	10	16	32	102	48	129	21	21	66
CG12481	FBgn0030542	4	31	155	18	237	129	128	157	258	164	167	83
CG12490	FBgn0034782	26	14	1	47	14	4	4	2	24	5	0	21
CG12493	FBgn0035571	215	277	372	247	242	358	894	628	897	260	418	876
CG12496	FBgn0040385	25	15	38	27	39	12	29	27	43	57	21	27
CG12498	FBgn0040356	31	77	94	35	28	61	143	76	215	45	23	125
CG12499	FBgn0038968	2526	1359	2283	1294	1955	2186	2445	2213	2995	2064	1582	2462
CG12502	FBgn0035171	47	33	54	44	124	58	60	42	73	78	32	67
CG12506	FBgn0031276	46	94	68	88	240	345	2	2	52	13	19	22
CG12507	FBgn0030729	4	15	9	5	4	11	20	11	17	17	20	15
CG12511	FBgn0031729	34	39	64	28	12	56	98	42	135	11	25	74
CG12516	FBgn0039577	57	142	195	75	53	118	285	94	421	79	76	198
CG12520	FBgn0036324	11	11	6	6	18	9	15	13	61	15	4	32
CG12521	FBgn0040816	46	95	130	51	11	76	142	55	212	12	28	121
CG12522	FBgn0036131	12	2	7	58	101	0	3	4	4	33	0	10
CG12531	FBgn0031064	314	208	380	190	459	298	413	371	410	496	276	381
CG12535	FBgn0029657	76	108	150	117	101	100	212	103	237	129	81	191
CG12539	FBgn0030586	439	590	1526	334	684	2159	1888	2087	2743	2057	2459	1822
CG12541	FBgn0029930	29	38	68	31	81	65	83	67	114	128	56	74
CG12547	FBgn0250830	1538	1233	1870	1535	1296	1531	2714	2388	3616	1354	1829	2555
CG12560	FBgn0031974	255	188	223	365	369	163	440	216	422	157	142	403
CG12567	FBgn0039958	1225	1145	1591	1487	1312	1317	2148	1652	3280	1358	1304	2450
CG12576	FBgn0031190	6208	3975	5791	7781	8421	4525	7628	7635	9558	7184	5959	6851
CG12581	FBgn0037213	4562	2622	4562	2786	4179	4288	5280	4848	5386	4609	4675	4771
CG12589	FBgn0040684	28	55	83	32	46	51	134	65	190	40	30	111
CG12590	FBgn0037294	16	7	9	5	8	10	20	12	17	9	11	18
CG12592	FBgn0037811	5	8	19	13	8	7	135	76	96	44	35	100
CG12594	FBgn0037941	72	85	146	108	190	131	228	173	310	211	97	206
CG12605	FBgn0035481	278	398	647	237	942	499	884	483	968	926	331	751
CG12607	FBgn0035545	11	7	8	22	50	2	25	3	14	24	2	2
CG12608	FBgn0030630	538	365	539	395	703	482	652	595	1023	773	482	677
CG12609	FBgn0030952	48	118	126	61	66	108	272	112	294	76	53	220
CG12617	FBgn0040996	163	280	363	150	157	305	633	309	842	177	151	474
CG12620	FBgn0032626	79	278	301	134	203	233	553	238	651	192	109	460
CG12637	FBgn0030224	61	92	182	53	93	110	273	147	365	107	82	203
CG12640	FBgn0030202	119	67	103	96	2	113	3	0	2	0	1	0
CG12643	FBgn0040942	1242	1062	1448	1693	1623	1095	1715	1860	3089	3523	1514	1864
CG12645	FBgn0030181	3	3	5	2	4	4	5	8	11	8	2	8
CG1265	FBgn0035517	1277	789	834	1942	1217	819	1240	805	1590	1507	840	1721
CG12655	FBgn0031080	235	398	1509	344	1390	770	398	920	1292	1966	943	668
CG12659	FBgn0040929	116	111	121	116	180	118	237	159	287	229	144	209
CG12661	FBgn0030071	74	59	97	51	76	109	164	114	170	80	78	193
CG12662	FBgn0030074	42	30	56	29	21	55	41	35	48	31	38	56
CG12672	FBgn0030886	17	23	63	21	84	75	77	79	48	125	70	81
CG12674	FBgn0031388	188	182	249	183	107	160	546	255	481	158	144	421
CG12679	FBgn0031103	157	161	220	132	142	173	464	195	559	133	108	410
CG12680	FBgn0029740	34	60	61	37	35	35	118	58	145	36	30	82
CG12682	FBgn0029729	35	36	51	28	25	59	79	41	117	28	28	72
CG12684	FBgn0029717	63	136	153	66	72	75	313	149	416	120	62	283
CG12688	FBgn0029707	1	5	3	4	9	6	5	6	4	6	5	9
CG12689	FBgn0029952	80	182	261	110	152	169	520	245	674	144	126	479
CG12691	FBgn0029701	27	54	55	29	13	43	140	51	147	31	27	80
CG12692	FBgn0029703	130	268	306	160	206	234	633	303	791	285	179	497
CG12693	FBgn0029705	150	190	281	138	209	207	505	258	611	228	171	444
CG12698	FBgn0030721	57	171	229	103	125	147	475	255	615	129	111	407
CG12699	FBgn0046294	1442	3165	3852	1877	1501	2642	6630	2831	8795	1504	1318	5428
CG12702	FBgn0031070	547	325	580	197	563	410	905	569	859	627	459	523
CG12708	FBgn0030666	121	54	98	79	344	98	147	121	174	564	111	118
CG1271	FBgn0035392	1073	526	662	942	874	487	1307	945	1408	1261	748	1119
CG12713	FBgn0036536	140	127	153	139	141	142	328	191	397	124	157	354
CG12715	FBgn0030443	8060	4865	4131	5521	5253	4094	5347	3307	5001	2832	3064	5385
CG12717	FBgn0030420	312	279	398	354	324	374	505	425	627	386	353	525
CG12725	FBgn0030483	14	28	25	24	5	15	145	73	115	17	46	110
CG12728	FBgn0029825	325	294	357	370	404	351	530	468	725	382	327	596
CG12729	FBgn0029816	15	16	45	12	52	30	199	76	271	80	27	162
CG1273	FBgn0035522	67	129	334	57	528	329	428	589	624	1621	501	346
CG12730	FBgn0029771	622	400	704	674	532	521	756	660	1159	510	524	746
CG12744	FBgn0033459	43	59	71	48	94	64	94	58	97	121	34	86
CG12746	FBgn0037341	953	471	653	929	1013	530	824	587	1049	721	483	727
CG1275	FBgn0035321	2366	1418	2052	2194	2154	1740	3057	2710	3776	2342	2527	3005
CG12766	FBgn0035476	54	24	35	68	92	26	17	7	31	7	2	29
CG12768	FBgn0037206	175	141	265	127	432	208	266	186	340	410	188	210
CG12769	FBgn0033252	27	43	92	19	230	51	53	41	47	169	25	78
CG12773	FBgn0024365	5191	2514	4297	3807	6135	4110	5930	5269	5795	5938	5624	4817
CG12780	FBgn0033301	276	236	334	292	178	295	423	288	501	100	253	378
CG12782	FBgn0034838	125	127	168	99	115	136	440	230	532	116	149	351
CG12783	FBgn0038448	81	107	129	55	50	119	199	84	250	43	62	147
CG12784	FBgn0038356	45	85	118	45	21	78	157	63	302	20	29	123
CG12795	FBgn0031535	777	640	1104	774	1639	1107	1652	1939	2338	3126	1816	1366
CG12811	FBgn0037779	821	502	730	980	582	638	1226	1177	1462	737	1075	1382
CG12814	FBgn0037796	1385	1095	1652	1379	2591	1259	1682	1544	2067	2478	1442	1701
CG12817	FBgn0037798	11	19	32	17	11	20	99	51	123	26	45	86
CG12818	FBgn0037809	127	85	178	117	125	95	209	165	280	157	138	196
CG12822	FBgn0033229	662	342	533	583	603	494	789	572	960	549	525	732
CG12824	FBgn0033222	1526	859	854	987	1125	1073	1364	945	1828	1037	987	1418
CG12825	FBgn0033221	2255	1331	1195	2818	2270	1290	2124	1133	2552	1445	840	2478
CG12826	FBgn0033207	279	229	488	532	384	342	419	302	555	915	335	339
CG12831	FBgn0033141	122	246	264	135	176	234	377	175	533	190	75	301
CG12848	FBgn0040666	196	115	177	182	350	155	283	219	333	436	176	243
CG12851	FBgn0035086	200	171	368	142	411	274	400	318	499	399	254	410
CG12853	FBgn0040747	212	355	493	223	87	402	774	324	1085	100	188	652
CG12857	FBgn0033963	183	340	385	188	163	281	989	440	1116	196	240	801
CG12860	FBgn0033954	879	1520	1999	749	1265	1541	2696	1036	3643	1339	676	1892
CG12861	FBgn0033953	518	1363	1646	677	935	1245	2624	1174	3535	726	543	1980
CG12863	FBgn0033948	128	79	128	117	180	117	184	187	310	228	112	212
CG12866	FBgn0033955	88	135	234	79	147	149	456	232	653	112	111	344
CG12868	FBgn0033945	691	502	635	1333	464	605	650	762	2364	553	680	2682
CG12869	FBgn0033943	61	34	44	36	44	37	79	33	63	35	23	73
CG12877	FBgn0039544	820	622	792	737	1331	747	1012	779	1166	1220	771	1073
CG1288	FBgn0250845	365	823	999	393	711	716	1328	631	1823	643	282	1088
CG12880	FBgn0046258	757	899	2225	730	1798	2036	1079	1262	1829	2203	1476	1376
CG12883	FBgn0039538	312	211	299	339	538	242	359	270	660	611	232	441
CG12885	FBgn0039523	10	7	19	13	8	11	18	20	23	28	12	11
CG12895	FBgn0033523	178	136	190	273	181	117	307	197	368	301	158	290
CG12896	FBgn0033521	29	11	17	78	2	16	3	11	3	257	17	2
CG12909	FBgn0033507	274	209	250	178	209	235	321	277	408	318	145	274
CG12910	FBgn0033502	601	351	399	501	746	486	789	445	685	739	388	751
CG12911	FBgn0033501	104	46	80	104	167	52	130	101	208	86	88	121
CG12914	FBgn0033499	72	75	132	61	105	102	156	132	183	116	89	111
CG12917	FBgn0033490	82	90	139	83	44	104	164	75	206	51	40	145
CG12920	FBgn0033481	11	19	15	10	14	21	17	20	18	11	16	20
CG12923	FBgn0033461	192	244	349	198	143	241	475	290	713	168	222	400
CG12926	FBgn0033437	958	608	1123	806	1214	1007	1414	1524	1887	1969	1589	1413
CG12929	FBgn0033429	188	107	155	160	161	156	235	187	296	155	179	247
CG12934	FBgn0033541	43270	24601	27066	48751	27374	25845	24800	14121	32478	15111	10153	23965
CG12935	FBgn0033547	128	116	164	135	119	112	243	196	353	157	150	245
CG12942	FBgn0033569	526	407	635	402	772	599	884	755	1025	965	700	792
CG12945	FBgn0037755	1193	836	1148	1136	1044	1005	1372	1237	1906	1121	1143	1569
CG12947	FBgn0037753	7	4	6	12	18	10	20	21	30	40	12	22
CG12948	FBgn0037739	499	371	667	424	569	679	869	934	1321	893	914	814
CG12951	FBgn0037677	157	89	101	82	22	51	1962	1581	1695	1031	2370	937
CG12963	FBgn0034031	4530	2165	2701	3527	2330	2253	5366	3779	6494	2884	2917	5119
CG12964	FBgn0034022	37	24	53	45	278	53	53	53	73	240	37	78
CG12970	FBgn0034047	19	13	10	8	10	17	9	6	7	8	4	12
CG12971	FBgn0037078	105	103	118	74	370	69	21	10	27	39	15	41
CG12974	FBgn0037065	4342	2471	3296	3955	3866	3156	5859	4725	7211	5787	4554	5146
CG12983	FBgn0037040	252	666	926	307	363	717	1497	656	2213	546	306	1357
CG12984	FBgn0037042	11	19	15	10	16	15	56	26	71	28	20	44
CG12985	FBgn0030881	135	114	208	137	107	184	333	265	326	230	211	257
CG12986	FBgn0030868	0	0	0	0	0	1	0	3	0	11	0	2
CG1299	FBgn0035501	1810	1168	1693	1386	3319	1748	2792	2922	2150	4396	3385	2130
CG12990	FBgn0030859	33	12	34	17	46	27	19	28	25	52	21	13
CG12991	FBgn0030847	891	778	1603	727	3702	1249	1342	1676	2166	5565	1535	1321
CG12992	FBgn0030846	190	338	479	193	568	374	846	497	1062	672	255	669
CG13000	FBgn0030807	31	12	40	28	43	29	27	33	50	39	25	42
CG13001	FBgn0030806	205	170	240	126	363	224	397	342	486	676	311	269
CG13003	FBgn0030798	1639	1003	1347	1285	2275	1181	1101	905	1142	1108	645	1263
CG13004	FBgn0030797	12	13	23	18	7	11	19	20	28	9	18	27
CG13005	FBgn0030794	285	135	248	175	313	206	336	235	357	261	221	263
CG13008	FBgn0030780	209	399	649	232	289	444	1054	537	1120	257	328	765
CG13010	FBgn0030770	58	89	117	66	88	104	271	123	349	121	104	203
CG13012	FBgn0030769	128	229	419	181	290	357	363	452	521	597	814	194
CG13014	FBgn0030759	480	228	373	452	483	302	487	412	700	450	381	476
CG13016	FBgn0033899	327	185	281	245	352	278	420	375	455	410	382	379
CG13018	FBgn0040751	87	71	83	94	102	63	199	165	239	152	158	159
CG13021	FBgn0029669	47	59	102	43	38	58	192	85	254	24	51	159
CG13022	FBgn0036679	12	20	31	18	12	20	15	4	29	3	1	13
CG13023	FBgn0036677	14	12	44	7	26	18	147	188	158	267	140	106
CG13024	FBgn0036665	185	188	359	164	266	379	308	364	431	464	520	245
CG13026	FBgn0036656	2	6	20	1	70	18	1	29	31	129	120	24
CG13028	FBgn0036676	29	51	70	33	49	55	86	145	168	72	97	107
CG13029	FBgn0036670	83	132	174	128	84	141	286	110	433	50	55	202
CG13032	FBgn0036652	376	661	913	400	502	692	1535	782	1842	507	451	1187
CG13033	FBgn0036638	41	10	12	111	28	18	47	38	69	39	35	69
CG13038	FBgn0040795	68	38	42	53	31	34	52	35	48	23	19	43
CG13039	FBgn0036609	36	39	60	36	13	54	81	41	129	11	17	78
CG1304	FBgn0031141	934	336	281	1995	66	168	43	5	53	29	12	54
CG13040	FBgn0036608	8	8	10	3	10	8	26	7	31	7	8	22
CG13041	FBgn0036605	5	4	11	10	18	13	30	29	18	38	36	32
CG13043	FBgn0036600	28	6	9	62	33	13	39	32	35	117	46	38
CG13044	FBgn0036599	14	6	15	12	0	12	23	12	10	0	4	18
CG13045	FBgn0036596	19	15	40	15	27	27	55	47	58	28	46	24
CG13046	FBgn0036595	42	41	74	74	116	104	105	143	169	230	195	72
CG13050	FBgn0036591	2	4	3	3	32	4	3	6	2	2	7	3
CG13051	FBgn0040799	2	0	1	1	2	7	10	2	7	6	9	6
CG13053	FBgn0040801	3	4	13	8	9	10	72	60	78	54	28	52
CG13055	FBgn0036583	2	5	9	4	30	3	6	14	18	33	11	9
CG13058	FBgn0036610	14	6	13	6	4	7	8	4	7	4	1	5
CG13059	FBgn0036607	0	0	0	2	9	0	0	1	0	10	1	0
CG13060	FBgn0036606	1	4	13	4	12	15	27	29	12	35	49	22
CG13063	FBgn0036601	61	34	11	163	61	16	61	72	33	75	50	66
CG13064	FBgn0040796	1	1	14	1	13	10	14	18	10	13	11	4
CG13067	FBgn0036589	86	79	76	151	120	70	128	72	86	116	75	93
CG13069	FBgn0040798	3	0	4	5	8	3	14	6	9	8	10	12
CG1307	FBgn0026566	1238	771	1013	1065	1228	987	1470	1140	1979	1346	973	1463
CG13073	FBgn0036577	45	28	43	44	94	38	30	34	54	152	39	49
CG13074	FBgn0036567	1385	781	1292	942	45	1076	75	66	102	41	57	89
CG13075	FBgn0036563	1842	799	1611	2083	3433	1084	1813	1028	1569	2494	1094	939
CG13077	FBgn0032810	146	73	93	292	85	80	86	42	138	55	44	117
CG13078	FBgn0032809	85	119	82	32	389	65	117	70	96	87	70	145
CG13081	FBgn0032804	13	3	22	7	20	9	7	11	34	62	5	15
CG13082	FBgn0032803	337	271	517	195	1203	544	311	492	772	3482	606	540
CG13085	FBgn0032780	86	42	45	84	85	50	66	74	105	81	68	80
CG13086	FBgn0032770	221	142	119	220	252	154	137	117	239	266	83	156
CG13088	FBgn0032047	359	460	614	324	378	411	1086	609	1383	430	349	837
CG1309	FBgn0035519	1910	1156	1607	1719	1761	1451	2664	2144	3239	2354	1898	2431
CG13096	FBgn0032050	1163	892	1243	778	2139	1084	1763	1367	2103	2414	1047	1464
CG13097	FBgn0032051	563	382	530	318	488	469	666	577	859	482	424	601
CG13101	FBgn0032084	145	124	131	222	142	102	275	193	298	129	191	302
CG13102	FBgn0032088	1970	802	736	2313	1524	834	1210	418	2046	898	409	1684
CG13108	FBgn0032100	40	41	58	42	71	34	85	53	121	97	49	88
CG13110	FBgn0032111	184	261	358	152	75	291	512	247	740	80	126	377
CG13116	FBgn0032139	45	91	159	62	101	148	144	341	500	400	260	188
CG13117	FBgn0032140	836	488	1060	729	2709	771	651	936	1274	2508	972	811
CG13123	FBgn0032150	119	114	144	117	121	131	252	234	284	161	186	226
CG13124	FBgn0032156	3871	2825	3531	4812	5883	2949	3363	1805	3663	3498	1599	3552
CG13126	FBgn0032168	165	75	156	108	280	150	216	168	248	255	171	200
CG13127	FBgn0032176	81	108	106	62	39	95	358	170	336	58	88	251
CG13131	FBgn0032175	93	204	216	98	132	186	350	219	477	130	66	352
CG13133	FBgn0032181	23	8	19	22	21	27	34	38	54	43	25	44
CG13135	FBgn0032184	20	5	56	60	129	249	2	3	5	6	2	4
CG13137	FBgn0032188	26	28	39	21	35	28	147	80	173	33	61	115
CG13138	FBgn0032211	6	9	9	2	4	10	10	13	38	14	5	13
CG1314	FBgn0031134	124	204	268	120	171	219	568	264	717	162	193	458
CG13144	FBgn0032260	18	6	23	14	38	20	16	19	29	56	20	21
CG13148	FBgn0033767	78	76	116	89	106	87	295	172	320	227	114	268
CG13151	FBgn0033750	326	228	310	290	373	281	490	439	630	454	385	442
CG13154	FBgn0033736	6	5	5	3	13	9	7	5	9	9	4	3
CG13155	FBgn0033723	0	10	16	5	4	19	18	24	28	25	55	10
CG1316	FBgn0035526	989	927	1205	1095	1764	1116	2005	1556	2014	2391	1589	2021
CG13160	FBgn0033720	809	740	504	1287	1348	335	750	232	619	771	229	588
CG13168	FBgn0033705	150	559	700	342	288	451	1130	457	1555	344	211	954
CG1317	FBgn0035333	3702	2562	4275	2826	4014	3631	7111	5882	7627	5096	4915	5965
CG13170	FBgn0033703	4	2	0	3	3	0	45	0	0	0	1	0
CG13171	FBgn0033701	9	24	33	14	9	17	72	31	60	13	10	50
CG13177	FBgn0040759	452	401	881	631	332	599	971	1159	1211	915	1144	1065
CG13185	FBgn0033661	8896	4587	7402	4565	5747	6951	8391	7010	10805	5306	5543	8263
CG13186	FBgn0033680	81	113	213	77	119	169	298	152	467	148	98	256
CG13192	FBgn0033653	648	375	540	559	517	524	733	688	916	544	597	661
CG13193	FBgn0033650	1	3	5	2	4	0	3	4	13	1	2	5
CG13196	FBgn0033645	25	38	66	32	47	68	62	74	73	121	80	57
CG13197	FBgn0062449	405	466	600	452	389	475	907	748	1087	479	514	848
CG13198	FBgn0033640	19	18	25	10	19	17	32	27	41	24	26	36
CG13202	FBgn0033623	45	63	45	33	28	38	147	69	151	29	42	87
CG13203	FBgn0033628	62	43	99	53	85	89	112	77	165	119	84	89
CG13204	FBgn0033627	444	226	457	281	517	375	529	545	685	760	648	622
CG13215	FBgn0033592	23	37	193	38	75	129	84	184	208	367	235	41
CG13216	FBgn0033591	0	0	6	0	2	3	6	5	7	11	5	0
CG13217	FBgn0033590	18	0	11	3	6	5	7	3	7	11	9	1
CG13218	FBgn0033587	35	11	19	11	49	22	9	5	10	32	18	8
CG13220	FBgn0033608	810	531	763	993	936	714	1205	832	1560	1224	732	1260
CG13223	FBgn0033599	28	38	43	18	62	31	119	45	97	38	56	77
CG13226	FBgn0033594	4	8	6	16	5	4	5	0	7	10	6	2
CG13227	FBgn0033589	53	26	39	77	51	49	95	111	120	93	102	94
CG13228	FBgn0033588	33	10	29	18	14	18	39	17	25	31	38	22
CG13229	FBgn0033579	113	133	145	144	139	106	210	157	297	123	78	175
CG13230	FBgn0040764	3	2	1	18	5	2	29	1	4	5	1	7
CG13231	FBgn0033580	15	7	11	13	9	7	14	10	23	6	12	16
CG13239	FBgn0037197	26	14	41	23	32	19	65	30	79	30	10	29
CG1324	FBgn0031129	317	564	784	334	390	551	1633	636	1991	464	380	1245
CG13243	FBgn0028903	122	307	378	155	168	265	622	250	953	149	98	432
CG13244	FBgn0032577	70	104	148	75	77	117	233	93	255	73	69	201
CG13247	FBgn0036979	19	14	16	19	23	26	13	32	31	29	33	44
CG13248	FBgn0036984	203	120	185	160	196	144	232	227	252	241	190	222
CG13250	FBgn0037013	139	75	105	111	142	114	109	79	124	92	83	171
CG13251	FBgn0037014	1	2	4	2	10	4	9	4	12	15	7	8
CG13252	FBgn0037016	876	1236	2604	1311	3240	2348	1873	2333	3133	4349	2099	1894
CG13255	FBgn0040636	527	480	594	729	397	544	1675	1233	1988	615	866	1234
CG13258	FBgn0032582	5	3	13	4	7	4	11	27	23	17	8	11
CG13272	FBgn0086673	50	51	122	31	57	107	166	109	134	164	132	143
CG13280	FBgn0032609	179	289	498	131	273	363	652	291	892	254	152	510
CG13282	FBgn0032612	35	27	24	44	24	36	68	55	81	28	47	79
CG13284	FBgn0032614	546	339	818	781	1085	491	619	633	1020	1026	750	595
CG13285	FBgn0035611	228	98	138	314	306	110	351	171	272	306	123	229
CG13287	FBgn0035643	26	21	26	19	32	25	56	47	61	72	52	65
CG13288	FBgn0035648	10	9	13	18	7	14	38	25	57	49	20	22
CG13293	FBgn0035677	121	92	173	123	388	129	266	183	285	544	196	288
CG13295	FBgn0035674	787	428	498	715	531	484	808	591	1012	634	618	857
CG13299	FBgn0035694	1	4	4	2	22	7	7	8	35	43	12	25
CG13300	FBgn0035699	254	333	640	189	682	616	732	871	1071	1751	543	747
CG13305	FBgn0035921	5	5	9	4	4	4	13	13	15	40	6	13
CG13306	FBgn0040828	6	4	0	15	9	1	11	10	4	2	11	10
CG13310	FBgn0035928	8	2	0	2	11	5	5	5	5	5	1	7
CG13311	FBgn0035929	624	277	366	870	1211	358	132	82	166	333	104	162
CG13312	FBgn0035931	121	57	34	133	173	33	32	32	72	103	20	74
CG13313	FBgn0035941	14	6	27	19	42	23	34	48	45	40	54	39
CG13314	FBgn0035949	12	36	41	18	3	57	95	60	76	6	55	49
CG13315	FBgn0040827	6905	4670	4495	8926	5063	3912	4020	3086	11993	1725	2933	9727
CG13318	FBgn0037627	133	49	92	116	260	76	134	82	143	176	72	147
CG13319	FBgn0033781	528	331	455	446	357	512	685	623	893	522	552	740
CG13321	FBgn0033787	11898	4001	6886	14601	25557	5391	5591	4577	5000	17038	5991	4265
CG13323	FBgn0033788	24207	10212	12808	20150	40222	11602	8213	3667	4981	10801	3326	3091
CG13324	FBgn0033789	9217	3774	5437	8209	1211	4459	1617	496	758	936	497	553
CG13325	FBgn0033792	2366	354	673	1091	378	581	172	103	199	72	195	253
CG13326	FBgn0033794	333	385	559	185	340	502	994	402	985	367	279	605
CG13331	FBgn0033850	9	8	13	1	10	16	19	21	22	12	28	19
CG13332	FBgn0033851	10	7	12	3	4	11	10	15	17	9	15	12
CG13334	FBgn0033856	126	132	215	86	75	166	218	104	320	74	67	165
CG13337	FBgn0033863	12	44	58	8	85	57	49	20	82	70	17	89
CG13339	FBgn0033871	190	105	144	234	84	149	222	187	295	89	141	217
CG13344	FBgn0033884	341	255	359	250	448	322	933	535	991	565	467	694
CG13358	FBgn0026874	4	4	13	10	22	12	14	11	14	15	5	9
CG13359	FBgn0025616	74	95	154	41	119	131	218	111	324	111	63	172
CG13360	FBgn0025620	3941	2011	2525	3954	6135	2377	2759	895	4443	3870	1128	3260
CG13361	FBgn0029532	55	38	84	19	63	85	74	63	97	67	70	70
CG13362	FBgn0029531	37	18	51	20	32	39	32	32	36	58	45	53
CG13364	FBgn0026879	1303	902	1393	1382	147	1257	1707	1543	2512	238	1302	1785
CG13365	FBgn0029529	359	210	256	387	222	248	430	336	552	285	288	438
CG13366	FBgn0025633	1995	1696	3207	1419	3439	3309	3079	3086	3782	4042	2912	3821
CG13367	FBgn0025634	450	245	446	344	962	394	591	440	625	1065	421	446
CG13369	FBgn0025640	1445	488	682	1352	1039	532	1058	602	1082	862	687	863
CG13375	FBgn0040370	63	76	154	100	101	176	270	242	387	166	193	234
CG13377	FBgn0261446	221	109	158	211	108	140	236	156	327	77	135	238
CG13384	FBgn0032036	1436	1139	2001	1409	2571	1712	1935	2425	3295	2872	2688	2095
CG13385	FBgn0032039	55	102	103	42	56	111	240	93	254	69	29	165
CG13386	FBgn0032040	19	14	11	38	32	8	25	19	37	26	20	33
CG1339	FBgn0033202	2	3	10	1	6	5	3	17	9	8	3	6
CG13390	FBgn0032031	344	173	204	263	257	191	360	293	429	263	237	310
CG13392	FBgn0032033	120	97	111	156	212	87	179	126	220	207	110	153
CG13397	FBgn0014417	1808	839	1048	1371	1583	888	1218	934	1293	953	867	1097
CG13398	FBgn0032042	741	483	639	716	903	560	974	639	968	694	536	867
CG13403	FBgn0030544	2583	1816	1307	1965	3092	1645	1867	1231	2195	1694	1201	3148
CG13404	FBgn0030559	33	19	33	15	57	42	56	35	56	54	24	45
CG13405	FBgn0035097	0	1	1	0	0	0	275	117	392	41	63	245
CG13407	FBgn0038931	1	0	1	0	5	2	0	1	1	20	1	0
CG13408	FBgn0038929	36	38	51	36	41	44	73	69	80	89	54	81
CG13409	FBgn0038926	109	80	96	69	113	89	168	139	193	238	115	126
CG13423	FBgn0034513	11	38	40	17	42	21	173	77	128	63	45	117
CG13426	FBgn0034510	14	15	21	17	6	17	87	41	108	13	28	70
CG13428	FBgn0034515	4	9	19	15	0	2	1	0	1	3	2	0
CG13436	FBgn0034532	284	419	553	271	221	361	977	497	1201	233	276	759
CG13437	FBgn0034541	48	20	58	37	34	54	35	67	63	27	88	59
CG1344	FBgn0027507	1288	1058	1509	1337	1241	1406	2008	1629	2737	1498	1353	1933
CG13442	FBgn0034546	323	454	685	271	411	630	1028	531	1375	386	340	786
CG13445	FBgn0036532	4	0	5	10	5	4	13	3	9	7	1	6
CG13449	FBgn0036520	78	182	233	119	150	179	358	166	477	153	101	322
CG13454	FBgn0036503	4	7	6	6	22	7	7	5	10	9	7	8
CG13455	FBgn0036498	190	324	429	209	248	268	899	404	1195	227	216	764
CG13457	FBgn0036482	117	331	367	156	254	330	524	247	707	205	106	515
CG13458	FBgn0036479	26	33	53	23	38	37	62	38	80	43	18	68
CG13460	FBgn0036471	13532	5482	5672	14284	13069	6544	4271	2317	6457	4671	1607	5541
CG13461	FBgn0036468	431	259	599	177	1149	670	158	75	524	325	83	195
CG13471	FBgn0036443	168	240	287	166	180	253	504	263	659	163	156	423
CG13473	FBgn0036442	107	140	176	82	84	126	197	88	323	43	50	169
CG13474	FBgn0036439	40	27	37	26	25	34	97	59	102	23	31	71
CG13476	FBgn0036441	150	331	404	205	112	296	571	229	902	102	114	493
CG13481	FBgn0036421	83	184	223	111	130	146	404	180	632	112	108	377
CG13482	FBgn0036419	888	676	930	1404	2000	823	539	601	748	1950	821	799
CG13484	FBgn0036406	152	119	150	118	127	150	258	225	326	134	176	221
CG13488	FBgn0034670	26	45	76	73	34	76	154	92	193	62	94	116
CG13492	FBgn0034662	25788	8902	9505	22530	22488	8635	12830	4724	15534	11020	4536	15325
CG13494	FBgn0034671	66	76	127	47	29	93	158	62	247	31	40	131
CG13501	FBgn0034684	117	194	234	104	118	155	476	225	579	125	122	377
CG13502	FBgn0034692	10	5	5	15	17	8	24	16	41	24	26	29
CG13506	FBgn0034723	2014	1455	2374	1806	5391	1733	1778	1210	2034	4148	1051	1769
CG13516	FBgn0040658	404	279	495	461	470	440	549	533	774	652	414	579
CG13526	FBgn0034774	39	46	91	21	28	61	110	57	209	37	30	111
CG13527	FBgn0034776	46	91	135	51	69	115	142	68	275	52	39	107
CG13531	FBgn0034786	4657	3129	4808	3305	3671	4813	6131	6581	6980	4747	5682	5888
CG13532	FBgn0034788	76	48	103	64	147	82	142	112	175	268	119	101
CG13538	FBgn0034820	39	94	123	56	52	85	208	94	319	48	26	165
CG13539	FBgn0034833	139	153	213	103	126	218	274	196	384	139	142	246
CG1354	FBgn0030151	5148	2343	3369	4826	4126	3101	5833	4767	6072	4748	4556	4980
CG13540	FBgn0034839	47	56	63	45	44	60	217	97	218	22	72	165
CG13541	FBgn0034841	72	110	173	52	80	119	199	89	265	71	35	133
CG13544	FBgn0034826	108	308	340	158	168	225	612	262	881	170	129	517
CG13545	FBgn0034828	4	3	2	12	23	4	11	6	2	33	3	33
CG13551	FBgn0040660	7569	4682	6752	7817	9131	7046	10222	9243	10985	13330	8268	8251
CG13558	FBgn0034869	22	30	50	20	26	17	108	60	107	40	31	69
CG13559	FBgn0034870	44	16	23	30	121	20	28	9	35	44	22	39
CG13560	FBgn0034899	522	29	43	1524	695	46	695	762	1174	5837	685	1848
CG13561	FBgn0034906	9	10	20	6	5	29	9	4	5	5	10	3
CG13562	FBgn0034928	90	46	59	76	58	49	139	88	164	82	67	121
CG13563	FBgn0034966	11	11	32	18	15	34	67	85	52	37	57	87
CG13564	FBgn0034973	35	63	80	28	50	50	99	27	131	24	24	61
CG13566	FBgn0034942	4	4	6	9	17	13	25	14	30	24	12	26
CG13575	FBgn0034996	71	92	133	63	163	138	143	156	185	228	195	113
CG13577	FBgn0034998	99	195	223	131	153	154	470	204	565	130	125	381
CG13578	FBgn0035000	12	3	17	5	30	23	25	33	32	43	13	24
CG13579	FBgn0035010	15	24	33	11	43	33	30	39	35	86	19	42
CG1358	FBgn0033196	450	320	505	357	451	624	775	568	1038	886	552	688
CG13581	FBgn0035014	85	152	203	104	168	143	242	117	369	141	69	189
CG13585	FBgn0035020	1820	1189	1621	1975	2653	1547	2225	2163	2902	2531	1984	2535
CG13587	FBgn0035031	35	33	33	27	48	41	53	39	60	53	34	35
CG13594	FBgn0035041	86	65	214	85	178	165	331	340	341	505	244	258
CG13599	FBgn0039128	109	98	117	70	96	90	182	140	244	147	138	152
CG1360	FBgn0033195	85	63	82	73	115	61	133	84	138	147	49	69
CG13601	FBgn0039126	548	299	438	500	613	403	625	483	766	530	370	676
CG13603	FBgn0039135	1950	1358	1735	2101	1940	1664	2547	2541	3739	2672	2308	2528
CG13605	FBgn0039150	1656	930	1529	1082	2294	1484	1980	1873	2435	2799	1918	1697
CG13606	FBgn0039161	9	238	790	7	178	787	429	666	529	1795	941	92
CG13607	FBgn0039151	12143	6450	9815	6546	16517	8766	8720	5995	15878	10245	5513	9128
CG13609	FBgn0039170	55	46	82	38	86	53	149	88	196	71	70	115
CG13614	FBgn0039194	0	4	6	0	52	13	6	4	1	24	2	4
CG13616	FBgn0039200	4	25	43	7	252	18	10	63	71	246	42	21
CG13618	FBgn0039203	12	47	58	11	34	57	132	61	99	114	86	38
CG13622	FBgn0039202	3	0	3	2	9	8	2	5	8	11	4	4
CG13623	FBgn0039205	149	124	153	179	200	138	227	220	351	197	208	298
CG13625	FBgn0039210	221	178	245	181	287	255	376	310	395	388	284	323
CG13630	FBgn0039219	1529	866	1415	1274	1801	1261	2150	1602	2752	2117	1512	2051
CG13631	FBgn0040600	333	284	425	362	483	330	464	508	639	391	347	485
CG13634	FBgn0039224	2	16	52	2	8	59	17	79	100	21	35	19
CG13639	FBgn0265266	18	41	97	15	64	54	63	120	144	141	77	69
CG13640	FBgn0039237	44	15	4	117	61	10	83	5	31	16	6	22
CG13641	FBgn0039239	4276	3721	6266	3843	1759	5578	2120	2715	2395	1433	2566	2511
CG13643	FBgn0040601	3	6	7	2	19	3	5	8	11	28	3	9
CG13654	FBgn0039290	1300	623	869	1675	1294	774	824	1157	961	853	1184	1056
CG13658	FBgn0039315	161	85	107	182	89	82	153	106	263	107	100	224
CG13659	FBgn0039319	526	217	352	427	355	399	401	485	2474	419	409	2266
CG13663	FBgn0039291	299	240	275	362	151	279	501	441	676	207	339	535
CG13667	FBgn0035890	538	339	595	330	530	513	767	581	1147	542	491	741
CG13671	FBgn0035867	667	416	550	520	689	490	882	731	1017	722	621	729
CG13675	FBgn0035845	30	70	82	60	75	34	93	59	132	55	26	93
CG13676	FBgn0035844	3230	2783	4083	2826	9745	3920	5376	4801	6281	9557	4379	5706
CG13678	FBgn0035859	25	31	33	44	191	25	43	36	34	180	29	71
CG13679	FBgn0035856	7	18	25	10	34	15	13	7	18	19	9	10
CG1368	FBgn0030539	323	137	93	315	1051	125	128	80	100	375	58	177
CG13685	FBgn0035816	47	34	69	20	43	60	140	68	112	89	99	94
CG13689	FBgn0031270	98	72	98	99	57	89	184	135	237	109	152	155
CG13690	FBgn0031252	151	119	170	115	147	132	212	149	298	169	122	230
CG13692	FBgn0031254	25	21	17	28	31	33	9	7	18	7	7	8
CG13693	FBgn0031235	321	376	476	259	261	350	756	481	1008	410	349	615
CG13694	FBgn0031219	96	74	79	131	55	62	87	42	92	41	45	91
CG13698	FBgn0036773	613	581	1073	751	783	1027	1196	1438	2053	1457	1562	1365
CG13699	FBgn0036781	9	6	8	4	14	8	9	10	8	6	4	6
CG13700	FBgn0036785	148	427	466	230	228	321	841	381	1225	226	133	708
CG13704	FBgn0035583	615	474	657	571	1425	602	832	624	974	1981	595	748
CG13705	FBgn0035582	47	16	10	141	174	8	83	6	19	60	14	21
CG13707	FBgn0035578	169	160	228	221	254	220	309	278	397	488	250	303
CG13708	FBgn0035577	87	39	112	65	130	76	72	81	104	89	74	123
CG1371	FBgn0033482	3889	2383	3631	2497	5116	3670	5189	4345	5684	5190	4019	4802
CG13711	FBgn0035572	83	44	64	63	37	99	83	108	80	47	83	64
CG13712	FBgn0035570	19	16	28	26	32	53	59	77	68	50	53	59
CG13713	FBgn0042199	25	25	37	21	28	59	70	84	52	43	62	74
CG13716	FBgn0035563	9	1	6	4	13	11	3	5	6	10	2	11
CG13721	FBgn0035554	5	5	6	9	3	4	10	1	12	9	12	13
CG13722	FBgn0035553	29	287	434	81	126	847	1192	943	605	2105	1641	228
CG13723	FBgn0036705	38	42	76	45	24	56	161	54	172	34	28	87
CG13725	FBgn0036708	99	246	324	161	102	267	484	219	751	78	107	413
CG13731	FBgn0036717	1377	956	1014	1050	5424	1452	2288	1783	1309	3765	1212	2177
CG13733	FBgn0036729	116	278	361	152	181	223	613	262	641	172	115	454
CG13737	FBgn0036382	46	29	39	150	51	34	49	46	69	67	25	46
CG13738	FBgn0036390	5	1	5	2	3	4	11	2	5	2	0	6
CG13739	FBgn0033403	36	32	37	16	95	36	17	23	33	61	15	49
CG13742	FBgn0033372	111	105	154	114	77	107	184	127	272	70	88	168
CG13743	FBgn0033368	72	68	76	63	153	76	138	91	139	129	77	154
CG13744	FBgn0033363	4	4	5	18	8	1	13	0	14	14	0	18
CG13747	FBgn0033364	421	528	708	285	408	565	1155	575	1574	461	332	851
CG13748	FBgn0033355	123	89	215	442	337	97	140	271	505	1591	109	189
CG13749	FBgn0033353	7	13	16	11	30	12	14	8	11	30	13	17
CG13751	FBgn0033340	867	546	677	973	1062	667	933	791	1224	950	631	907
CG13760	FBgn0040375	261	162	262	234	308	227	355	263	411	292	232	323
CG13766	FBgn0031834	172	113	143	147	104	166	347	218	429	233	249	332
CG13771	FBgn0031844	35	60	68	41	39	56	164	67	161	49	44	120
CG13775	FBgn0031874	62	50	72	44	92	55	81	71	125	72	84	82
CG13784	FBgn0031897	3051	2879	4958	2579	5431	4541	4390	4395	6282	6216	3260	5103
CG13793	FBgn0031935	16	13	20	14	11	8	16	4	29	9	7	23
CG13794	FBgn0031936	31	19	25	25	34	11	28	19	32	28	25	43
CG13795	FBgn0031937	1913	889	1030	2190	1268	760	1259	1258	1340	481	1155	1530
CG13796	FBgn0031939	1345	1423	2234	1735	748	1901	3591	4086	3936	1491	3722	3255
CG13801	FBgn0035332	56	61	70	28	50	52	159	83	142	30	79	116
CG13806	FBgn0035325	2130	781	975	1535	1458	902	1322	451	1095	688	411	974
CG13807	FBgn0035323	244	126	255	214	154	226	361	352	490	198	319	346
CG13810	FBgn0035313	454	187	212	299	336	200	357	183	300	137	203	217
CG13813	FBgn0036956	44	40	99	26	39	130	131	87	207	57	65	123
CG13829	FBgn0039059	45	68	47	36	38	33	189	137	189	68	83	180
CG13833	FBgn0039040	36	20	24	30	20	41	48	65	138	61	86	156
CG13837	FBgn0039042	26	11	16	25	32	18	27	30	41	20	13	26
CG13838	FBgn0039041	60	82	89	33	86	62	160	71	230	67	44	113
CG13841	FBgn0040588	161	77	137	138	104	106	162	109	210	96	135	164
CG13842	FBgn0039009	24	58	114	15	84	78	42	164	122	69	98	71
CG13843	FBgn0038993	112	199	280	110	146	196	390	155	545	144	90	298
CG13847	FBgn0038967	27	13	22	20	32	17	13	5	24	48	8	14
CG13850	FBgn0038961	706	437	566	644	651	507	917	720	1110	718	612	858
CG13855	FBgn0038960	155	277	315	135	175	256	535	216	765	171	119	438
CG13856	FBgn0038959	9	18	46	21	76	34	43	66	52	107	97	48
CG13857	FBgn0038958	1	3	5	3	29	8	15	14	19	27	14	15
CG13862	FBgn0038942	0	0	0	10	1	1	5	0	4	9	8	1
CG13868	FBgn0034501	6547	3640	5882	23214	10129	4765	4641	4197	6146	6725	4578	6006
CG1387	FBgn0030033	169	392	537	187	313	484	949	497	1032	321	290	799
CG13870	FBgn0034506	133	191	297	80	176	209	405	167	500	211	115	290
CG13871	FBgn0034502	80	146	144	90	153	108	402	204	428	164	122	307
CG13872	FBgn0034477	196	301	412	135	130	334	878	395	1099	197	197	627
CG13875	FBgn0035104	47	43	57	41	43	65	74	83	90	66	66	60
CG13876	FBgn0035109	434	275	420	375	325	405	557	440	783	319	413	620
CG13884	FBgn0035138	68	126	112	72	99	79	200	99	274	105	57	176
CG13887	FBgn0035165	6449	5323	7589	8728	12863	7561	7832	6554	11269	11547	6101	9112
CG13891	FBgn0035139	121	145	170	99	106	156	239	153	431	115	82	215
CG13893	FBgn0035146	1029	881	1092	994	414	1272	3281	2854	3223	1191	2780	2768
CG13894	FBgn0035157	139	110	170	74	184	115	161	125	245	227	163	222
CG13895	FBgn0035158	291	205	315	223	541	314	592	450	741	615	430	581
CG13896	FBgn0035159	132	143	215	158	265	167	313	263	490	305	152	317
CG13898	FBgn0035161	246	593	695	319	197	488	810	337	1369	112	138	708
CG13901	FBgn0035164	359	277	456	243	657	373	582	361	816	748	348	538
CG13907	FBgn0035173	2792	3329	7898	2801	9861	7292	6677	8637	10955	16180	7311	6232
CG13912	FBgn0035186	447	161	250	445	738	180	550	241	582	527	193	658
CG13917	FBgn0035237	3545	2760	5561	2902	7797	6016	5456	6541	4909	9762	5740	5619
CG13919	FBgn0035248	114	76	99	93	83	93	133	148	178	136	120	130
CG13920	FBgn0025712	237	177	243	359	250	237	504	402	607	436	335	452
CG13921	FBgn0035267	554	397	887	263	1744	868	1015	1201	1145	2331	1003	914
[truncated: 10,585 more rows]
