# Supplementary material for: Profiling ATM regulated genes in Drosophila at physiological condition and after ionizing radiation
Source: Hereditas. 2022 Oct 21;159:41. doi: 10.1186/s41065-022-00254-9 (PMC9587650; doi:10.1186/s41065-022-00254-9)
Supplement: Supplementary file 5 — Additional file 5: Table S2. Protein-coding genes sequenced. [file 41065_2022_254_MOESM5_ESM.xlsx]

## Sheet: ALL-CK
Symbol	baseMean	log2FoldChange	lfcSE	stat	pvalue	padj
Lsp1gamma	168347	-8.49326	0.250265	-33.937	1.89785e-252	2.87391e-248
w	4512.56	7.22612	0.317029	22.7932	5.35228e-115	4.05248e-111
CG13074	737.03	4.48943	0.216094	20.7754	7.22726e-96	3.64808e-92
Nepl3	614.583	3.1317	0.194044	16.1391	1.35483e-58	3.41936e-55
CG32107	451.23	3.88786	0.253855	15.3153	6.04364e-53	1.30741e-49
mthl8	645.136	-9.0294	0.620456	-14.5528	5.60278e-48	1.06054e-44
ppk13	200.225	6.41705	0.456122	14.0687	5.91362e-45	9.95e-42
CG17264	580.262	3.79452	0.275324	13.7821	3.26835e-43	4.94926e-40
CG6296	14873.7	7.75605	0.630064	12.3099	8.00886e-35	1.10253e-31
CG32368	1195.95	4.04735	0.330246	12.2555	1.56893e-34	1.97987e-31
CG17224	2432.93	2.35518	0.192955	12.2058	2.89284e-34	3.36972e-31
CG11034	1908.94	3.26267	0.273603	11.9248	8.78772e-33	9.50517e-30
CG43102	1495.32	1.50005	0.128148	11.7056	1.19338e-31	1.20476e-28
Nazo	190.024	2.63598	0.225739	11.6771	1.66812e-31	1.57877e-28
CG12951	768.308	-3.27182	0.298679	-10.9543	6.33645e-28	5.33071e-25
CG15431	296.169	1.9058	0.182489	10.4434	1.57145e-25	1.25244e-22
CG33926	1194.36	3.41613	0.339011	10.0767	7.00043e-24	5.04798e-21
Cht4	1748.53	2.87648	0.289214	9.94588	2.6285e-23	1.80924e-20
CG12971	75.6702	3.20718	0.3327	9.63984	5.42715e-22	3.42431e-19
CG33509	90.6875	5.06713	0.527808	9.60033	7.96879e-22	4.82685e-19
hoe1	728.807	2.37466	0.250458	9.48129	2.51156e-21	1.46279e-18
Lime	358.15	3.06245	0.335293	9.13365	6.62272e-20	3.58171e-17
CG12640	59.7972	6.52464	0.717191	9.0975	9.24345e-20	4.82668e-17
Gr64a	72.4812	-4.9382	0.55382	-8.9166	4.80807e-19	2.42695e-16
CG43920	142.804	3.39997	0.383367	8.86869	7.40085e-19	3.6152e-16
CG32641	70.1834	2.85718	0.322974	8.84648	9.03263e-19	4.27441e-16
CG3165	1184.25	1.3894	0.160204	8.6727	4.2201e-18	1.93652e-15
CG6409	5875.8	1.27327	0.146945	8.66498	4.51574e-18	2.01123e-15
sordd2	79.8386	6.42819	0.746429	8.61193	7.18409e-18	3.10825e-15
IM33	2508.79	3.71782	0.433104	8.58414	9.15186e-18	3.84963e-15
NimC1	981.949	2.28469	0.26627	8.58035	9.45868e-18	3.87116e-15
CG3513	1055.39	4.47904	0.531912	8.42063	3.74463e-17	1.41762e-14
Ndae1	3260.51	1.38181	0.166706	8.28892	1.14285e-16	4.22101e-14
CG34436	156.142	2.23077	0.269992	8.26236	1.42818e-16	5.14926e-14
Tektin-C	873.853	2.27909	0.278762	8.17574	2.94063e-16	1.03558e-13
l(2)10685	434.903	-1.66743	0.204415	-8.15705	3.43294e-16	1.18148e-13
CG31019	237.467	1.69448	0.207937	8.149	3.66938e-16	1.20794e-13
CG7916	31062.8	2.84051	0.348463	8.15153	3.59362e-16	1.20794e-13
CG5910	929.145	1.66165	0.20459	8.12183	4.5922e-16	1.47957e-13
CG17191	165.839	-4.19851	0.51859	-8.09602	5.67866e-16	1.7915e-13
CG42807	3473.66	2.67321	0.333318	8.02001	1.0574e-15	3.2678e-13
Elp2	1257.93	1.1613	0.145983	7.95508	1.7902e-15	5.42179e-13
RabX2	33.3569	4.38577	0.554114	7.91493	2.47401e-15	7.34587e-13
Lcp3	14975.2	-3.85178	0.488963	-7.87743	3.34176e-15	9.73159e-13
PGRP-LF	276.742	1.71284	0.217819	7.86361	3.73213e-15	1.06633e-12
GstE1	1446.16	1.97112	0.255343	7.71953	1.16761e-14	3.27429e-12
stj	547.755	1.45993	0.189304	7.71211	1.23756e-14	3.40735e-12
E(spl)m7-HLH	201.198	-1.63092	0.213648	-7.63369	2.28133e-14	6.16897e-12
SA-2	129.448	-2.74674	0.360852	-7.61183	2.70243e-14	7.17945e-12
MtnA	1929.9	-1.17617	0.155369	-7.5702	3.72646e-14	9.72927e-12
frac	2656.08	1.50411	0.198826	7.56496	3.87973e-14	9.95775e-12
CG32683	98.024	1.71117	0.227715	7.51454	5.71133e-14	1.44145e-11
CG43055	37.5679	5.89503	0.79597	7.4061	1.3007e-13	3.22893e-11
CG13311	308.736	2.4284	0.329966	7.35955	1.84537e-13	4.50716e-11
CG43168	53.0573	6.12938	0.849664	7.2139	5.43733e-13	1.28652e-10
Tie	1018.72	1.40225	0.195161	7.18512	6.71504e-13	1.5644e-10
CG42272	538.913	1.08691	0.151519	7.17344	7.31353e-13	1.67801e-10
CG13405	97.0846	-7.8719	1.098	-7.1693	7.5381e-13	1.70372e-10
BomS6	850.924	1.94483	0.272054	7.14869	8.76119e-13	1.95104e-10
CG17110	69.8935	-2.54319	0.357718	-7.10948	1.1648e-12	2.55632e-10
gl	84.0083	-1.86219	0.26278	-7.08649	1.37552e-12	2.97564e-10
CG31244	206.273	-2.72424	0.385131	-7.07354	1.51027e-12	3.22113e-10
IntS14	787.529	-1.19824	0.169625	-7.06405	1.61722e-12	3.40133e-10
Ent3	332.624	1.43852	0.203751	7.06019	1.66275e-12	3.44919e-10
CG13947	1703.38	3.14209	0.445924	7.04625	1.83806e-12	3.76131e-10
GstT3	1003.71	1.32852	0.190605	6.97002	3.16896e-12	6.39834e-10
CG1468	274.244	-1.72514	0.248125	-6.95271	3.58328e-12	7.13969e-10
CG13324	4143.88	3.33197	0.480035	6.94109	3.89075e-12	7.65163e-10
Acp24A4	32.6908	4.31447	0.625989	6.89225	5.4918e-12	1.06618e-09
yellow-d2	5465.11	3.58455	0.522251	6.86365	6.71215e-12	1.28661e-09
CG1304	334.528	4.72902	0.691522	6.83857	7.99862e-12	1.51404e-09
CG43349	706.987	1.33439	0.195215	6.83547	8.17341e-12	1.52802e-09
Cht9	694.131	3.73397	0.548327	6.80974	9.7773e-12	1.80558e-09
CG4415	224.513	-1.70367	0.251409	-6.7765	1.23125e-11	2.24637e-09
Mtk	1236.67	3.83086	0.565767	6.77109	1.27816e-11	2.30418e-09
CG31775	242.163	-2.68597	0.397931	-6.74984	1.48006e-11	2.63678e-09
CG4716	3223.56	4.12084	0.611082	6.74351	1.54609e-11	2.72238e-09
Vps29	849.932	-1.0045	0.149167	-6.7341	1.64947e-11	2.87103e-09
PGRP-LC	1647.71	1.05507	0.156818	6.72803	1.71974e-11	2.95933e-09
RpL23A	15510.7	-1.00127	0.150267	-6.66328	2.67777e-11	4.55611e-09
CG43064	1351.82	1.98672	0.298354	6.65896	2.75778e-11	4.64011e-09
CG11313	1170.21	-2.54578	0.382493	-6.65575	2.81854e-11	4.69024e-09
upd1	107.468	1.70726	0.257593	6.62773	3.40899e-11	5.61112e-09
CG32040	65.7136	2.21037	0.335704	6.58429	4.57059e-11	7.4422e-09
Lip1	84.9434	2.09518	0.318612	6.57594	4.83464e-11	7.75644e-09
Ugt36E1	165.812	-1.96207	0.298414	-6.57498	4.86602e-11	7.75644e-09
Cyp28c1	75.1083	3.51112	0.534656	6.56706	5.13169e-11	8.09471e-09
Lk6	26436.8	0.899676	0.137397	6.54799	5.83163e-11	9.10396e-09
Arc2	528.79	1.87239	0.287413	6.51463	7.28704e-11	1.11462e-08
tefu	3592.32	0.936158	0.144062	6.4983	8.12354e-11	1.21797e-08
CG42788	1073.4	1.05855	0.164892	6.41968	1.36557e-10	2.02734e-08
CecC	175.201	5.40327	0.843956	6.40231	1.53048e-10	2.2501e-08
RpL37b	146.097	-2.3988	0.375173	-6.39383	1.6178e-10	2.3556e-08
CG32625	39.3508	2.87088	0.450011	6.37958	1.7757e-10	2.55762e-08
dpr3	125.919	1.52816	0.239587	6.37833	1.79031e-10	2.55762e-08
CG11000	182.429	1.31442	0.20708	6.34737	2.19027e-10	3.09974e-08
CG14567	633.841	1.71339	0.270018	6.34547	2.21754e-10	3.10928e-08
CG4757	1681.02	4.83138	0.761703	6.34286	2.25534e-10	3.13326e-08
Atf3	1014.35	0.991985	0.156777	6.32735	2.49408e-10	3.43344e-08
RpS5b	368.614	-1.40641	0.222356	-6.32504	2.53162e-10	3.45372e-08
BomS1	602.469	4.93136	0.780004	6.32222	2.57836e-10	3.48608e-08
AttC	2028.31	5.03198	0.797133	6.3126	2.7438e-10	3.67693e-08
CG15599	49.3603	-2.61479	0.414401	-6.30982	2.79366e-10	3.71092e-08
CG33493	222.855	-1.28233	0.203517	-6.30082	2.96077e-10	3.89561e-08
Elal	1110.66	1.19433	0.189589	6.2996	2.98416e-10	3.89561e-08
gd	104.153	1.57623	0.252056	6.25352	4.01306e-10	5.14998e-08
CG8960	33.1798	-3.90909	0.626448	-6.24008	4.37352e-10	5.5654e-08
CG32085	554.577	-1.41767	0.227975	-6.21855	5.01782e-10	6.33207e-08
Cul2	5318.97	0.960185	0.154474	6.21583	5.10542e-10	6.38937e-08
CG13506	1842.9	0.887358	0.142852	6.21173	5.24058e-10	6.50477e-08
CG14304	306.042	1.93939	0.312971	6.19671	5.76557e-10	7.09822e-08
CG3823	306.789	-1.65863	0.268167	-6.18507	6.20755e-10	7.58072e-08
CG8160	135.984	-3.16827	0.513103	-6.17473	6.62783e-10	8.02922e-08
CG10477	36.7808	-3.98665	0.646632	-6.16526	7.03672e-10	8.39032e-08
CG1428	276.577	-1.75748	0.285044	-6.16566	7.01902e-10	8.39032e-08
CG9628	521.181	-1.15713	0.188615	-6.13488	8.52213e-10	1.00821e-07
CG14204	475.458	3.80125	0.620876	6.12239	9.21827e-10	1.08211e-07
Cht6	3707.99	0.924163	0.151135	6.11482	9.66688e-10	1.12604e-07
dpr6	146.89	1.53358	0.250877	6.11287	9.78521e-10	1.13113e-07
E(spl)m2-BFM	269.423	-1.68243	0.275673	-6.103	1.04098e-09	1.18523e-07
unc-13	11657.7	1.20037	0.197448	6.07939	1.20637e-09	1.36329e-07
CG34426	647.12	2.03547	0.336575	6.04761	1.47006e-09	1.64897e-07
LS2	139.094	-1.71571	0.284146	-6.03814	1.55904e-09	1.73593e-07
CG13946	69.2001	3.66715	0.608197	6.02955	1.64421e-09	1.81739e-07
Ir56b	82.8702	-2.105	0.350067	-6.01314	1.81963e-09	1.99671e-07
nht	85.3712	-1.94085	0.323076	-6.00742	1.88504e-09	2.05361e-07
CG17134	3652.63	3.64942	0.607775	6.00456	1.91853e-09	2.07516e-07
CG44013	156.435	2.47946	0.413497	5.99633	2.01832e-09	2.16762e-07
CG16898	501.737	5.41204	0.904564	5.98304	2.19009e-09	2.33553e-07
CG16995	429.365	2.49025	0.41647	5.97942	2.23938e-09	2.35492e-07
DptA	3595.47	4.45019	0.746122	5.96442	2.45499e-09	2.56385e-07
CG43124	574.047	1.63171	0.275597	5.92064	3.20699e-09	3.32626e-07
CG13255	966.124	-0.921983	0.155964	-5.91152	3.38972e-09	3.49188e-07
Mtkl	238.825	1.66902	0.282496	5.90809	3.46089e-09	3.5411e-07
Sting	2445.32	2.02314	0.342612	5.90505	3.52531e-09	3.58281e-07
pinta	1363.4	-0.761371	0.129529	-5.87801	4.1522e-09	4.19178e-07
CG14406	174.961	-1.79551	0.307321	-5.84247	5.14331e-09	5.15796e-07
BomS4	86.3768	3.08034	0.527916	5.8349	5.38215e-09	5.36197e-07
CG14341	498.847	-0.945486	0.162322	-5.82476	5.71932e-09	5.66063e-07
Tdc1	661.887	1.06376	0.182862	5.81727	5.98157e-09	5.88175e-07
AttD	972.992	3.43872	0.591675	5.81183	6.1792e-09	6.03688e-07
CG13325	741.021	3.49157	0.60204	5.79957	6.64837e-09	6.4536e-07
rtet	993.242	1.30235	0.224992	5.78844	7.10414e-09	6.8521e-07
CG11912	10459.2	-1.33756	0.231451	-5.77905	7.51235e-09	7.19997e-07
CG46339	4148.1	1.15286	0.199638	5.77478	7.70547e-09	7.33861e-07
CG10211	3268.24	1.24157	0.215115	5.77167	7.84905e-09	7.42863e-07
CG6220	153.181	-1.48328	0.258809	-5.7312	9.97248e-09	9.32181e-07
Rpt4R	351.872	-1.79751	0.314459	-5.7162	1.08931e-08	1.01199e-06
Xrp1	9580.52	0.790104	0.138949	5.6863	1.29824e-08	1.19873e-06
CG5011	148.306	1.26604	0.222729	5.6842	1.31428e-08	1.20619e-06
CG32834	14.502	7.64869	1.34746	5.67637	1.37582e-08	1.25506e-06
CG11951	102.266	2.06271	0.363705	5.67139	1.41646e-08	1.2844e-06
CG8008	406.865	1.47611	0.260684	5.66243	1.49242e-08	1.33922e-06
CG42390	5959.21	0.951659	0.168073	5.66218	1.4946e-08	1.33922e-06
CG42586	355.532	-2.09846	0.372098	-5.63952	1.70522e-08	1.50129e-06
CG12477	102.213	-1.83296	0.326492	-5.61411	1.97578e-08	1.72944e-06
Drsl3	111.651	5.13892	0.918726	5.59353	2.22495e-08	1.93635e-06
CG13641	3896.15	1.58058	0.283758	5.57018	2.54469e-08	2.20196e-06
Cyp6g2	295.048	1.68787	0.303137	5.56801	2.57666e-08	2.21696e-06
Rh6	43.3566	-2.91223	0.524772	-5.54952	2.86458e-08	2.42337e-06
BomS3	682.794	3.41295	0.614857	5.5508	2.84358e-08	2.42337e-06
Dro	225.02	4.95564	0.894536	5.5399	3.02642e-08	2.54606e-06
Best3	261.638	-1.64463	0.297287	-5.53213	3.16368e-08	2.64683e-06
CG13053	31.4541	-2.76609	0.501473	-5.51593	3.4694e-08	2.87244e-06
CG10702	428.691	1.00745	0.182646	5.51583	3.47129e-08	2.87244e-06
CG34283	88.9972	-2.4796	0.449652	-5.51448	3.49809e-08	2.87889e-06
CG32751	404.357	3.45513	0.627693	5.50449	3.70246e-08	3.03061e-06
CG13482	764.148	1.0567	0.192215	5.49748	3.8525e-08	3.13648e-06
upd2	71.649	2.62866	0.479217	5.48533	4.12704e-08	3.34202e-06
wtrw	757.78	1.02491	0.186963	5.4819	4.20779e-08	3.37135e-06
sigmar	2059.25	-1.02813	0.187524	-5.48263	4.19041e-08	3.37135e-06
Ir76a	62.3852	-1.92263	0.351681	-5.46697	4.57787e-08	3.62946e-06
PGRP-SA	1195.62	1.28548	0.235247	5.46437	4.64551e-08	3.66391e-06
Mettl4	352.52	1.01509	0.186137	5.45346	4.94004e-08	3.85603e-06
IBIN	238.976	4.15551	0.76243	5.45035	5.02717e-08	3.90392e-06
Rbp4	382.991	-2.05659	0.377421	-5.44905	5.06394e-08	3.91241e-06
mat	2914.15	1.80035	0.330909	5.44061	5.30978e-08	4.06091e-06
LysB	49572.2	2.40593	0.442204	5.44075	5.30557e-08	4.06091e-06
Qtzl	119.042	1.21756	0.223972	5.43621	5.44244e-08	4.14145e-06
E(spl)m8-HLH	125.908	-1.43394	0.264571	-5.41985	5.9649e-08	4.51633e-06
CG16854	272.014	-1.39164	0.257012	-5.41469	6.13934e-08	4.62528e-06
Ak1	2166.08	-0.86294	0.159807	-5.3999	6.66786e-08	4.99859e-06
betaNACtes1	46.3292	-2.50315	0.463954	-5.39525	6.84276e-08	5.10443e-06
Uro	3411.43	3.36334	0.625129	5.38023	7.43889e-08	5.52192e-06
eya	656.379	-1.12373	0.209496	-5.36395	8.14213e-08	5.98525e-06
aub	132.739	-1.50385	0.280923	-5.35326	8.63838e-08	6.31937e-06
CG14069	17.6907	-4.03516	0.754261	-5.34983	8.8038e-08	6.39586e-06
CG10151	352.571	-0.889744	0.166328	-5.34934	8.82741e-08	6.39586e-06
meng	866.487	0.924762	0.173149	5.34083	9.25198e-08	6.67156e-06
Try29F	203.931	2.26233	0.423767	5.33862	9.36541e-08	6.71568e-06
jtb	353.777	-0.896632	0.167986	-5.33753	9.42205e-08	6.71568e-06
rdog	1885.39	1.50022	0.281094	5.33707	9.44621e-08	6.71568e-06
Ser7	16.7919	3.11603	0.584349	5.33248	9.68795e-08	6.85536e-06
CG45154	23.3565	-3.0515	0.572512	-5.33002	9.8201e-08	6.91655e-06
Galk	4505.41	1.67866	0.315579	5.3193	1.04164e-07	7.30261e-06
cwo	2396.17	0.823336	0.15497	5.31289	1.07903e-07	7.5041e-06
CG12592	46.7756	-2.63655	0.496786	-5.30723	1.11305e-07	7.69631e-06
CG34056	1249.2	1.01488	0.191443	5.30123	1.15026e-07	7.91742e-06
tbc	246.424	-1.61635	0.30553	-5.29032	1.22105e-07	8.36671e-06
kmg	280.338	-1.30621	0.247838	-5.27042	1.36111e-07	9.20146e-06
Cyp6t1	494.142	2.10401	0.399124	5.27157	1.35258e-07	9.20146e-06
CG14237	52.7838	2.38311	0.453296	5.25729	1.4619e-07	9.7954e-06
CG14257	66.566	-1.53004	0.291377	-5.25106	1.51226e-07	1.00882e-05
Gr61a	70.7125	-1.70312	0.325452	-5.2331	1.6669e-07	1.09373e-05
arg	359.775	2.61542	0.499801	5.23293	1.66844e-07	1.09373e-05
CG10433	1516.86	1.50955	0.288404	5.23415	1.65748e-07	1.09373e-05
Tfb4	273.046	-1.1808	0.226933	-5.20331	1.95773e-07	1.27236e-05
Lip2	449.772	1.27852	0.245997	5.19729	2.02216e-07	1.30861e-05
Cpr49Ah	224.162	1.89456	0.364651	5.19553	2.04137e-07	1.31542e-05
LysX	694.446	3.44455	0.66328	5.19321	2.06697e-07	1.32628e-05
LysD	64642.3	2.23057	0.430193	5.18505	2.15957e-07	1.37985e-05
CG13323	11928.1	2.13801	0.412995	5.17685	2.25668e-07	1.43583e-05
Adk3	1372.65	1.01124	0.19545	5.17388	2.29281e-07	1.45272e-05
E(spl)mdelta-HLH	72.6132	-1.37495	0.265938	-5.17017	2.33879e-07	1.47568e-05
CG8086	1377.62	0.979605	0.190418	5.1445	2.6824e-07	1.68546e-05
Corp	136.034	1.43168	0.278742	5.13623	2.80299e-07	1.75396e-05
LManIV	940.996	2.34392	0.456545	5.13404	2.83592e-07	1.76726e-05
Ect3	1123.89	1.04697	0.204382	5.12259	3.0137e-07	1.87034e-05
CG6503	85.511	2.65673	0.518844	5.12049	3.0475e-07	1.8836e-05
chinmo	4667.4	0.802212	0.157006	5.10942	3.23144e-07	1.98917e-05
CG3604	1079.09	2.06679	0.404993	5.10326	3.33849e-07	2.03468e-05
CG4297	1099.81	0.702682	0.1377	5.10298	3.34348e-07	2.03468e-05
mim	1141.17	0.821522	0.160993	5.10286	3.34567e-07	2.03468e-05
CG34171	241.804	0.88282	0.173043	5.10173	3.36556e-07	2.03858e-05
CG8195	1112.14	-0.652022	0.127872	-5.09902	3.41412e-07	2.05976e-05
CG40485	40.8998	2.24452	0.440414	5.0964	3.46179e-07	2.07599e-05
Abca3	5332.54	1.96173	0.384952	5.09603	3.46844e-07	2.07599e-05
CG5731	256.818	-1.20614	0.236781	-5.0939	3.5078e-07	2.09128e-05
Def	195.148	4.61186	0.905786	5.09156	3.55132e-07	2.10893e-05
BomS5	237.054	2.98147	0.585741	5.09009	3.57898e-07	2.11255e-05
CG11318	1070.72	1.05816	0.208082	5.08529	3.67062e-07	2.15442e-05
ftz-f1	541.042	1.08817	0.214068	5.0833	3.70935e-07	2.16875e-05
pnt	1224.68	0.680975	0.134041	5.08033	3.76776e-07	2.18712e-05
CG18179	2587.47	2.91211	0.573223	5.08024	3.76966e-07	2.18712e-05
Alp9	5620.6	2.38033	0.468633	5.07931	3.7881e-07	2.18943e-05
Hsdl2	3909.72	1.24141	0.244582	5.07565	3.86182e-07	2.22356e-05
CG15553	77.598	-1.5951	0.315436	-5.05682	4.26311e-07	2.44532e-05
Sr-CIV	328.743	1.09887	0.21749	5.05251	4.36034e-07	2.49086e-05
Vps52	1017.37	-0.733522	0.145199	-5.05185	4.37541e-07	2.49086e-05
hog	105.055	-1.49944	0.297121	-5.04656	4.49827e-07	2.55121e-05
FDY	82.0233	-1.6313	0.323299	-5.04579	4.51656e-07	2.55203e-05
Nhe3	2575.16	-0.661703	0.13116	-5.045	4.53527e-07	2.55307e-05
Hug	85.1804	1.21542	0.241352	5.03589	4.75634e-07	2.6676e-05
Gbs-70E	2432.04	0.770798	0.153229	5.03035	4.89576e-07	2.73567e-05
Mal-B1	167.453	1.87553	0.372974	5.02859	4.941e-07	2.75079e-05
Iris	57.0855	-4.0813	0.812135	-5.02539	5.02401e-07	2.77659e-05
Acbp2	1478.79	2.3594	0.469473	5.02565	5.01739e-07	2.77659e-05
CG5321	758.559	-1.2352	0.246392	-5.01314	5.35497e-07	2.94874e-05
CG4887	2834.35	-0.66443	0.132601	-5.01074	5.42201e-07	2.97484e-05
thw	2076.2	1.28876	0.257582	5.00331	5.63552e-07	3.08082e-05
CG32259	250.808	-1.72067	0.344985	-4.98768	6.11082e-07	3.32864e-05
rad50	1366.64	0.798441	0.160467	4.97573	6.50037e-07	3.52814e-05
agt	203.03	1.22046	0.24548	4.97174	6.63557e-07	3.58866e-05
wdp	2628.03	0.62833	0.126426	4.96995	6.6971e-07	3.60905e-05
CG43149	10.0805	-6.44485	1.29746	-4.9673	6.78922e-07	3.64572e-05
CG31021	17.5767	-2.91624	0.588049	-4.95918	7.07915e-07	3.78797e-05
vis	274.535	-1.30448	0.263957	-4.94204	7.73099e-07	4.10773e-05
Rh50	331.859	1.58879	0.321928	4.93522	8.00618e-07	4.2243e-05
CG13893	1865.26	-0.986254	0.199875	-4.93436	8.04153e-07	4.22822e-05
CG14219	1071.24	2.60086	0.529936	4.90788	9.20653e-07	4.79087e-05
CG8641	49.1938	-1.97405	0.402607	-4.90318	9.42983e-07	4.89027e-05
CG5316	781.288	-0.806883	0.164827	-4.89534	9.81371e-07	5.07198e-05
Bbd	4998.15	1.85991	0.380094	4.89331	9.91553e-07	5.10717e-05
wbl	1065.02	-1.7627	0.360406	-4.89088	1.00387e-06	5.15308e-05
CG11841	43.6107	-1.76322	0.361104	-4.88287	1.04554e-06	5.33087e-05
yip3	99.5796	-1.45213	0.297555	-4.8802	1.05976e-06	5.3844e-05
CG32039	479.366	-0.957137	0.196152	-4.87957	1.06316e-06	5.3844e-05
CHES-1-like	1944.99	0.870001	0.178613	4.87087	1.1111e-06	5.60844e-05
MFS12	1059.86	2.56355	0.526538	4.86868	1.12344e-06	5.65191e-05
FASN1	18414.4	1.56966	0.322467	4.86766	1.1293e-06	5.66258e-05
pst	13222.8	0.825021	0.169646	4.86318	1.15515e-06	5.7731e-05
Hpd	714.464	3.32515	0.685472	4.85088	1.22913e-06	6.1226e-05
CG15930	53.5444	-1.6887	0.348314	-4.8482	1.24588e-06	6.18572e-05
CG32305	158.382	-1.50039	0.310027	-4.83955	1.30134e-06	6.43995e-05
Acbp3	778.481	2.42601	0.501824	4.83439	1.33552e-06	6.56798e-05
CG32302	34737.8	1.83827	0.380252	4.83434	1.33589e-06	6.56798e-05
CG8478	1317.88	-0.863115	0.178667	-4.83087	1.35938e-06	6.66183e-05
serp	3857.4	0.839841	0.173886	4.82983	1.36649e-06	6.67507e-05
Rchy1	1148.52	0.98502	0.204277	4.82197	1.42146e-06	6.92128e-05
CG17826	11053.4	2.06317	0.428587	4.81389	1.48022e-06	7.18429e-05
Pde6	933.917	1.50554	0.313372	4.80431	1.5529e-06	7.51295e-05
CG32170	611.128	1.40028	0.291692	4.80054	1.58237e-06	7.63116e-05
Gadd45	822.642	1.78265	0.371669	4.79633	1.61603e-06	7.76872e-05
CG13003	1237.2	0.994165	0.207437	4.7926	1.64634e-06	7.86454e-05
rgn	1834.73	0.905923	0.189004	4.79313	1.642e-06	7.86454e-05
CG30154	376.06	1.59038	0.332146	4.7882	1.6828e-06	8.01342e-05
Dop2R	279.245	1.12888	0.235798	4.78749	1.68878e-06	8.01666e-05
GLS	5437.16	1.17847	0.246192	4.7868	1.69466e-06	8.01943e-05
IRSp53	2461.14	0.782189	0.163536	4.78299	1.72708e-06	8.14738e-05
Gnmt	1153.14	3.00762	0.629028	4.78138	1.741e-06	8.16221e-05
CG6040	3401	0.819318	0.171603	4.77451	1.80148e-06	8.41972e-05
RluA-1	280.851	1.45859	0.305579	4.77319	1.81333e-06	8.44898e-05
BomBc2	392.753	3.37118	0.706443	4.77205	1.82364e-06	8.47097e-05
EbpIII	1907.63	2.10789	0.442169	4.76715	1.86851e-06	8.6524e-05
smash	6741.18	0.839137	0.176047	4.76654	1.87412e-06	8.6524e-05
CG5281	156.241	-0.901391	0.189534	-4.75583	1.9763e-06	9.09637e-05
hgo	504.871	3.71367	0.78164	4.75112	2.02288e-06	9.28257e-05
CG15056	57.4422	-1.64477	0.347517	-4.73293	2.21305e-06	0.000101246
LysP	32.712	-2.29159	0.48504	-4.72454	2.3064e-06	0.000105198
CG32833	8.59935	6.89639	1.46042	4.7222	2.33304e-06	0.000105776
CG5402	154.178	2.06697	0.437684	4.72251	2.32949e-06	0.000105776
mthl3	1804.67	0.990883	0.209957	4.71946	2.36475e-06	0.000106894
Alp7	451.176	-3.15977	0.670076	-4.71554	2.41074e-06	0.000108648
mag	25520.9	2.08215	0.441824	4.71262	2.44553e-06	0.000109889
CG43646	40.6692	1.87275	0.39879	4.69609	2.65194e-06	0.000118812
bbg	4964.7	0.56638	0.120732	4.69123	2.71565e-06	0.000121307
Oli	180.011	-1.03162	0.2203	-4.68278	2.83015e-06	0.00012605
VhaAC39-2	142.28	-1.26722	0.270656	-4.68202	2.84064e-06	0.000126146
Plap	6664.92	-1.03516	0.221198	-4.67979	2.87167e-06	0.000127151
Myc	1636.62	0.692174	0.148248	4.66902	3.02639e-06	0.000133611
CG33217	302.108	-1.05121	0.225488	-4.66194	3.13248e-06	0.000137893
CG8353	1152.74	1.49534	0.320862	4.66037	3.1564e-06	0.000138543
QC	481.076	1.5761	0.338311	4.65873	3.18168e-06	0.000139249
CG4815	17.8346	-5.35583	1.15173	-4.65023	3.31566e-06	0.000144575
CG13023	80.4575	-2.27086	0.488376	-4.64981	3.32248e-06	0.000144575
CG10700	24.7288	2.4523	0.527914	4.64527	3.39639e-06	0.000147368
CAP	4695.19	0.74941	0.161446	4.64186	3.45293e-06	0.000149394
CG44261	30.1996	-2.5539	0.550613	-4.63829	3.51296e-06	0.000151558
CG10013	108.597	-1.76821	0.381335	-4.63691	3.53663e-06	0.000152145
CG1907	2342.02	0.937816	0.202476	4.63174	3.62609e-06	0.000155552
CG14020	122.203	-1.303	0.281371	-4.63089	3.64092e-06	0.000155747
ru	74.3149	-1.28973	0.278816	-4.62573	3.73273e-06	0.000159225
Charon	2215.05	1.21109	0.262061	4.62139	3.81172e-06	0.000162137
CG46385	7908.82	0.721949	0.156466	4.6141	3.94811e-06	0.000167
tbrd-2	662.308	-1.15394	0.250281	-4.61058	4.01555e-06	0.00016938
CG11319	585.402	0.959474	0.2083	4.60622	4.10058e-06	0.000172078
CG32447	606.563	-1.69862	0.368774	-4.60613	4.10223e-06	0.000172078
CG43103	246.213	1.08038	0.234684	4.60355	4.15347e-06	0.000173267
CG43179	118.779	1.91713	0.416882	4.59873	4.2507e-06	0.000176836
Yp2	80.6713	3.09821	0.674187	4.59547	4.31769e-06	0.000179131
edin	420.083	2.02792	0.441516	4.59309	4.36741e-06	0.000180698
eIF3f2	200.44	-1.41263	0.308168	-4.58397	4.56231e-06	0.00018815
GstE6	494.922	2.04217	0.445564	4.58334	4.576e-06	0.00018815
CG8852	788.6	1.22522	0.267343	4.58294	4.58477e-06	0.00018815
ver	268.085	0.880605	0.192176	4.58228	4.5994e-06	0.00018824
CG5639	1647.17	1.43002	0.312286	4.57918	4.66796e-06	0.000190531
CG5964	178.646	-1.33596	0.292086	-4.57386	4.78809e-06	0.000194909
CG15347	3544.81	1.19434	0.261356	4.5698	4.88191e-06	0.000198195
toy	476.463	-0.92909	0.203515	-4.56522	4.9897e-06	0.000201491
CG18558	74.5388	-1.56027	0.34212	-4.56058	5.10114e-06	0.000205443
CG43078	5583.11	1.16976	0.257145	4.54905	5.38888e-06	0.000216456
Taf12L	293.91	-1.59198	0.350375	-4.54364	5.52902e-06	0.000221497
Cyp6a17	1223.21	1.22298	0.269333	4.54077	5.60493e-06	0.000223946
CAH14	163.952	-1.89403	0.417482	-4.5368	5.71146e-06	0.000227004
CG10139	429.185	-0.712293	0.156995	-4.53704	5.70482e-06	0.000227004
CG5550	1863.61	2.62022	0.577857	4.53438	5.77727e-06	0.000229019
PGRP-SB1	572.133	1.65025	0.364461	4.52792	5.95675e-06	0.000235517
CG15905	253.023	-3.05754	0.675497	-4.52635	6.00108e-06	0.000236037
AdamTS-B	1661.19	0.973341	0.215035	4.52642	5.99905e-06	0.000236037
Naprt	5316.47	-0.863378	0.19136	-4.5118	6.42789e-06	0.00025217
B9d1	218.555	-1.35033	0.299417	-4.50986	6.48711e-06	0.000253537
Sas-6	254.052	-0.756953	0.167855	-4.50956	6.49624e-06	0.000253537
CG9899	347.156	-1.50118	0.333355	-4.50325	6.69206e-06	0.000260509
CG42716	69.0143	-2.75055	0.611392	-4.49883	6.83287e-06	0.000265308
CG7907	711.774	-1.32286	0.29421	-4.49632	6.91389e-06	0.000267084
Tsf1	25128.6	2.34581	0.52171	4.49638	6.91192e-06	0.000267084
sc	139.279	-1.35912	0.302362	-4.495	6.95698e-06	0.000268065
KLHL18	1460.23	-0.623148	0.138681	-4.4934	7.00941e-06	0.0002694
CG10237	1129.35	-1.35552	0.301716	-4.49271	7.03216e-06	0.00026959
SkpE	20.8511	-2.89439	0.644401	-4.4916	7.06914e-06	0.000269642
eIF4E6	25.0281	-2.19259	0.488108	-4.49201	7.05551e-06	0.000269642
Cpr49Ab	82.7722	-2.35947	0.525586	-4.48921	7.14864e-06	0.00027199
CG3919	149.839	-1.08598	0.242154	-4.48464	7.30362e-06	0.00027719
CG15185	21.7878	-2.17915	0.486095	-4.48298	7.36079e-06	0.000278661
CG14499	1912.92	5.87331	1.31219	4.47595	7.60711e-06	0.000286553
CecA2	111.325	4.46686	0.998569	4.47326	7.70351e-06	0.000289465
CG31326	74.096	1.78007	0.39804	4.47209	7.74575e-06	0.000290332
CG13137	69.9986	-1.40205	0.313564	-4.47134	7.7731e-06	0.000290637
lin-28	55.0136	-1.93826	0.433586	-4.4703	7.8109e-06	0.000291331
CG9664	2702.32	-1.12878	0.252826	-4.46466	8.0196e-06	0.00029838
kuk	2985.97	-0.553289	0.124006	-4.46179	8.12778e-06	0.000301664
Cyp6a2	355.979	2.35345	0.529459	4.445	8.78901e-06	0.000324615
CG42553	625.444	-0.660576	0.148681	-4.44291	8.87503e-06	0.0003262
Traf6	1422.2	0.791869	0.178213	4.44339	8.85537e-06	0.0003262
CAH1	1056.25	0.762316	0.171767	4.43808	9.07656e-06	0.000332606
CG10383	1164.04	0.656256	0.147894	4.43735	9.10735e-06	0.000332606
CG42335	1869.62	1.88045	0.423794	4.43716	9.11519e-06	0.000332606
Loxl1	57.5843	1.39654	0.315466	4.42692	9.5587e-06	0.00034795
CG34120	4657.23	0.978746	0.221523	4.41826	9.95007e-06	0.000359604
CG5391	5255.69	-2.95125	0.668271	-4.41625	1.00426e-05	0.000362085
CG11883	727.928	1.14303	0.258907	4.41481	1.01098e-05	0.000363642
Ugt302K1	761.271	0.920594	0.20861	4.41298	1.01955e-05	0.000365855
Alp10	5818.89	2.19201	0.496917	4.41121	1.02792e-05	0.000367987
tomb	58.4494	-1.47541	0.334695	-4.40822	1.04225e-05	0.000372237
ato	61.4144	-1.38019	0.313293	-4.40544	1.05567e-05	0.000376142
CG11700	264.102	-1.36222	0.30927	-4.40462	1.05969e-05	0.000376686
CG45045	180.942	2.6336	0.598107	4.40323	1.06652e-05	0.000378226
Hr38	83.7185	1.32844	0.301792	4.40183	1.07344e-05	0.000379132
CG5342	177.424	-1.49584	0.339834	-4.4017	1.07408e-05	0.000379132
ps	4905.5	0.787586	0.178967	4.40073	1.07889e-05	0.000379946
OdsH	21.4685	-2.54676	0.579192	-4.39709	1.09714e-05	0.000385474
nsr	308.655	-1.2159	0.277079	-4.38826	1.14263e-05	0.000400529
Cyp4ac3	877.187	1.06593	0.243087	4.38497	1.16e-05	0.000405679
CG14855	424.258	-1.60906	0.367179	-4.38222	1.17476e-05	0.000408953
vir-1	8270.43	0.828381	0.189013	4.38266	1.17237e-05	0.000408953
Oatp74D	5575.66	0.851943	0.194613	4.37761	1.19985e-05	0.000416729
Sarm	13336.5	0.78302	0.179252	4.36826	1.25243e-05	0.000433993
CG17026	786.213	-0.838176	0.191946	-4.36673	1.2612e-05	0.000436034
ATP8B	1675.11	0.686723	0.157347	4.36438	1.27485e-05	0.00043975
CG14893	74.9034	2.52038	0.577865	4.36154	1.29151e-05	0.000444483
CG34454	113.39	1.8522	0.425336	4.35468	1.3326e-05	0.000457587
cocoon	791.082	-1.36449	0.313439	-4.3533	1.34104e-05	0.000459443
CG6628	38.5959	-1.51997	0.349412	-4.35007	1.36097e-05	0.000465217
amd	174.435	1.33832	0.308195	4.34244	1.40907e-05	0.000480576
Ir40a	76.8317	1.16875	0.269681	4.33381	1.46549e-05	0.000496623
CecB	79.8428	7.71716	1.78105	4.33293	1.47141e-05	0.000496623
CG10918	1149.3	2.26731	0.523099	4.33438	1.4617e-05	0.000496623
Phae2	2665.83	2.52519	0.582937	4.33184	1.47872e-05	0.000497605
Jon25Biii	78896.3	2.73496	0.632258	4.3257	1.52047e-05	0.000510519
CG9925	39.524	-1.56702	0.362507	-4.32272	1.54116e-05	0.000514709
CG12729	82.2404	-2.14939	0.497186	-4.32311	1.53846e-05	0.000514709
CG4783	300.601	-1.05608	0.244324	-4.32244	1.54314e-05	0.000514709
DptB	1504.94	3.51526	0.815408	4.31104	1.62489e-05	0.000538417
CG3168	7038.61	0.93901	0.217804	4.31126	1.62324e-05	0.000538417
CG15293	1386.19	2.71233	0.629534	4.30848	1.64384e-05	0.000543508
CG12017	58.896	-1.28061	0.29735	-4.30673	1.65685e-05	0.000545439
CG14265	4508.18	1.6067	0.373068	4.30673	1.65689e-05	0.000545439
Traf4	580.193	0.821836	0.191037	4.30198	1.69277e-05	0.000555087
Mur18B	6454.93	1.2827	0.298173	4.30188	1.69352e-05	0.000555087
Idgf3	4945.14	1.04398	0.242779	4.30012	1.70704e-05	0.000558309
blanks	476.604	-2.23209	0.519225	-4.29889	1.71654e-05	0.000560207
CG5568	29.5107	-1.90081	0.442543	-4.29519	1.74547e-05	0.000565987
CG45116	55.1311	1.48607	0.345924	4.29596	1.73943e-05	0.000565987
Orct	5600.49	-1.02721	0.239127	-4.29564	1.74188e-05	0.000565987
AttB	655.467	3.29329	0.767786	4.28933	1.79214e-05	0.000579879
CG1572	1238.53	0.645785	0.15072	4.28468	1.83005e-05	0.000589628
Cpr65Au	12.1278	5.59141	1.3067	4.27904	1.877e-05	0.000603469
CG6675	262.284	-1.19963	0.280476	-4.2771	1.89345e-05	0.000607469
CG8997	49371.1	1.39139	0.325366	4.27639	1.89946e-05	0.000608109
CG7465	221.873	1.90266	0.445002	4.27563	1.90594e-05	0.000608894
spok	468.965	-1.37739	0.322818	-4.26679	1.9831e-05	0.000632212
Art2	104.984	-1.31379	0.30842	-4.25975	2.04656e-05	0.000651073
CG31313	2566.49	1.89786	0.445942	4.25585	2.08256e-05	0.000661136
Gasp	3515.1	1.27703	0.300436	4.25058	2.13222e-05	0.000674076
Arc1	62109	1.34267	0.315855	4.25092	2.12895e-05	0.000674076
Rcd6	631.324	0.640407	0.150758	4.24791	2.15772e-05	0.00067789
CG33307	1001.5	1.55834	0.366832	4.24809	2.15603e-05	0.00067789
Pfrx	1061.51	0.674033	0.158666	4.24813	2.15566e-05	0.00067789
CG42835	37.7302	-2.26908	0.535179	-4.23986	2.23655e-05	0.000701202
CG6271	843.004	3.63866	0.858477	4.2385	2.25016e-05	0.000704013
Socs36E	3004.04	1.32003	0.311479	4.23793	2.25587e-05	0.000704343
Polr1E	602.717	0.944361	0.222954	4.23567	2.2787e-05	0.000710006
betaNACtes6	22.7361	-2.24095	0.529544	-4.23185	2.31772e-05	0.000720683
CG4896	1014.88	-0.515144	0.121805	-4.22925	2.34473e-05	0.000727587
dsb	813.968	-0.942858	0.223282	-4.22272	2.41368e-05	0.000747452
TfIIA-S-2	26.1374	-1.83536	0.434767	-4.22147	2.42712e-05	0.000750079
CG17107	2739.5	1.69451	0.401748	4.21785	2.46643e-05	0.000760674
CG43400	40.2741	1.83069	0.434149	4.21674	2.47854e-05	0.000762858
Strn-Mlck	11057.2	1.04611	0.248265	4.21368	2.51248e-05	0.000771735
CG11438	1621.87	1.7185	0.408548	4.20636	2.59519e-05	0.000795525
Spn88Eb	989.234	1.42936	0.340299	4.20031	2.66544e-05	0.000813765
CG14879	308.54	1.25152	0.298071	4.19872	2.68427e-05	0.000817864
CG5945	11.0002	3.55558	0.847461	4.19556	2.72197e-05	0.000827687
CG34276	264.45	-1.82628	0.435568	-4.19286	2.75459e-05	0.000834255
CG8519	409.686	-1.13626	0.270986	-4.19306	2.75217e-05	0.000834255
elfless	243.943	-1.23241	0.294403	-4.18613	2.83755e-05	0.000857665
CG14258	4003.73	1.26596	0.302455	4.18563	2.84374e-05	0.000857825
CG6688	61.3712	1.46527	0.350366	4.18213	2.88791e-05	0.000869415
mthl4	647.709	0.798377	0.191138	4.17696	2.95431e-05	0.000885883
Cht7	4942.25	0.812226	0.194452	4.177	2.95384e-05	0.000885883
E(spl)malpha-BFM	405.22	-1.35037	0.323388	-4.1757	2.97073e-05	0.000887293
CG9641	1024.92	-0.731706	0.175214	-4.17607	2.96583e-05	0.000887293
CG45002	280.69	0.922211	0.221248	4.16821	3.06997e-05	0.00091333
CG14852	202.67	3.11431	0.74775	4.16491	3.11472e-05	0.000924827
CG7296	11569.9	2.12336	0.512469	4.14339	3.42209e-05	0.00101212
St2	367.549	-2.98536	0.721953	-4.13511	3.54781e-05	0.00104726
CG6048	133.667	1.37864	0.333799	4.13015	3.62522e-05	0.00106595
CG2003	586.457	-0.683466	0.165466	-4.13055	3.61893e-05	0.00106595
yin	2950.34	-1.81683	0.439943	-4.1297	3.63241e-05	0.001066
Msp300	241363	0.868645	0.210452	4.12751	3.66706e-05	0.00107409
CG43088	39.874	-1.37038	0.332134	-4.12599	3.6915e-05	0.00107916
CG34025	11.2827	-4.75422	1.1524	-4.12548	3.69957e-05	0.00107943
CG34437	270.331	-0.814054	0.197532	-4.12112	3.77031e-05	0.00109182
shv	1276.87	-0.582292	0.141288	-4.12132	3.76702e-05	0.00109182
CG44085	3492.72	0.81217	0.197019	4.1223	3.7511e-05	0.00109182
CG13124	3249.84	0.918029	0.223072	4.1154	3.86513e-05	0.00111698
CG32437	1308.94	1.19108	0.289558	4.11343	3.8983e-05	0.00112442
Dgk	851.004	0.964474	0.234524	4.11248	3.9143e-05	0.00112689
Adgf-A	1658.88	0.766367	0.186645	4.106	4.02562e-05	0.00115454
CG6967	91.5611	2.03586	0.496959	4.09663	4.19206e-05	0.00119549
Irbp	598.25	0.898794	0.219395	4.09669	4.19107e-05	0.00119549
CG15369	3374.65	1.48385	0.362195	4.09684	4.18825e-05	0.00119549
MRP	7245.28	0.78093	0.19067	4.09572	4.20862e-05	0.00119795
CG31176	688.728	0.640165	0.156494	4.09066	4.30144e-05	0.00122208
spartin	227.191	0.880578	0.215402	4.08806	4.34994e-05	0.00123254
CG6073	336.876	-0.707625	0.173122	-4.08745	4.3615e-05	0.00123254
Oatp33Eb	1874.69	1.2378	0.302836	4.08738	4.36269e-05	0.00123254
CG5984	38.9764	-1.58721	0.388932	-4.08093	4.48552e-05	0.00126488
PGRP-SC1b	63.4531	2.17528	0.533141	4.08012	4.50117e-05	0.00126694
Mks1	36.0736	-1.6347	0.400727	-4.07934	4.51643e-05	0.00126887
CG9926	29.4909	-2.08723	0.512804	-4.07024	4.69657e-05	0.00131704
Pdfr	129.173	1.48295	0.364455	4.06896	4.72238e-05	0.00131939
CG9759	175.089	1.07761	0.264814	4.0693	4.71541e-05	0.00131939
CG32249	9139.35	1.6848	0.414279	4.06681	4.76608e-05	0.00132915
CG6324	70.4996	-1.72156	0.423783	-4.06236	4.85791e-05	0.00134979
Atac1	345.917	-0.776853	0.19122	-4.06262	4.85253e-05	0.00134979
CG4733	322.535	0.837951	0.206722	4.05351	5.04555e-05	0.00139935
CG13135	16.3942	3.57142	0.881189	4.05295	5.0575e-05	0.00140011
CG1924	126.355	-1.4738	0.364016	-4.04873	5.1496e-05	0.001423
Cpr64Aa	102.841	1.04285	0.25764	4.04771	5.17214e-05	0.00142662
Kaz1-ORFB	274.171	0.925835	0.229068	4.04175	5.30533e-05	0.0014604
CG10936	3706.21	0.749384	0.185428	4.04137	5.31388e-05	0.0014604
CG5177	14991.5	-0.972747	0.241011	-4.03612	5.43434e-05	0.0014908
CG10445	274.89	0.631914	0.156649	4.03396	5.48457e-05	0.00150186
Jhe	206.699	-1.17237	0.290963	-4.02928	5.59469e-05	0.00152375
sick	2543.58	0.91112	0.226114	4.02947	5.59016e-05	0.00152375
Caf1-180	467.314	0.640106	0.158881	4.02883	5.60558e-05	0.00152397
CG3515	148.988	-1.08515	0.26941	-4.02787	5.62838e-05	0.00152563
CG32115	453.778	-0.928809	0.230604	-4.02773	5.63183e-05	0.00152563
vanin-like	654.684	1.71496	0.425846	4.02719	5.64479e-05	0.00152641
aly	145.264	-1.59654	0.396958	-4.02194	5.77202e-05	0.00155803
CG14207	14389.8	-0.916985	0.228029	-4.02136	5.78641e-05	0.00155914
CG31957	194.035	-0.816377	0.203243	-4.01674	5.90076e-05	0.00158713
CG4998	26.3618	2.60652	0.649575	4.01265	6.00409e-05	0.00161205
l(2)34Fc	14.7932	2.51301	0.6265	4.01119	6.04136e-05	0.00161414
LUBEL	165.5	0.918649	0.229084	4.01009	6.06964e-05	0.00161414
Cyp4aa1	241.886	1.80296	0.449633	4.00985	6.07583e-05	0.00161414
CG14907	543.805	0.881822	0.219805	4.01184	6.02475e-05	0.00161414
CAH2	2403.35	1.10181	0.274754	4.01017	6.06749e-05	0.00161414
CG13868	5228.48	0.754252	0.188067	4.01054	6.05796e-05	0.00161414
Mal-A1	4337.94	2.23788	0.558189	4.00918	6.09312e-05	0.0016159
ana3	1679.66	-0.660807	0.165267	-3.99843	6.37634e-05	0.00168806
Fatp3	5672.08	-1.20365	0.30116	-3.99672	6.42256e-05	0.00169733
Esyt2	4110.79	0.829899	0.207685	3.99595	6.44365e-05	0.00169993
Gr64f	25.5562	-1.90039	0.476023	-3.99223	6.54539e-05	0.0017178
CG42691	71.495	-2.14118	0.536331	-3.99227	6.54451e-05	0.0017178
eater	781.909	1.08046	0.270602	3.99282	6.52926e-05	0.0017178
CG9411	20.9692	1.89975	0.47714	3.98154	6.84708e-05	0.00178467
Mal-A7	426.224	2.41414	0.606216	3.98231	6.82481e-05	0.00178467
mfas	8153.3	0.859332	0.21583	3.98153	6.84733e-05	0.00178467
tbrd-3	73.01	-1.77186	0.445262	-3.97938	6.90962e-05	0.00179781
CG16775	623.013	2.42851	0.610494	3.97794	6.95144e-05	0.00180559
CG13928	1620.41	-0.618812	0.155681	-3.97488	7.04158e-05	0.00182587
Vha16-5	139.362	-1.13507	0.285642	-3.97376	7.07461e-05	0.0018313
spz	431.449	0.76454	0.192532	3.97097	7.15805e-05	0.00184973
CG18605	170.31	-1.35838	0.342239	-3.96911	7.21417e-05	0.00186106
Pk34A	93.1457	-1.51522	0.382701	-3.95927	7.51787e-05	0.00193282
twz	958.831	-0.940638	0.237665	-3.95783	7.56344e-05	0.00194124
CG6424	156.903	0.837884	0.211753	3.9569	7.59276e-05	0.00194547
lectin-46Ca	155.197	1.52205	0.384741	3.95604	7.62024e-05	0.00194797
Rpt6R	612.535	-1.21652	0.30753	-3.95579	7.62824e-05	0.00194797
CG11737	3765.73	-0.809644	0.204722	-3.95485	7.65815e-05	0.00195231
CG33669	20.0095	-2.93682	0.742818	-3.95362	7.69781e-05	0.00195912
strat	586.224	-0.563265	0.142502	-3.95268	7.7282e-05	0.00196356
CG4377	437.751	1.42652	0.361015	3.95143	7.76855e-05	0.00197051
CG14569	21.4873	1.80562	0.457569	3.94611	7.94325e-05	0.00201145
Oseg5	137.798	-1.49315	0.378497	-3.94495	7.98176e-05	0.00201783
CG4991	218.507	1.49481	0.379148	3.94255	8.062e-05	0.00203471
CG43402	71.5657	2.23244	0.566687	3.93945	8.16681e-05	0.00205774
mtg	377.814	0.623547	0.158322	3.93846	8.20055e-05	0.00206281
Awh	139.136	-0.818592	0.207901	-3.9374	8.23676e-05	0.00206848
CG34434	661.811	-1.36807	0.347777	-3.93377	8.36247e-05	0.00209657
CG17036	239.968	-1.1354	0.288778	-3.93174	8.43315e-05	0.0021108
Pkd2	762.256	-1.22137	0.310713	-3.93086	8.46431e-05	0.0021151
CG31751	3521.05	-0.833086	0.212085	-3.92808	8.56261e-05	0.00213614
CG3649	240.111	-1.21613	0.309664	-3.92727	8.59169e-05	0.00213635
CG13460	6734.87	1.65654	0.421769	3.9276	8.57966e-05	0.00213635
mthl9	1481.05	0.696502	0.17745	3.92506	8.67077e-05	0.00215248
Or19b	14.2262	-2.36427	0.60252	-3.92397	8.71033e-05	0.00215876
bip1	720.892	-0.917783	0.23425	-3.91797	8.92996e-05	0.00220238
CG42299	45.5075	-1.64349	0.419776	-3.91516	9.03435e-05	0.00222451
Srr	2231.08	1.50125	0.38352	3.91441	9.0626e-05	0.00222784
fru	2584.6	1.12315	0.287617	3.90502	9.42194e-05	0.00230651
CG2852	23324.9	-0.626951	0.160557	-3.90485	9.4283e-05	0.00230651
CG9682	23723.7	1.90074	0.486915	3.90363	9.47605e-05	0.00231445
ClC-a	1791.27	0.648523	0.166237	3.90119	9.57227e-05	0.00233419
Vajk1	62.7696	-1.38283	0.354641	-3.89923	9.6499e-05	0.00234933
CG7742	1212.39	-1.29605	0.333375	-3.88766	0.000101217	0.00246023
Timp	1035.84	0.60856	0.156599	3.8861	0.000101869	0.00246817
Skeletor	1453.07	1.08998	0.280462	3.88637	0.000101756	0.00246817
slf	3926.84	-1.01696	0.261774	-3.8849	0.000102373	0.00247641
ey	193.204	-0.728981	0.187785	-3.882	0.0001036	0.0025021
CG32110	235.337	-0.669352	0.172553	-3.87912	0.000104834	0.00251985
CG32053	412.47	1.23248	0.317691	3.8795	0.000104671	0.00251985
Dci	1424.32	1.406	0.362423	3.87945	0.000104693	0.00251985
CG33922	6.70492	5.521	1.42539	3.87331	0.000107366	0.00257661
CG14292	252.66	1.52717	0.39446	3.87154	0.000108148	0.00259128
CG14696	359.789	0.785847	0.203648	3.85884	0.000113926	0.0027211
Pcyt1	2103.38	0.895865	0.232235	3.85758	0.000114516	0.00272668
mesh	13803.5	0.681233	0.176895	3.85107	0.000117603	0.00279571
CG10814	212.401	3.19116	0.829353	3.84777	0.000119196	0.00282029
Msr-110	22291.1	1.16435	0.30271	3.84642	0.000119855	0.00283146
CG17440	68.1552	-1.22982	0.320443	-3.83787	0.000124108	0.00292281
CG3927	527.992	-1.19497	0.312038	-3.82957	0.000128367	0.00301843
CG13426	39.9257	-1.52281	0.397785	-3.82822	0.000129073	0.0030271
CG3285	308.087	-1.4021	0.366266	-3.8281	0.000129136	0.0030271
CG42854	20.7314	-1.7516	0.4577	-3.82696	0.000129735	0.00303644
CG15332	104.631	-1.49198	0.390055	-3.82505	0.000130744	0.00305063
CG44259	14.8751	-3.32447	0.869433	-3.82372	0.000131454	0.00306247
Jon44E	3006.38	2.49502	0.6527	3.82261	0.000132049	0.00307161
CG18586	32.73	-1.43507	0.375479	-3.82198	0.000132383	0.00307465
Poxm	156.475	0.822315	0.215248	3.82032	0.000133278	0.0030907
CG7236	33.5948	1.44853	0.379643	3.81551	0.000135903	0.00314194
Atet	3651.09	-0.908738	0.238203	-3.81497	0.000136201	0.00314405
Lrt	873.812	0.635569	0.166681	3.81308	0.000137244	0.0031633
CG33958	31.8041	2.15774	0.566009	3.8122	0.000137736	0.00316981
CG43778	298.98	0.718108	0.188442	3.81076	0.000138538	0.00317932
CG10516	1641.24	-1.48618	0.390108	-3.80966	0.00013916	0.00318804
CG12934	28760	1.13468	0.297883	3.80914	0.000139451	0.00318989
CG42580	17.8462	-2.17117	0.570332	-3.80686	0.000140742	0.00321075
CG9777	279.164	-0.898664	0.236069	-3.80678	0.000140787	0.00321075
nonA-l	857.68	-0.668836	0.175908	-3.8022	0.000143418	0.00326584
Rbp9	3523.2	0.743048	0.195449	3.80175	0.000143676	0.0032668
B-H2	170.547	-1.04084	0.274007	-3.79859	0.00014552	0.00330376
CG9626	888.539	0.91998	0.242422	3.79495	0.000147672	0.0033476
CG5022	169.625	-0.762252	0.200991	-3.79247	0.000149156	0.00336755
CG9302	1908.76	-0.591133	0.155875	-3.79237	0.000149219	0.00336755
pes	2700.79	0.606072	0.160229	3.78254	0.000155239	0.00349299
achi	385.462	-0.797026	0.210736	-3.78211	0.000155503	0.00349375
CG9121	321.897	-0.816008	0.215782	-3.78162	0.00015581	0.00349545
CG15014	385.75	-0.571998	0.151282	-3.78101	0.000156193	0.00349885
SkpC	73.3579	-1.37141	0.363551	-3.77227	0.000161772	0.00361315
Cpr100A	66.7571	2.02211	0.536124	3.77172	0.000162126	0.00361572
Bace	2988.07	1.74314	0.462297	3.7706	0.000162854	0.00362662
CG31769	326.323	1.46744	0.390008	3.7626	0.000168154	0.00373915
Oseg2	22.3718	1.55147	0.412518	3.76097	0.000169254	0.00375807
CG10943	295.886	1.23805	0.329345	3.75912	0.000170509	0.00378041
CG11052	74.1017	-1.51263	0.402624	-3.75693	0.00017201	0.00380811
CG15394	87.9367	-1.46761	0.390687	-3.7565	0.00017231	0.00380917
Cpr64Ac	36.939	1.37132	0.365209	3.7549	0.000173412	0.00382797
Sox102F	461.182	-0.753734	0.200767	-3.75427	0.00017385	0.00383205
CG32971	125.545	-1.50742	0.402003	-3.74978	0.000176987	0.00389552
Nelf-E	558.642	-0.568791	0.151704	-3.74935	0.000177292	0.00389656
CG10359	2667.85	-0.744176	0.198514	-3.74874	0.000177724	0.00390039
CG15043	14258	1.23608	0.329869	3.74717	0.00017884	0.0039192
CG40298	25.1394	1.48186	0.39553	3.74653	0.0001793	0.00392327
AOX2	1392.68	1.72914	0.461574	3.74619	0.000179544	0.00392327
BOD1	862.336	0.535208	0.142984	3.74313	0.00018174	0.00396554
CG18213	368.884	0.657002	0.175683	3.73971	0.000184235	0.00400936
moody	783.573	0.688735	0.184171	3.73965	0.000184278	0.00400936
CG43139	497.783	2.54293	0.68057	3.73646	0.000186626	0.00404883
CG4186	41.1715	-1.26338	0.33819	-3.7357	0.000187191	0.00405528
lmd	48.7783	1.64803	0.441786	3.73039	0.00019118	0.00412987
DIP-delta	92.403	-1.35799	0.364016	-3.73059	0.000191035	0.00412987
dmGlut	5716.67	0.537226	0.144038	3.72976	0.00019166	0.00413434
foxo	2619.74	0.447135	0.119904	3.7291	0.000192166	0.00413936
Invadolysin	1041.5	-0.9851	0.264327	-3.72683	0.000193905	0.00417088
CG31559	26.5541	-2.63601	0.708034	-3.723	0.000196868	0.00422861
CG6928	687.695	-0.915976	0.246223	-3.7201	0.000199143	0.00427141
E(spl)mgamma-HLH	70.9974	-1.18713	0.31935	-3.71732	0.000201345	0.00430646
CG18788	157.919	-0.911697	0.245253	-3.71738	0.0002013	0.00430646
CG7601	330.284	-0.708058	0.190677	-3.71338	0.000204509	0.0043618
Qsox2	760.218	1.40573	0.379156	3.70752	0.000209297	0.00445764
B-H1	107.983	-0.895042	0.241452	-3.70692	0.000209797	0.00446202
Cpr47Eb	736.127	1.99804	0.539276	3.70504	0.000211356	0.00448887
CG18304	511.038	0.714216	0.19286	3.70328	0.000212828	0.00451239
Prestin	2069.54	0.645797	0.174398	3.70301	0.000213059	0.00451239
para	465.121	0.588444	0.159126	3.69798	0.000217324	0.00458347
CG42562	92.6319	1.53821	0.416862	3.68997	0.000224283	0.00472368
CG10932	1909.22	1.11921	0.303604	3.68642	0.000227433	0.00478335
DZIP1	120.069	-1.42805	0.387635	-3.684	0.000229604	0.00482232
CG32232	168.662	-2.15816	0.586127	-3.68207	0.000231344	0.00485214
CG31848	165.381	-0.944968	0.256971	-3.67733	0.000235686	0.00493566
EMC2A	348.455	-0.675049	0.183586	-3.67702	0.000235978	0.00493566
CG12725	57.6515	-1.59929	0.435347	-3.6736	0.000239154	0.00497579
CG31091	105.859	3.51375	0.956464	3.67368	0.000239079	0.00497579
Ac78C	1180.66	0.674085	0.183486	3.67376	0.000239007	0.00497579
verm	6811.89	0.676332	0.184109	3.67354	0.000239211	0.00497579
jb	23.2795	-2.80063	0.762465	-3.67313	0.000239601	0.00497707
CG33056	638.967	0.871331	0.237514	3.66854	0.000243939	0.00506022
CG31675	127.935	-1.18542	0.323462	-3.66481	0.000247523	0.00512056
CG10748	223.075	-1.11845	0.30517	-3.665	0.000247337	0.00512056
CG8300	1014.68	0.569615	0.155525	3.66252	0.000249744	0.00515945
CG14135	220.29	-0.800553	0.218689	-3.66069	0.000251538	0.00518942
RyR	2687.09	1.0701	0.292563	3.65768	0.000254508	0.00524356
CG8664	3548.41	1.73999	0.47611	3.6546	0.000257585	0.00529255
ms(3)76Ba	142.77	-1.11287	0.304678	-3.65259	0.000259605	0.00532684
CG8060	752.585	0.494134	0.135301	3.65211	0.000260099	0.00532973
Prip	3741.45	-1.24919	0.342393	-3.6484	0.000263875	0.00539982
CG8072	94.1441	-1.37976	0.37893	-3.64121	0.000271355	0.00554538
CG4563	122.659	-1.29816	0.356617	-3.6402	0.000272427	0.00555978
nvd	87.4323	-1.08851	0.299145	-3.63872	0.000273999	0.00556115
Best4	117.625	-1.31612	0.361729	-3.63841	0.00027433	0.00556115
FRG1	493.187	-0.574883	0.157953	-3.63959	0.000273077	0.00556115
Cpsf5	1674.19	-0.423786	0.116449	-3.63925	0.000273437	0.00556115
CG9568	10294.6	1.00216	0.275389	3.63908	0.000273615	0.00556115
CG15262	213.196	-1.0755	0.295742	-3.63663	0.000276231	0.00559221
CG30413	32.8588	1.94257	0.534725	3.63285	0.000280308	0.0056639
CG8834	63.01	-2.62248	0.722054	-3.63197	0.000281269	0.0056639
CG5250	158.151	-1.2947	0.356413	-3.63259	0.000280596	0.0056639
IA-2	5941.1	0.731797	0.201484	3.63203	0.000281198	0.0056639
Naxe	289.976	-0.576205	0.158664	-3.63161	0.000281657	0.00566418
Zwilch	486.923	-0.502618	0.138416	-3.63122	0.00028209	0.00566536
Agps	261.059	-0.647315	0.178431	-3.62781	0.000285838	0.00573304
CG43175	56.7282	2.18788	0.603226	3.62696	0.000286772	0.00573659
rdgBbeta	277.987	-0.607718	0.167549	-3.62711	0.000286614	0.00573659
CG17601	15.7528	-2.39105	0.65946	-3.62576	0.00028811	0.00573672
gammaSnap2	23.061	-1.83178	0.505202	-3.62584	0.00028802	0.00573672
CG33673	51.9668	-1.60531	0.442853	-3.62492	0.000289052	0.00573672
dob	390.85	1.44354	0.398226	3.62492	0.000289051	0.00573672
mol	428.129	0.907754	0.250417	3.62497	0.000288992	0.00573672
Bdp1	452.794	0.502234	0.138497	3.62631	0.000287504	0.00573672
CG4842	11.1565	-2.6786	0.740081	-3.61933	0.00029537	0.00585444
Dh44-R2	703.231	0.652894	0.180529	3.61657	0.000298538	0.00590177
egr	1152.27	0.747434	0.206731	3.6155	0.000299769	0.00591839
CG9962	80.8434	-1.34679	0.372894	-3.61171	0.000304179	0.0059743
ACXE	91.8082	-1.23236	0.341195	-3.61189	0.000303972	0.0059743
laza	569.542	1.03613	0.286865	3.61189	0.00030397	0.0059743
betaNACtes3	11.6492	-2.39282	0.662609	-3.61121	0.000304771	0.00597818
cora	9472.83	0.578261	0.16042	3.60466	0.000312563	0.00612308
CG3987	3725.67	1.04685	0.290633	3.60198	0.000315799	0.00617748
CG13428	6.71394	4.67235	1.29817	3.59918	0.00031922	0.00620882
CG32694	53.8047	1.22975	0.341684	3.59907	0.000319352	0.00620882
CG42751	70.9082	1.31127	0.364339	3.59904	0.0003194	0.00620882
Rilpl	938.086	0.677282	0.188234	3.59809	0.000320558	0.00622335
CG15919	33.6196	-1.4911	0.414694	-3.59565	0.000323578	0.00625226
CG32523	35.4144	1.24571	0.346457	3.59556	0.000323699	0.00625226
Ref2	103.669	-1.20021	0.33374	-3.59625	0.000322837	0.00625226
CG4847	3439.19	1.48396	0.412795	3.59491	0.000324498	0.0062597
if	5359.83	0.686239	0.190981	3.59324	0.000326593	0.0062921
RpL22-like	281.547	-1.3559	0.377724	-3.58965	0.000331126	0.00637133
betaNACtes4	64.547	-1.64631	0.458832	-3.58804	0.000333171	0.00640255
CG2961	53.9278	1.52061	0.424013	3.58624	0.00033548	0.00643875
CG13218	16.2151	2.1024	0.586795	3.58285	0.000339864	0.00649819
GstD8	46.5568	1.50938	0.421276	3.58287	0.000339835	0.00649819
FucTC	144.735	1.849	0.516066	3.58287	0.000339835	0.00649819
CG14983	91.6214	-1.43436	0.40142	-3.57323	0.00035261	0.00673339
CG42857	48.749	-1.34722	0.377074	-3.57284	0.000353137	0.00673496
CG15212	99.5336	-1.29364	0.362153	-3.57209	0.000354144	0.00674566
CG31664	31.3281	-2.10876	0.590524	-3.57101	0.000355612	0.00675976
CG18268	80.1984	1.01963	0.285545	3.57081	0.000355881	0.00675976
ValRS-m	859.092	-0.598368	0.167584	-3.57056	0.000356223	0.00675976
Ugt35C1	869.054	1.43904	0.403306	3.56812	0.00035955	0.00681436
CG31922	112.027	-0.83145	0.233125	-3.56655	0.000361717	0.00684686
CG6951	78.7783	-0.93097	0.261302	-3.56281	0.000366909	0.00692781
Sp212	277.958	0.891491	0.250267	3.56215	0.000367825	0.00693646
AANATL2	1186.74	-1.45609	0.408948	-3.56058	0.000370034	0.00696944
CG17650	69.7574	-1.43528	0.403318	-3.55868	0.000372719	0.00700259
CG3609	1034.23	1.08092	0.303719	3.55894	0.000372349	0.00700259
CG5756	432.185	-1.87493	0.527005	-3.55772	0.000374088	0.0070196
tim	169.939	1.40448	0.394906	3.5565	0.000375829	0.00703483
RnrL	1797.31	0.596194	0.167631	3.5566	0.00037569	0.00703483
CG14346	144.239	-1.05851	0.297833	-3.55403	0.00037937	0.00709234
CG5157	65.3642	1.70268	0.479545	3.55061	0.000384346	0.00717147
CG5440	116.687	-1.24178	0.349752	-3.55047	0.00038455	0.00717147
CG15247	324.052	0.774219	0.218134	3.54928	0.000386285	0.00719497
CG15412	167.206	1.42222	0.401826	3.53939	0.000401051	0.00743343
BomT2	247.053	1.7688	0.499728	3.53953	0.000400846	0.00743343
CG13954	111.549	0.773558	0.218596	3.53876	0.000402018	0.0074359
TfAP-2	237.135	-0.797313	0.225315	-3.53866	0.000402166	0.0074359
Sodh-1	2550.18	1.80893	0.511539	3.53626	0.000405838	0.00749464
ImpE2	5142.14	-2.93966	0.831586	-3.53501	0.000407764	0.00752103
CG12766	29.7768	1.77151	0.50124	3.53425	0.00040893	0.00753336
shn	4926.63	0.730719	0.206838	3.53281	0.000411166	0.00756536
CG10353	2067.38	0.452384	0.128409	3.52299	0.000426704	0.00783222
ATPsynepsilonL	80.025	-1.37999	0.391888	-3.52139	0.000429287	0.0078666
SPARC	3885.58	0.731521	0.207767	3.52087	0.000430136	0.0078666
Asap	4302.26	0.556578	0.158073	3.52102	0.000429896	0.0078666
grp	3944.49	-0.534392	0.151802	-3.52031	0.000431042	0.00786785
CG3918	404.588	0.638919	0.181714	3.51608	0.000437971	0.00797139
prc	232.653	-2.82837	0.804537	-3.51553	0.000438885	0.00797844
dpr2	51.2951	1.14199	0.325155	3.51213	0.000444526	0.00806372
CG9135	3187.4	-0.517298	0.147292	-3.51206	0.000444641	0.00806372
CG43797	39.9963	1.59795	0.455126	3.511	0.000446428	0.00807677
slp1	63.135	-0.944934	0.269112	-3.51131	0.000445907	0.00807677
CG6912	175.688	1.90393	0.542336	3.5106	0.000447093	0.00807915
CG17999	182.694	1.85653	0.529366	3.50708	0.000453047	0.00817698
PLCXD	680.46	-1.40893	0.401886	-3.50579	0.000455252	0.00819725
HmgZ	1890.87	-0.535411	0.152719	-3.50586	0.000455141	0.00819725
vg	220.398	-0.83538	0.238325	-3.50521	0.000456239	0.00820526
mael	189.388	-1.14633	0.327089	-3.50463	0.00045724	0.0082135
pigs	3112.94	0.570047	0.162677	3.50416	0.000458054	0.00821838
CG14253	139.824	-0.713786	0.20379	-3.50255	0.000460826	0.00824856
CG13148	156.417	-0.858323	0.245048	-3.50267	0.000460616	0.00824856
ebd2	303.989	0.649343	0.185586	3.49888	0.000467221	0.00835317
Nmdar2	250.903	0.847506	0.242319	3.49748	0.000469668	0.008387
eIF3g2	249.089	-0.920943	0.263458	-3.4956	0.000472992	0.00843641
Ance-2	50.5009	1.25452	0.359051	3.494	0.00047585	0.00847004
Kaz-m1	4673.63	1.47427	0.421953	3.49391	0.000475996	0.00847004
CG11892	3730.61	-1.04113	0.298072	-3.49288	0.000477848	0.00848306
CG30289	162.796	-0.805033	0.23055	-3.49179	0.000479794	0.00850764
CG13920	332.068	-0.530813	0.152094	-3.49003	0.000482958	0.00854373
subdued	1993.48	0.472002	0.135235	3.49024	0.000482588	0.00854373
ppk29	40.5904	-1.45674	0.418242	-3.483	0.000495829	0.0087612
CG10887	192.757	-1.57766	0.453324	-3.48019	0.000501052	0.00884316
slp2	99.4053	-0.857775	0.246531	-3.47938	0.000502575	0.00885972
CG8312	3548.77	0.616081	0.1771	3.47871	0.000503827	0.00887146
Ppn	13104.6	0.999362	0.287316	3.47826	0.000504673	0.00887429
lectin-46Cb	110.393	1.18733	0.341487	3.47695	0.00050715	0.00889892
v	907.003	1.37408	0.395301	3.47604	0.000508878	0.0089086
AQP	249.487	1.2957	0.372915	3.4745	0.000511801	0.00894943
Tep3	3142.31	0.731813	0.210849	3.4708	0.00051892	0.00906344
Idgf1	2305.55	0.925319	0.266655	3.4701	0.000520272	0.00907659
eIF6	1661.39	0.696452	0.200811	3.4682	0.000523956	0.00913033
Cpr49Ad	36.4236	-2.4009	0.692377	-3.46762	0.00052508	0.00913941
tx	183.669	0.680224	0.196349	3.46436	0.0005315	0.00921937
mtsh	279.842	-1.17833	0.340124	-3.46442	0.000531382	0.00921937
CG33093	89.8714	2.00944	0.580193	3.46339	0.000533413	0.00924196
Use1	417.676	-0.580357	0.167654	-3.46162	0.000536925	0.00929219
Rif1	860.428	0.444939	0.128661	3.45823	0.000543734	0.00939927
Sodh-2	1908.29	2.03387	0.588197	3.4578	0.000544614	0.00940375
CG5866	91.4583	1.70213	0.492623	3.45524	0.000549801	0.00947171
GstD3	459.669	0.803472	0.2326	3.4543	0.000551715	0.00948311
Tg	1078.9	1.39717	0.404448	3.4545	0.000551305	0.00948311
CG34176	325.976	0.8284	0.240019	3.45139	0.00055771	0.00956444
CG31013	328.824	-1.21302	0.351719	-3.44884	0.000562999	0.00962644
CG31642	782.48	-0.84072	0.243777	-3.44873	0.000563232	0.00962644
kar	963.736	0.886718	0.257358	3.44547	0.000570075	0.00973241
IFT43	104.58	-1.00276	0.291198	-3.44356	0.000574101	0.0097901
Cyp6a13	1568.48	-0.767941	0.223043	-3.44302	0.000575246	0.0097986
CG8492	10678.9	0.831015	0.241402	3.44245	0.000576469	0.0098084
Nmdmc	2521.41	-1.37707	0.400351	-3.43966	0.00058244	0.00989887
CG5194	194.406	-0.934941	0.27184	-3.4393	0.000583221	0.00990103
CG8708	223.858	1.6521	0.480566	3.43783	0.000586405	0.00993281
CG6685	311.807	-0.775237	0.225488	-3.43804	0.000585939	0.00993281
CG44158	71.0454	-1.16146	0.33791	-3.43719	0.000587786	0.00994507
APC7	69.5784	0.938516	0.273234	3.43484	0.000592908	0.010002
Dhc62B	933.535	0.857131	0.249516	3.43517	0.000592181	0.010002
Ho	3469.03	-1.10039	0.320371	-3.43474	0.000593131	0.010002
Dif	1587.73	0.459023	0.133824	3.43004	0.00060349	0.0101591
Pgcl	613.169	1.97554	0.577286	3.42212	0.000621358	0.0104431
danr	127.851	-0.798767	0.233529	-3.42043	0.00062523	0.0104965
CG44625	167.736	-1.70632	0.4994	-3.41673	0.000633774	0.0106282
Ance-3	274.528	1.19006	0.348414	3.41565	0.000636299	0.0106469
CG8219	808.719	-0.983384	0.287958	-3.41503	0.000637755	0.0106595
BigH1	127.177	-1.36238	0.399193	-3.41285	0.000642884	0.0107334
CG14810	58.3103	-1.53598	0.450237	-3.4115	0.000646063	0.0107627
Syx1A	1482.36	0.521527	0.152864	3.4117	0.000645581	0.0107627
CG9447	83.208	1.37946	0.404609	3.40937	0.000651122	0.0108351
Cyp309a2	222.853	1.03262	0.303007	3.40789	0.000654673	0.0108822
rempA	334.968	0.803657	0.235855	3.40743	0.000655787	0.0108888
Galphaf	656.619	0.78626	0.230804	3.40661	0.000657753	0.0109095
CG14275	647.572	-0.701309	0.205925	-3.40566	0.000660045	0.0109355
CG15861	118.863	1.40401	0.412397	3.40452	0.000662805	0.0109692
Cyp6a14	756.789	1.08703	0.319396	3.40339	0.000665544	0.0110026
CG3251	30.7838	-1.55482	0.457543	-3.39819	0.000678328	0.0112017
CG32512	291.555	0.57665	0.169725	3.39756	0.000679901	0.0112117
CG15096	1201.73	0.77484	0.228076	3.39729	0.000680561	0.0112117
Nep4	855.542	-0.673188	0.198334	-3.39421	0.000688275	0.0113166
CG13344	512.183	-0.676287	0.19933	-3.39279	0.000691842	0.0113629
ICA69	177.993	-0.830807	0.245125	-3.38931	0.000700676	0.0114831
wntD	13.5104	2.86031	0.844109	3.38856	0.000702612	0.0115023
CG42579	5.5882	-4.5875	1.35458	-3.38666	0.000707495	0.0115573
CG4650	134.091	-1.15907	0.342228	-3.38685	0.000707008	0.0115573
AttA	452.421	4.19488	1.24048	3.38165	0.000720528	0.0117575
CG10638	1840.26	0.582877	0.172571	3.37762	0.000731163	0.0119054
PolH	375.079	0.554753	0.164291	3.37666	0.000733715	0.0119213
CG15784	20945.2	0.882684	0.261405	3.37669	0.000733637	0.0119213
CG8545	1130.21	0.45641	0.135193	3.37599	0.000735515	0.0119377
CG14731	194.591	-0.806163	0.238883	-3.37472	0.000738921	0.0119703
FASN2	1383.81	1.94624	0.576724	3.37465	0.000739103	0.0119703
comr	42.8336	-1.70277	0.504716	-3.37371	0.000741626	0.0119897
AANATL6	48.3569	-1.82189	0.540042	-3.37361	0.000741883	0.0119897
CG30075	35.5419	-1.55012	0.459847	-3.37095	0.00074909	0.0120651
Obp83cd	150.111	-1.57186	0.466328	-3.37071	0.000749734	0.0120651
RpS19b	228.494	-1.23411	0.366096	-3.371	0.000748947	0.0120651
CG2765	2885.89	0.655969	0.194585	3.37112	0.000748645	0.0120651
CG43133	5.82267	3.7897	1.12474	3.36941	0.000753299	0.0120967
CG34043	153.439	0.699407	0.207575	3.36942	0.000753272	0.0120967
CG31028	1292.56	0.417119	0.123814	3.36892	0.00075464	0.0121054
CG7386	254.722	-0.945651	0.280762	-3.36816	0.000756708	0.0121258
CG17105	7659.8	2.26662	0.673036	3.36776	0.000757824	0.0121308
Art6	47.6635	-1.46645	0.435709	-3.36567	0.000763586	0.0122101
CG42577	9.68179	-3.10418	0.922581	-3.36466	0.000766367	0.0122288
CG3491	745.973	-1.12953	0.335676	-3.36494	0.000765608	0.0122288
CG9360	68.6129	1.14114	0.339858	3.35769	0.000785981	0.0125154
MYPT-75D	1335.6	0.548206	0.163405	3.3549	0.000793941	0.0126288
vas	39.1778	-1.1618	0.346594	-3.35205	0.000802156	0.0127461
CG8441	300.617	-0.562828	0.167948	-3.3512	0.000804612	0.0127717
dpn	60.5914	-0.918358	0.274145	-3.34989	0.000808422	0.0128188
CG17167	551.529	1.00921	0.301299	3.34952	0.000809525	0.0128228
Manf	1658.06	-0.52393	0.156461	-3.34863	0.000812134	0.0128507
form3	1745.82	0.64819	0.193639	3.34741	0.000815715	0.0128805
CG32521	3010	0.691195	0.206472	3.34764	0.000815029	0.0128805
mAChR-B	60.5222	1.06763	0.319316	3.3435	0.000827293	0.0130497
CG9287	9.61984	3.27314	0.979514	3.3416	0.000832975	0.0130712
Hmgcl	265.036	-1.01381	0.303388	-3.34163	0.000832876	0.0130712
CG12096	835.194	-0.472227	0.141274	-3.34264	0.000829864	0.0130712
BomS2	1569.22	2.37141	0.709611	3.34184	0.000832241	0.0130712
jv	1584.25	0.591978	0.17715	3.34168	0.000832722	0.0130712
CG42300	53.8542	-1.66609	0.49902	-3.33873	0.000841634	0.0131934
Ac76E	1783.58	0.73039	0.218914	3.33642	0.000848658	0.0132898
Obp99a	1772	-0.718337	0.215583	-3.33207	0.000862038	0.0134854
CG4829	510.911	0.692788	0.207965	3.33128	0.000864481	0.0135096
CG6225	345.823	1.00565	0.30213	3.32853	0.000873063	0.0136156
Piezo	8394.64	0.551336	0.165658	3.32816	0.000874218	0.0136196
Obp56c	49.9934	-1.08949	0.327473	-3.32697	0.000877961	0.0136639
Tsp2A	1969.88	0.884481	0.265899	3.32638	0.000879833	0.0136767
Myo31DF	4693.46	0.643869	0.193579	3.32614	0.000880591	0.0136767
Jon99Fii	17836.4	1.86353	0.560848	3.3227	0.000891502	0.013832
Sol1	26.4094	-1.34505	0.40506	-3.32062	0.000898162	0.0139068
CG4483	102.464	-1.26819	0.382067	-3.31929	0.000902481	0.0139552
Ugt302C1	1169.9	0.941896	0.283782	3.31909	0.000903128	0.0139552
MTF-1	1108.44	0.569893	0.17173	3.31853	0.000904912	0.0139685
Eglp2	373.96	1.46827	0.442552	3.31774	0.000907493	0.0139685
CG33012	415.253	1.10086	0.331799	3.31787	0.000907078	0.0139685
CG3328	3984.76	1.0796	0.325408	3.31768	0.000907683	0.0139685
l(2)gl	11859.2	0.455934	0.137545	3.3148	0.000917086	0.0140989
CG7781	177.523	0.74785	0.225888	3.31071	0.000930598	0.0142806
gudu	562.75	-1.07914	0.325961	-3.31065	0.00093079	0.0142806
dpp	703.809	0.549269	0.16595	3.30986	0.000933442	0.0143068
Idgf4	13551.4	0.801288	0.242297	3.30705	0.000942847	0.0144218
CG16723	42.7563	-1.27965	0.387767	-3.30004	0.000966714	0.014757
CG45062	188.573	-1.27253	0.385655	-3.29967	0.000968001	0.0147618
CG10931	151.43	-1.13916	0.345409	-3.29802	0.000973707	0.014812
Cyp6t3	555.895	-0.618651	0.187594	-3.29782	0.000974399	0.014812
CG14332	2284.33	-1.26846	0.384663	-3.29758	0.00097521	0.014812
ase	67.8059	-0.921798	0.279607	-3.29676	0.000978053	0.0148403
Agxt	2294.14	1.19128	0.361642	3.29407	0.000987467	0.0149682
Drsl1	23.0103	2.82381	0.857465	3.29321	0.000990521	0.0149995
Tsf3	1335.52	0.785555	0.238591	3.29247	0.000993104	0.0150235
CG12817	47.1028	-1.43435	0.436024	-3.28962	0.00100324	0.0151618
GlyP	17035.9	1.47704	0.449085	3.28899	0.00100548	0.0151805
CG2034	485.146	-0.503669	0.153192	-3.28783	0.00100961	0.0152276
CG6908	296.687	-1.4231	0.432886	-3.28748	0.0010109	0.0152318
TfIIB	1212.81	-0.520539	0.158376	-3.28673	0.00101356	0.0152568
CG9733	161.101	1.49881	0.456285	3.28481	0.0010205	0.0153308
CG34198	211.346	1.47727	0.449826	3.28409	0.00102313	0.015355
Uros1	298.033	-0.602765	0.183576	-3.28346	0.00102539	0.0153738
CG31145	1350.75	0.636729	0.194015	3.28186	0.00103125	0.0154463
CG9747	442.58	0.885387	0.270207	3.27669	0.0010503	0.0157161
CG5506	6376.89	1.5303	0.467896	3.2706	0.0010732	0.0160271
CG11170	448.781	-0.934822	0.285919	-3.26954	0.00107723	0.0160714
CG10348	78.8687	-1.13863	0.34835	-3.26863	0.00108068	0.0161071
Alp8	767.661	-2.07761	0.636165	-3.26583	0.00109143	0.0162353
Ets21C	300.772	1.71331	0.52485	3.26438	0.00109705	0.0163028
Mdr65	515.263	1.0147	0.311098	3.26167	0.00110758	0.0164433
Nop60B	2688.54	0.457076	0.140178	3.26068	0.00111144	0.0164844
CG31406	135.013	-1.90379	0.583983	-3.26	0.00111411	0.0165079
Proc-R	400.779	0.718021	0.220335	3.25877	0.00111898	0.0165637
CG15343	236.756	-0.724837	0.222552	-3.25693	0.00112623	0.0166385
Oat	8149.31	-0.930447	0.285666	-3.25711	0.00112552	0.0166385
CG13739	31.4695	1.21003	0.371953	3.25319	0.00114116	0.0168262
cac	782.437	0.593066	0.182298	3.25327	0.00114083	0.0168262
CG14850	113.739	7.86847	2.41899	3.25279	0.00114276	0.0168335
Rab9D	10.3904	-2.38853	0.734605	-3.25145	0.00114819	0.0168971
CG32198	1444.32	2.55861	0.787491	3.24906	0.00115785	0.0170226
CG4250	270.497	1.11672	0.343735	3.24878	0.001159	0.0170231
CG18577	194.934	1.30442	0.401978	3.24501	0.00117446	0.0172334
Mal-A4	1822.49	1.88773	0.582006	3.24349	0.00118076	0.0173091
ac	85.6196	-0.805171	0.24837	-3.24182	0.00118767	0.0173855
Phf5a	365.425	-0.501582	0.154729	-3.24168	0.00118827	0.0173855
CG30036	49.5074	-1.24707	0.384838	-3.2405	0.00119319	0.0174406
HP6	132.906	-0.799073	0.246879	-3.23671	0.00120918	0.0176573
PIP82	118.727	0.833452	0.257678	3.23447	0.00121869	0.0177343
obst-H	303.93	1.03935	0.321367	3.23415	0.00122006	0.0177343
Pdp1	386.664	0.999146	0.308942	3.23409	0.00122031	0.0177343
CG4078	738.715	-0.716521	0.22153	-3.23442	0.00121889	0.0177343
CG13321	6629.37	1.19703	0.370076	3.23455	0.00121834	0.0177343
CG10073	139.954	1.77516	0.549138	3.23263	0.00122655	0.017803
CG5966	14789.5	-0.676425	0.209279	-3.23217	0.00122856	0.017803
GstE9	286.109	1.19947	0.371267	3.23075	0.00123468	0.0178574
CG6330	1146.43	1.15584	0.357744	3.23093	0.00123389	0.0178574
CG17544	1620.31	0.574981	0.178015	3.22996	0.00123809	0.0178897
CG3842	981.119	-0.730182	0.226192	-3.22815	0.00124593	0.0179714
CG1582	1753.08	0.764622	0.236864	3.22811	0.00124612	0.0179714
CG8768	303.283	-0.674116	0.208911	-3.22682	0.00125176	0.0180356
CG7384	427.106	0.800496	0.248112	3.22636	0.00125377	0.0180474
Fam92	123.333	-1.0225	0.316953	-3.22604	0.00125516	0.0180502
qin	211.842	-0.782624	0.242866	-3.22245	0.00127098	0.01825
DnaJ-H	4008.08	-0.47677	0.147958	-3.22234	0.00127146	0.01825
bdl	453.645	0.976317	0.30309	3.22121	0.00127651	0.0182755
Dhpr	7687.02	-1.27267	0.395049	-3.22156	0.00127494	0.0182755
CG6999	35.6594	-1.34596	0.417973	-3.22022	0.00128094	0.0183167
CG7054	589.854	1.08642	0.337576	3.21829	0.00128957	0.0184227
prd	32.3191	-1.49718	0.465449	-3.21663	0.00129705	0.0184945
wuc	80.7355	-1.32029	0.410438	-3.21678	0.0012964	0.0184945
CG16904	65.569	-1.29158	0.401907	-3.21364	0.00131065	0.0186709
CG9444	961.794	-1.47347	0.458706	-3.21223	0.00131708	0.0187448
trbl	1871.28	0.703036	0.218933	3.21119	0.00132186	0.0187952
GstD5	40.9998	1.98971	0.619878	3.20984	0.00132811	0.0188663
Tsp42Ed	2942.48	0.708274	0.220686	3.20943	0.00133	0.0188755
snky	183.21	-1.10445	0.345263	-3.19885	0.00137976	0.0195634
SclB	57.9465	1.39461	0.436183	3.19731	0.00138717	0.01965
stil	94.5416	-1.06058	0.33176	-3.19682	0.00138953	0.0196652
dyl	38.4011	1.25583	0.39304	3.19516	0.00139752	0.0196861
CG43351	51.9986	1.55902	0.487834	3.19581	0.00139441	0.0196861
CG14694	109.676	1.66993	0.522501	3.19603	0.00139334	0.0196861
PIG-F	249.832	-0.573804	0.17957	-3.19543	0.00139622	0.0196861
Spn43Ab	2135.41	1.1912	0.372766	3.19558	0.0013955	0.0196861
alphaTry	11920.1	1.27811	0.40005	3.19488	0.00139887	0.019687
CG13692	17.6503	1.6289	0.509965	3.19414	0.00140249	0.0196872
GstE14	62.8653	-0.972946	0.304609	-3.19408	0.00140279	0.0196872
CG13895	396.297	-0.463535	0.14511	-3.19436	0.0014014	0.0196872
Naam	191.624	0.687145	0.215231	3.19259	0.00141005	0.0197708
CG31789	14798.1	1.33394	0.418079	3.19063	0.00141962	0.0198864
CG14312	49.135	-1.0797	0.338485	-3.18979	0.00142378	0.0199188
Gclc	3451.36	0.71932	0.225518	3.18963	0.00142456	0.0199188
CG43773	63.5631	2.03095	0.637107	3.18778	0.00143372	0.0199933
CG34232	1736.3	-0.707241	0.221832	-3.18819	0.00143167	0.0199933
Sfxn2	1228.81	-0.622287	0.195363	-3.18529	0.00144608	0.0201453
slmo	38.7988	1.08045	0.339335	3.18403	0.00145242	0.0202125
gwl	536.855	-0.668081	0.209838	-3.1838	0.00145357	0.0202125
c(2)M	22.3615	-1.36376	0.428937	-3.17939	0.00147585	0.0204666
CG33129	6319.56	-0.429188	0.134991	-3.17938	0.0014759	0.0204666
CG43401	11.3038	3.29882	1.03776	3.17879	0.00147893	0.0204899
CG10365	3634.14	-0.492988	0.155108	-3.17835	0.00148118	0.0205023
CG3008	2289.3	0.653057	0.205544	3.17722	0.00148697	0.0205636
Rbm13	392.497	0.44513	0.140204	3.17488	0.00149898	0.0206664
CG5810	743.574	1.09728	0.345559	3.17537	0.00149646	0.0206664
CG18547	1941.09	1.34174	0.42258	3.17511	0.00149781	0.0206664
Lam	5552.58	-0.381345	0.12012	-3.17471	0.00149986	0.0206664
CG42324	1310.38	0.653929	0.206028	3.17398	0.00150366	0.0206999
CG7248	1234.16	1.26361	0.398244	3.17294	0.00150903	0.0207549
CG5181	494.18	-0.513653	0.162029	-3.17013	0.00152371	0.0209177
CG5882	35.402	-1.3579	0.42863	-3.16799	0.00153495	0.021035
hll	7452.82	-1.21799	0.384608	-3.16684	0.00154106	0.0210806
Ing5	532.876	-0.662691	0.209279	-3.16654	0.00154263	0.0210831
Sgs1	539.622	-2.04553	0.646247	-3.16525	0.00154951	0.021158
CG11741	24.7235	-1.31279	0.414844	-3.16455	0.00155325	0.02119
rdo	755.066	-0.898005	0.283856	-3.1636	0.00155832	0.02124
Pax	5209.06	0.682369	0.21578	3.16235	0.00156504	0.0213121
ACC	5969.3	0.68853	0.217746	3.16209	0.00156642	0.0213121
Ddx1	1674.89	-0.526178	0.166459	-3.16101	0.00157225	0.0213721
CG7691	74.7617	-1.32735	0.420183	-3.15898	0.0015832	0.0215017
Vps8	1507.41	0.477464	0.151307	3.15561	0.00160165	0.0217328
Kr	706.852	0.541986	0.171772	3.15526	0.00160356	0.0217392
Tsp42Eg	415.465	0.581675	0.184379	3.15478	0.00160621	0.0217557
dan	123.763	-0.831109	0.263468	-3.1545	0.00160772	0.0217566
CG42246	93.869	-0.914507	0.290023	-3.15322	0.0016148	0.0217613
CG2861	445.231	-1.60477	0.508917	-3.15331	0.00161431	0.0217613
Pfdn4	755.248	-0.392783	0.124551	-3.1536	0.00161269	0.0217613
nemy	1420.56	0.667345	0.211612	3.15363	0.00161254	0.0217613
Ech1	3010.89	-0.655502	0.207889	-3.15314	0.00161525	0.0217613
mira	429.149	-0.718514	0.22799	-3.15151	0.00162427	0.0218634
Fst	37688.8	1.3641	0.432908	3.15101	0.00162704	0.0218813
Amy-d	3211.65	1.74392	0.553501	3.15071	0.00162873	0.0218845
Spn55B	4006.16	0.611134	0.194049	3.14939	0.00163614	0.0219646
CG3916	13.6294	-2.26284	0.718808	-3.14804	0.00164367	0.0220461
Gal	1512.25	-0.766864	0.243786	-3.14565	0.00165718	0.0222076
CG33235	116.801	-1.17812	0.374965	-3.14195	0.00167824	0.02247
CG15082	117.254	0.720822	0.229481	3.14109	0.00168318	0.0225162
AlaRS	6545.51	0.658777	0.209785	3.14024	0.0016881	0.0225621
CG13949	46.0602	-1.17063	0.37321	-3.13666	0.00170884	0.0228192
TTLL15	172.142	-0.760203	0.242433	-3.13572	0.00171432	0.0228722
CG6592	9.34296	2.76663	0.883129	3.13276	0.00173168	0.0230227
Snoo	3507.94	0.505098	0.161227	3.13284	0.00173123	0.0230227
E(spl)mbeta-HLH	709.201	-0.652759	0.208425	-3.13187	0.00173699	0.023073
insb	70.093	-0.975912	0.311848	-3.12945	0.00175136	0.0232436
Rpt3R	351.794	-0.877263	0.280387	-3.12876	0.00175543	0.0232669
CG31663	650.578	0.511988	0.163646	3.12864	0.00175619	0.0232669
CG17111	535.322	1.81058	0.578897	3.12764	0.00176216	0.0232848
CG6356	1613.74	-0.831687	0.265895	-3.12789	0.00176069	0.0232848
wnd	3620.17	0.497791	0.159145	3.1279	0.00176062	0.0232848
Ork1	392.456	0.971323	0.310717	3.12607	0.00177158	0.0233889
Ir25a	46.5733	1.07956	0.345377	3.12576	0.00177348	0.0233935
MED4	303.833	-0.513295	0.164262	-3.12485	0.00177896	0.0234454
mre11	1020.48	0.708413	0.227033	3.1203	0.00180665	0.023769
wat	2825.41	-0.732968	0.234894	-3.12042	0.0018059	0.023769
CG30026	53.3193	2.53956	0.814045	3.11967	0.00181052	0.0237992
ng3	7670.28	1.94076	0.622159	3.11939	0.00181227	0.0238016
stc	3676.7	0.549607	0.176287	3.11769	0.00182273	0.0239182
borr	697.171	-0.440315	0.141344	-3.11521	0.00183815	0.0240996
Nse4	273.393	-0.615966	0.197749	-3.11489	0.00184013	0.0241047
GstE2	50.785	1.19302	0.383153	3.11369	0.00184766	0.0241824
CG44245	5259.3	0.827814	0.266109	3.11081	0.00186573	0.0243978
CG34215	207.93	1.13088	0.363926	3.10744	0.00188714	0.0246566
Lerp	15265.4	-0.644073	0.207406	-3.10538	0.00190037	0.024808
CG13937	121.775	0.666602	0.214696	3.10487	0.00190363	0.0248292
PGRP-SD	664.993	0.726926	0.234157	3.10444	0.00190639	0.0248438
Wnt6	221.32	-0.631628	0.203501	-3.1038	0.0019105	0.0248759
CG14708	143.177	-1.21	0.390075	-3.10196	0.00192245	0.02501
CrzR	178.488	1.06813	0.344379	3.10162	0.00192467	0.0250174
CG33282	459.768	-1.00357	0.323681	-3.10048	0.00193206	0.0250705
CG15611	1642.85	0.65607	0.211588	3.1007	0.00193062	0.0250705
CG8046	171.262	0.817733	0.263768	3.10019	0.00193393	0.0250732
CG34026	1310.61	1.31377	0.423805	3.09994	0.00193561	0.0250735
Muc55B	8749.96	1.48829	0.48051	3.09731	0.00195284	0.0252752
Pex7	55.5299	-1.1184	0.361853	-3.09077	0.00199636	0.0258163
Fer2	52.5486	-0.970706	0.314097	-3.09047	0.0019984	0.0258206
Rpn12	5374.44	-0.586519	0.189805	-3.09012	0.00200075	0.025829
CG31380	9.42136	1.97975	0.640926	3.08889	0.00200906	0.0259043
CG12321	2268.09	-0.476457	0.154256	-3.08875	0.00201001	0.0259043
CG43322	187.757	-0.721018	0.233461	-3.08838	0.0020125	0.0259143
Mal-A8	2863.35	1.4919	0.483284	3.087	0.00202189	0.0259911
Pez	915.736	0.707166	0.229228	3.08499	0.00203557	0.0261005
Pgant1	2253.28	0.821687	0.266323	3.0853	0.00203345	0.0261005
CycA	2305.71	-0.558675	0.181087	-3.08513	0.00203466	0.0261005
olf186-M	516.374	0.588796	0.190921	3.08398	0.00204252	0.0261674
bwa	3129.29	-1.25256	0.40623	-3.08339	0.0020466	0.0261975
icln	477.034	-0.528708	0.171511	-3.08265	0.00205167	0.0262402
Usp15-31	1711.43	0.539754	0.175169	3.08134	0.00206072	0.0263338
Gdh	8892.78	0.84018	0.272959	3.07805	0.0020836	0.0266037
Cyp4ac1	1245.72	0.996525	0.323883	3.0768	0.00209235	0.0266929
Tspo	1229.04	0.87012	0.282953	3.07514	0.00210407	0.0268198
RPA3	301.836	0.640561	0.208371	3.07414	0.00211112	0.0268645
CG31955	269.112	-1.06424	0.346379	-3.07248	0.00212289	0.0269896
CG12493	495.393	-0.807712	0.262906	-3.07225	0.00212453	0.0269896
elB	762.704	0.498881	0.162396	3.072	0.00212631	0.0269896
bgcn	416.404	-0.999396	0.32536	-3.07167	0.00212868	0.0269972
Ku80	1047.62	0.582691	0.189733	3.0711	0.00213269	0.0270028
Roc2	591.421	-0.525169	0.171025	-3.07072	0.00213543	0.0270127
larp	7933.74	0.587145	0.191222	3.0705	0.00213704	0.0270127
Arpc1	4715.96	0.582762	0.189878	3.06914	0.00214679	0.0271132
CG13018	128.782	-0.64488	0.210248	-3.06723	0.00216051	0.0272639
CG9837	1216.17	1.02568	0.334466	3.06663	0.0021649	0.0272965
CG34334	122.044	-1.2209	0.39816	-3.06636	0.00216682	0.0272979
sut1	2752.79	1.51544	0.495016	3.0614	0.00220307	0.0277316
CG11898	613.18	1.53369	0.50134	3.05917	0.00221948	0.0279149
CG11200	512.182	-0.572889	0.187576	-3.05417	0.00225685	0.0283378
unc	139.048	-0.828469	0.27138	-3.0528	0.00226716	0.0284437
Ufd1	2198.66	-0.476841	0.156274	-3.05132	0.00227839	0.028561
CG4133	158.16	-0.621521	0.203754	-3.05035	0.00228575	0.0286296
CG2120	129.043	1.16226	0.381195	3.049	0.00229607	0.0286403
Smyd4-2	160.585	1.09838	0.360219	3.04921	0.00229443	0.0286403
CG15547	1058.85	-0.475074	0.155809	-3.04907	0.00229549	0.0286403
Gbp3	2091.73	1.12019	0.367292	3.04986	0.00228948	0.0286403
CG11353	89.807	1.16789	0.383087	3.04862	0.00229895	0.0286527
Tsp	1512.82	-0.646057	0.211936	-3.04835	0.00230099	0.0286545
rhi	289.09	0.837195	0.274676	3.04793	0.00230422	0.0286711
scro	443.917	-0.620033	0.20347	-3.04729	0.00230913	0.0286851
Oscillin	4135.62	-0.639234	0.209757	-3.0475	0.00230752	0.0286851
dl	3596.65	0.545278	0.178978	3.04662	0.00231432	0.028726
CG43774	862.383	0.778284	0.255508	3.04602	0.0023189	0.0287593
CG6910	7529.62	1.38166	0.453991	3.04336	0.00233952	0.0289913
CG12715	5367.63	1.01941	0.335552	3.03802	0.00238141	0.0294621
sens	304.266	0.986372	0.324772	3.03712	0.00238852	0.029526
Pkcdelta	840.189	0.769737	0.253499	3.03646	0.00239377	0.0295668
Ssrp	2585	0.589567	0.194302	3.03428	0.00241107	0.0297562
CG43084	149.037	1.31947	0.434944	3.03366	0.0024161	0.0297697
yellow-f2	160.245	1.9838	0.653922	3.03369	0.00241583	0.0297697
Snx16	935.956	-0.554536	0.182822	-3.03321	0.00241971	0.02979
CG10232	42.8974	1.04518	0.34464	3.03268	0.00242394	0.0298178
Fim	6829.14	0.42199	0.139172	3.03214	0.00242825	0.0298466
ZnT41F	1217.09	-0.568908	0.187654	-3.03169	0.00243191	0.0298674
CG9903	4453.51	-0.804906	0.265673	-3.02969	0.00244805	0.0300412
CG7432	64.5633	1.08047	0.356797	3.02824	0.00245979	0.0301364
mbc	6550.8	0.436139	0.144012	3.02849	0.00245783	0.0301364
G6P	259.234	-1.26852	0.419052	-3.02712	0.00246893	0.0302239
meru	32.0605	-1.33266	0.4404	-3.02602	0.00247799	0.0302756
CG3347	64.649	-1.62292	0.53626	-3.02636	0.00247516	0.0302756
Spc25	312.737	-0.564747	0.186639	-3.02588	0.00247915	0.0302756
Dim1	406.227	-0.438751	0.145125	-3.02327	0.00250055	0.0304878
CG7766	3795.93	0.714984	0.236488	3.02334	0.00249998	0.0304878
CG12782	239.089	-0.799188	0.26441	-3.02253	0.00250671	0.0305382
Gnpnat	1914.17	-0.850441	0.281732	-3.01862	0.00253931	0.0309105
tap	194.157	-0.582994	0.193527	-3.01246	0.00259138	0.0314938
CG45207	2.85921	5.30497	1.76254	3.00984	0.00261382	0.0315638
Sfp26Ad	11.4273	-1.84251	0.611994	-3.01066	0.00260678	0.0315638
CG1368	156.716	1.5206	0.505111	3.01043	0.00260881	0.0315638
CG43131	302.315	1.34511	0.446802	3.01052	0.00260802	0.0315638
CG6006	593.224	0.758559	0.251945	3.01082	0.00260546	0.0315638
CG2145	3641.81	1.35507	0.450034	3.01103	0.00260359	0.0315638
AdSS	7676.2	1.05208	0.349519	3.01008	0.00261183	0.0315638
CG9123	214.17	-0.646913	0.215122	-3.00719	0.00263676	0.0317396
Pms2	650.423	-0.502195	0.166991	-3.00732	0.00263564	0.0317396
CG10031	271.391	0.615168	0.204854	3.00296	0.00267368	0.0321584
CG8079	628.933	-0.450785	0.150131	-3.00261	0.00267675	0.0321699
CG31933	181.27	-1.26516	0.421471	-3.00178	0.00268407	0.0322067
Zmynd10	534.468	-0.8574	0.285876	-2.99921	0.00270684	0.0324542
CG31636	580.584	-1.21471	0.405205	-2.99778	0.00271955	0.0325808
CG15443	491.048	-0.426513	0.142332	-2.99661	0.00272998	0.0326799
Dad	1004.38	0.523686	0.174861	2.99487	0.00274564	0.0328415
adp	1298.02	-0.408185	0.13631	-2.99454	0.00274863	0.0328512
GstE10	252.525	1.40093	0.467887	2.99417	0.00275192	0.0328646
Hmgcr	3386.32	0.624054	0.208462	2.99361	0.00275694	0.0328986
Hey	36.6039	-1.41073	0.471447	-2.99235	0.00276838	0.0329549
upd3	72.3868	2.03957	0.68162	2.99224	0.00276938	0.0329549
CG3568	211.917	-0.540407	0.180624	-2.99189	0.00277254	0.0329549
CG31076	1558.18	-0.759502	0.253846	-2.99197	0.00277181	0.0329549
CG14695	443.779	1.54375	0.516292	2.99006	0.00278923	0.0331273
CG5828	1001.53	-0.548151	0.183359	-2.9895	0.00279435	0.0331621
CG33552	117.004	-0.809623	0.270894	-2.98871	0.00280162	0.0332073
Syx17	988.594	-0.459461	0.153738	-2.9886	0.00280254	0.0332073
Slob	151.192	0.616324	0.206375	2.98642	0.0028226	0.0333203
CG13375	175.328	-0.96328	0.322457	-2.98732	0.00281438	0.0333203
Coa7	1025.97	-0.404574	0.135473	-2.98638	0.002823	0.0333203
pAbp	73879.9	0.423435	0.141789	2.98637	0.00282308	0.0333203
CG5162	947.324	1.08398	0.363005	2.98613	0.00282529	0.0333204
Unc-89	5477.16	1.32721	0.444522	2.98569	0.00282936	0.0333424
CG15107	332.388	-0.489316	0.163903	-2.9854	0.00283204	0.033348
E2f1	3138.97	0.476802	0.159845	2.98291	0.00285523	0.0335949
Grip71	527.618	-0.496637	0.166538	-2.98213	0.00286251	0.0336544
CG17065	511.153	0.68066	0.228275	2.98176	0.00286597	0.033669
ave	232.378	-0.621341	0.208514	-2.97985	0.00288386	0.0338529
CG43318	123.818	-1.16371	0.390645	-2.97893	0.00289255	0.0339287
PolZ1	1352.74	0.540861	0.1816	2.97831	0.00289843	0.0339713
CG10104	161.006	-0.916612	0.307834	-2.97762	0.00290495	0.0340213
stet	69.1552	-0.763531	0.256496	-2.97678	0.00291293	0.0340885
Ptth	59.6398	-1.13606	0.381846	-2.97517	0.00292826	0.0342414
RfC4	728.384	0.405568	0.136358	2.9743	0.00293658	0.0343122
Cyp4d21	9.5085	2.13118	0.716716	2.97354	0.00294387	0.0343377
CG10508	143.431	-0.700529	0.235606	-2.97331	0.00294611	0.0343377
CG15073	346.296	-0.466429	0.156854	-2.97365	0.00294278	0.0343377
CG5399	15230.5	1.03409	0.347811	2.97313	0.00294783	0.0343377
CG31808	203.435	1.18808	0.399955	2.97054	0.00297281	0.0346021
dgt2	435.286	0.424834	0.143066	2.96951	0.00298277	0.0346778
CG3502	1482.96	-2.04603	0.689095	-2.96916	0.00298619	0.0346778
CG3397	3018.87	-1.17213	0.394746	-2.96932	0.00298457	0.0346778
rost	330.085	-0.693539	0.233902	-2.96508	0.00302605	0.0351138
Ae2	2140.89	0.483417	0.163168	2.9627	0.00304952	0.035359
loj	1324.77	-0.441896	0.14932	-2.95939	0.00308253	0.0357144
Sply	7237.18	-0.870995	0.29452	-2.95733	0.00310312	0.0359255
Rpn9	8583.76	-0.553322	0.187154	-2.95651	0.00311139	0.0359937
Acer	1629.33	0.698391	0.236507	2.95295	0.00314757	0.0363845
Gr94a	82.8108	1.04624	0.354375	2.95236	0.0031535	0.0364033
CG33080	4209.78	0.944517	0.319924	2.95232	0.00315401	0.0364033
CG15126	191.684	1.15401	0.391181	2.95006	0.00317712	0.0366119
CG6428	493.226	0.673108	0.228184	2.94984	0.00317934	0.0366119
CNPYb	814.951	-0.43928	0.148903	-2.95011	0.00317666	0.0366119
Eogt	906.955	0.710955	0.241195	2.94764	0.0032021	0.0367945
Kank	5284.6	0.609751	0.206863	2.9476	0.00320248	0.0367945
CG8646	217.377	-1.20802	0.409952	-2.94674	0.00321145	0.0368696
CG33098	51.3695	-1.16784	0.396399	-2.94613	0.00321779	0.0368999
unc80	281.235	0.876774	0.297693	2.94523	0.0032272	0.0369663
CG13970	22.4086	-1.57525	0.535253	-2.94301	0.00325041	0.037204
CG15044	863.008	-0.517834	0.176013	-2.94202	0.00326082	0.037295
LysS	19295.8	1.87685	0.638161	2.94102	0.00327134	0.0373871
CG10993	56.0935	-0.87601	0.298001	-2.93962	0.00328616	0.0374457
CG11899	3162.14	-0.991778	0.337385	-2.9396	0.00328636	0.0374457
Eno	17112.2	0.907297	0.308643	2.93963	0.00328599	0.0374457
lqf	9750.37	-0.647029	0.220171	-2.93876	0.00329528	0.0374909
CG42395	130.321	-0.850728	0.289604	-2.93756	0.00330809	0.0376084
fj	1661.31	0.451054	0.153626	2.93605	0.00332426	0.0377073
CG12075	2389.28	0.738283	0.251442	2.93619	0.00332267	0.0377073
Sam-S	9144.59	1.02435	0.348849	2.93639	0.0033206	0.0377073
CG6762	3167.93	-1.12382	0.382829	-2.93557	0.00332937	0.0377371
CG7137	382.301	-0.447583	0.152487	-2.93523	0.00333306	0.0377506
Dyb	1635.28	0.460471	0.156913	2.93456	0.00334025	0.0378037
CG10486	66.7262	-0.966071	0.329284	-2.93385	0.00334785	0.0378615
CG5715	10.6269	-1.95974	0.668375	-2.9321	0.00336676	0.0380074
CG12896	14.1285	2.27619	0.776281	2.93217	0.00336605	0.0380074
CG10063	431.108	-0.918734	0.313351	-2.93196	0.00336828	0.0380074
CG7166	251.029	-0.753582	0.257237	-2.92952	0.00339481	0.0382782
s-cup	197.445	0.573049	0.195639	2.92912	0.00339928	0.0383001
CG14661	64.8136	1.21987	0.416552	2.92849	0.0034061	0.0383151
Btnd	1054.06	-0.779804	0.266299	-2.9283	0.00340821	0.0383151
Muc96D	1070.44	1.35925	0.46416	2.92842	0.00340694	0.0383151
Trf4	188.418	-0.825577	0.282099	-2.92655	0.00342742	0.0384743
yellow-e	4366.19	-0.623635	0.213096	-2.92655	0.00342744	0.0384743
caps	6248	0.431492	0.147486	2.92565	0.00343736	0.038557
CG9737	61.3379	1.32962	0.454535	2.92524	0.00344193	0.0385797
en	372.296	-0.610193	0.208745	-2.92315	0.0034651	0.0387811
Aasdh	568.112	-0.61589	0.21071	-2.92293	0.00346759	0.0387811
CCDC53	230.664	-0.556711	0.190521	-2.92205	0.00347736	0.0388617
Muc18B	2953.59	1.42969	0.489787	2.91899	0.00351163	0.0392158
Pura	2473.39	0.513797	0.176168	2.91652	0.00353961	0.03947
CG42541	190.404	0.696873	0.238967	2.91619	0.00354329	0.039482
Phm	2641.07	0.341647	0.117215	2.9147	0.00356035	0.0396429
CG4835	895.155	1.93905	0.665845	2.91217	0.00358927	0.0399356
CG1673	2529.29	0.682539	0.234406	2.91178	0.00359379	0.0399565
CG15142	53.5794	-1.31029	0.450219	-2.91034	0.00361034	0.040111
CG17047	72.178	-1.40655	0.483454	-2.90938	0.00362141	0.0402046
Nepl13	1289.74	1.10585	0.380145	2.90902	0.00362559	0.0402215
tbrd-1	540.837	-0.998294	0.343389	-2.90718	0.00364707	0.0404151
Frl	5465.94	0.49314	0.169635	2.90706	0.00364838	0.0404151
Ttd14	2103.47	0.607492	0.209022	2.90635	0.00365674	0.0404781
CG32054	589.193	1.2394	0.426567	2.90551	0.00366654	0.0405569
Ugt37A1	11.3492	2.092	0.720075	2.90526	0.00366953	0.0405603
Tmc	39.7596	-1.35046	0.465017	-2.9041	0.00368311	0.0406808
lectin-37Db	239.122	0.729218	0.251204	2.9029	0.00369729	0.0408076
key	2827.19	0.508713	0.175258	2.90265	0.00370015	0.0408094
brv1	141.595	-1.05043	0.362555	-2.89728	0.0037641	0.0414845
CG17977	159.385	-0.726549	0.250841	-2.89645	0.00377412	0.0415647
Calr	22521.6	-0.325176	0.112293	-2.89578	0.0037822	0.0416235
Sur	851.411	0.884893	0.305652	2.8951	0.0037904	0.0416532
CG9672	2627.3	1.49366	0.515921	2.89514	0.00378993	0.0416532
TotC	24.9461	1.7706	0.611657	2.89476	0.00379454	0.0416684
CG32645	116.541	0.849332	0.293891	2.88995	0.00385298	0.0422795
CG43788	11.9287	1.59209	0.551175	2.88853	0.00387046	0.0424406
in	538.181	-0.68222	0.236221	-2.88806	0.00387628	0.0424736
CG30197	1198.63	-0.736506	0.255046	-2.88774	0.00388022	0.042486
CG10910	11021.6	1.28327	0.444531	2.8868	0.00389176	0.0425509
CG14961	79.6828	0.791889	0.274455	2.88532	0.0039102	0.0426908
FMRFaR	167.267	0.76639	0.265613	2.88536	0.00390968	0.0426908
rump	3906.5	-0.340872	0.118165	-2.8847	0.0039179	0.042744
RNaseZ	606.488	0.401938	0.13938	2.88375	0.00392971	0.0428383
sdt	3441.41	0.666071	0.23102	2.88317	0.0039369	0.0428383
sgl	3598.08	0.529589	0.183659	2.88354	0.00393227	0.0428383
Muc11A	6369.7	0.962202	0.333848	2.88216	0.00394957	0.042935
CG15358	22.2624	2.40362	0.834394	2.88067	0.00396827	0.0431072
Dh31-R	343.083	0.760757	0.264169	2.87981	0.00397915	0.0431635
CG5597	1547.52	0.940041	0.32641	2.87994	0.00397757	0.0431635
CG31928	12.2691	-2.4308	0.844348	-2.8789	0.00399062	0.043257
CG12506	51.6268	2.88771	1.00338	2.87799	0.00400216	0.0432834
CG13461	346.514	1.5478	0.537913	2.87742	0.00400944	0.0432834
CG16896	899.992	-0.434512	0.151009	-2.8774	0.00400971	0.0432834
CG9877	1029.4	1.25377	0.435695	2.87762	0.00400684	0.0432834
CG43693	1124.19	0.796502	0.276817	2.87736	0.00401021	0.0432834
Prosbeta4	5250.79	-0.515582	0.17918	-2.87744	0.0040091	0.0432834
CG32579	492.422	0.571511	0.198685	2.87647	0.00402151	0.0433744
brwl	854.147	0.626768	0.218036	2.87461	0.00404531	0.0436
nw	5342.68	0.360358	0.125413	2.87336	0.00406135	0.0437418
karr	49.5832	-0.917251	0.319262	-2.87303	0.00406551	0.0437555
Pomp	4419.96	-0.489597	0.170464	-2.87215	0.00407688	0.0438468
CG9702	935.577	0.7877	0.274288	2.8718	0.00408143	0.0438645
CG5674	247.908	-0.862869	0.300505	-2.8714	0.00408658	0.0438887
bw	586.068	-1.25277	0.43652	-2.8699	0.00410597	0.0440534
AOX1	5830.54	1.16312	0.405333	2.86954	0.00411065	0.0440534
Gs1	21772.3	-0.676507	0.235752	-2.86956	0.00411038	0.0440534
CG10444	2516.62	-0.76622	0.267091	-2.86876	0.00412078	0.0441308
CG9150	23.9389	-1.52435	0.531482	-2.86812	0.00412921	0.0441587
CG14744	81.2669	-1.16179	0.405043	-2.86831	0.00412675	0.0441587
CG5592	43.7266	-0.972229	0.339293	-2.86545	0.00416414	0.0444428
CG13694	80.2603	0.88665	0.309383	2.86586	0.00415875	0.0444428
Idgf2	3847.65	0.764567	0.266826	2.86542	0.00416458	0.0444428
NijC	1130.46	-0.833383	0.29097	-2.86415	0.0041813	0.0445342
Nt5a	2388.39	-0.734337	0.256394	-2.8641	0.00418197	0.0445342
ATP8A	3838.91	0.331008	0.11557	2.86412	0.00418165	0.0445342
Cpr11A	956.739	2.42951	0.84889	2.86198	0.00420997	0.0447694
Taz	1067.64	-0.685726	0.239596	-2.86201	0.00420969	0.0447694
CG4017	88.8551	-1.56425	0.546605	-2.86176	0.00421295	0.0447697
nwk	396.86	0.835474	0.292014	2.86108	0.00422207	0.0448351
CG3803	346.093	-0.449619	0.15717	-2.86071	0.00422689	0.0448548
CG12224	540.442	0.922054	0.322391	2.86005	0.00423573	0.0448932
CG7342	1452.55	-0.993307	0.347311	-2.86	0.00423644	0.0448932
Cdk5alpha	240.297	-0.508832	0.177975	-2.85901	0.00424966	0.0450018
CG1143	4409.97	0.81035	0.283459	2.85879	0.00425265	0.045002
Pkc53E	402.091	0.669427	0.234311	2.857	0.00427665	0.0451613
dsx	657.975	-0.499629	0.174869	-2.85716	0.0042745	0.0451613
Ugt37D1	897.6	1.38805	0.485787	2.85733	0.00427219	0.0451613
Obp83b	11.0744	-2.17189	0.760694	-2.85515	0.00430171	0.0453943
CG7695	53.8851	0.934668	0.327475	2.85417	0.00431501	0.0455029
PK2-R1	97.6933	-1.10193	0.386261	-2.85281	0.00433344	0.0456338
CG2247	2262.76	-0.425325	0.14908	-2.85299	0.00433098	0.0456338
CG13540	102.433	-0.956941	0.335773	-2.84996	0.00437243	0.0459803
CBP	2263.99	-0.61757	0.216686	-2.85007	0.00437096	0.0459803
bib	801.019	-0.994867	0.349145	-2.84944	0.00437961	0.0460239
wek	848.617	0.590054	0.207191	2.84788	0.00440113	0.0462069
neo	911.703	-1.12973	0.396711	-2.84774	0.00440313	0.0462069
tplus3a	28.0456	-1.56954	0.551477	-2.84607	0.00442619	0.0464167
phm	933.994	-0.637652	0.224089	-2.84553	0.00443376	0.0464639
inaC	25.8087	-1.15596	0.406374	-2.84457	0.00444708	0.0465713
RpS10a	106.668	-0.907455	0.319122	-2.8436	0.00446064	0.046681
CG14095	19.395	1.46857	0.516492	2.84336	0.0044641	0.046685
CG11437	72.4684	1.62956	0.573351	2.84217	0.0044807	0.0468263
CG14370	127.248	-0.970089	0.341603	-2.83982	0.00451394	0.0470762
Bet3	362.201	-0.467046	0.164555	-2.83824	0.00453634	0.0472562
Ca-alpha1T	670.091	0.568957	0.200467	2.83816	0.00453744	0.0472562
CG11986	376.976	-0.428679	0.151065	-2.83772	0.00454373	0.0472892
AGO2	12637.6	0.498891	0.175845	2.83711	0.00455239	0.0473467
CG15115	14.3303	-2.47123	0.871131	-2.83681	0.0045567	0.047359
Jafrac1	3211.71	0.705598	0.248803	2.83597	0.00456872	0.0474514
EbpII	2.90501	4.28826	1.51254	2.83514	0.00458062	0.0475424
Rpt5	8249.86	-0.586077	0.206763	-2.83453	0.00458933	0.0476002
E(spl)m3-HLH	335.778	-0.482005	0.170146	-2.83289	0.00461288	0.0477463
Uch-L5	3013.41	-0.521752	0.184165	-2.83308	0.00461022	0.0477463
sro	1346.86	-0.734559	0.259661	-2.82891	0.00467068	0.0483115
Sans	945.625	-0.670516	0.237125	-2.8277	0.00468844	0.0484622
nerfin-1	610.215	-0.602262	0.213004	-2.82747	0.00469173	0.0484631
CG5877	1270.46	-0.499592	0.176777	-2.82612	0.00471155	0.0486346
Prosalpha5	7074.24	-0.509204	0.18021	-2.82562	0.00471895	0.0486778
dila	235.738	-0.779503	0.275911	-2.8252	0.00472511	0.0487082
conv	1848.67	0.425348	0.150607	2.82422	0.0047396	0.0488244
PH4alphaPV	575.767	1.4829	0.525245	2.82326	0.00475381	0.0489374
CG12402	283.86	-0.642711	0.227693	-2.82271	0.00476192	0.0489876
Gyg	1191.19	0.823891	0.291953	2.822	0.00477247	0.0490628
Su(dx)	4353.03	0.5207	0.184636	2.82014	0.0048003	0.0493154
MAPk-Ak2	3730.44	0.334687	0.11879	2.81748	0.00484024	0.049692
CG11168	1584.8	0.575502	0.204318	2.8167	0.00485195	0.0497448
CG14500	1816.6	1.38561	0.4919	2.81686	0.00484963	0.0497448
CG11141	2305.09	0.460934	0.163847	2.8132	0.00490515	0.0502562
Amy-p	10546.6	1.4948	0.531485	2.81249	0.00491596	0.0503329
E(spl)m6-BFM	46.4182	-1.63566	0.581626	-2.81222	0.00492014	0.0503416
CG30389	2516.69	0.406681	0.144638	2.81172	0.00492769	0.0503849
Dcp-1	671.487	0.473595	0.168457	2.81137	0.00493311	0.0504062
HisCl1	40.0194	-1.29854	0.462049	-2.81039	0.00494814	0.0504917
Snmp1	739.1	0.713578	0.254019	2.80915	0.00496727	0.0506527
CG17633	26777.8	1.39859	0.497954	2.80866	0.00497474	0.0506948
Cbp20	541.876	-0.488192	0.173863	-2.80791	0.00498643	0.0507798
SREBP	5212.78	0.664503	0.236716	2.80717	0.00499784	0.0508617
CG10000	31.9912	1.76406	0.628476	2.80688	0.00500245	0.0508745
Or30a	22.0788	-1.64545	0.586397	-2.80603	0.00501563	0.0509743
CG18473	2429.94	1.00347	0.357703	2.80531	0.00502689	0.0510544
CG10265	233.719	-0.69312	0.247187	-2.80403	0.00504685	0.0512229
Hmx	29.1781	-1.08558	0.387332	-2.80271	0.00506751	0.051369
CG4409	391.478	-0.698545	0.249245	-2.80264	0.00506863	0.051369
GATAe	727.95	0.668783	0.238641	2.80246	0.00507143	0.051369
CG7714	2071.43	0.976758	0.348738	2.80084	0.00509706	0.0515941
CG43182	115.605	1.87502	0.669548	2.80043	0.00510346	0.0516243
dac	1290.2	-0.705685	0.25204	-2.79989	0.00511202	0.0516764
CG4363	645.684	1.12926	0.403433	2.79913	0.00512413	0.0517483
CG5535	734.35	0.798004	0.285102	2.79901	0.00512596	0.0517483
CG10660	598.131	0.577648	0.206491	2.79745	0.00515071	0.0519516
Ag5r	6462.65	0.771237	0.275706	2.79731	0.00515297	0.0519516
CG13288	21.716	-1.20464	0.430705	-2.7969	0.00515949	0.0519828
Stacl	588.537	0.69119	0.247153	2.79661	0.00516417	0.0519954
CG42561	55.4897	0.999091	0.357348	2.79585	0.00517634	0.0520588
fs(1)Yb	60.6834	-0.787874	0.281808	-2.79579	0.00517735	0.0520588
CG1894	6.00137	-3.08652	1.1045	-2.79449	0.00519812	0.052233
CG9253	603.507	0.441603	0.158068	2.79376	0.00520994	0.052317
Usp14	6549.43	-0.4906	0.175703	-2.79221	0.00523495	0.0525334
CG30184	142.874	-0.862596	0.308977	-2.79178	0.00524187	0.0525679
AANATL3	21.4669	2.58815	0.927334	2.79095	0.00525528	0.0526328
CG9067	258.168	-0.531567	0.190457	-2.79101	0.00525434	0.0526328
Gr64d	2.63269	-4.51269	1.61742	-2.79005	0.00527003	0.0527456
aust	93.7973	-1.01389	0.363477	-2.78942	0.00528024	0.0528129
Optix	135.65	-0.686631	0.246214	-2.78875	0.00529113	0.0528519
CG8952	5865.03	1.17432	0.421086	2.7888	0.00529045	0.0528519
melt	1276.65	0.440358	0.157931	2.7883	0.0052986	0.0528917
Bin1	802.879	0.474336	0.170141	2.78789	0.00530522	0.0529229
CG17211	803.361	1.05888	0.379997	2.78655	0.00532722	0.0531073
Ets65A	141.479	-0.667018	0.239416	-2.78602	0.00533592	0.0531241
tud	36351.5	0.477124	0.17125	2.78612	0.00533431	0.0531241
PGRP-SC2	2439.19	0.745036	0.267444	2.78577	0.00534013	0.0531311
cDIP	740.884	0.80197	0.288055	2.78409	0.00536784	0.0533368
crc	7283.23	0.382546	0.1374	2.78418	0.00536626	0.0533368
CG34377	448.299	-1.0186	0.365952	-2.78342	0.00537897	0.0534123
shot	121279	0.559904	0.201276	2.78178	0.00540624	0.0536479
CG4496	304.964	-0.731774	0.263171	-2.7806	0.00542589	0.0538076
CG7550	371.022	-0.611884	0.220084	-2.78023	0.00543209	0.0538339
CG30466	277.684	-0.687129	0.247193	-2.77973	0.00544041	0.053881
CG6052	133.21	-0.817515	0.294137	-2.77937	0.00544647	0.0539058
mgl	27340.5	0.753195	0.271074	2.77856	0.00546012	0.0540056
wrapper	234.927	-0.544886	0.196198	-2.77722	0.0054826	0.0541508
pyx	472.448	0.406203	0.146265	2.77718	0.00548335	0.0541508
EMC2B	581.148	-0.419462	0.151046	-2.77705	0.00548552	0.0541508
Cpr97Ea	95.7761	-1.45772	0.525308	-2.77498	0.00552046	0.0543656
CG34029	99.4408	-1.09585	0.394912	-2.77491	0.00552164	0.0543656
Damm	796.424	1.0002	0.360502	2.77447	0.0055292	0.0544046
ssp7	14.2169	2.11003	0.761102	2.77234	0.00556555	0.0547267
CG33346	328.099	-1.22187	0.440963	-2.77091	0.00559001	0.0549315
CLS	1359.69	-0.37314	0.134675	-2.77067	0.00559413	0.0549364
CG13712	40.4157	-1.08448	0.391594	-2.7694	0.00561601	0.0550798
CG6067	357.41	0.905034	0.326935	2.76824	0.00563605	0.0552406
CG6733	427.468	1.23798	0.447391	2.76712	0.00565542	0.0553587
CG13962	3210.21	-0.927413	0.335181	-2.76691	0.00565911	0.0553591
polyph	81.7068	-1.06602	0.385452	-2.76563	0.00568131	0.0555404
Nrg	6958.63	0.467954	0.169263	2.76466	0.00569815	0.0556691
Prosalpha3	8894.88	-0.44792	0.162076	-2.76364	0.00571609	0.0558083
hts	5369.96	0.306411	0.110931	2.76218	0.00574159	0.0560212
CG43110	1016.73	-0.592775	0.214645	-2.76166	0.00575087	0.0560565
CG6244	13.4084	-1.84581	0.668587	-2.76077	0.00576656	0.0561563
Rpn5	9125.94	-0.545115	0.197643	-2.75809	0.00581407	0.0565825
brv2	83.613	-1.13447	0.411499	-2.75692	0.00583485	0.0567483
Pgk	3896.3	0.680925	0.2471	2.75567	0.00585722	0.0569294
CG15710	45.0542	-1.08814	0.394917	-2.75538	0.00586248	0.0569439
CG15525	256.109	-0.583175	0.211667	-2.75516	0.00586641	0.0569456
fd96Ca	82.567	-0.93991	0.341217	-2.75458	0.00587668	0.0570087
CG30082	80.7537	1.11892	0.406505	2.75253	0.00591362	0.0572298
Cyt-c-p	1163.54	0.731109	0.265586	2.75281	0.00590858	0.0572298
pwn	1176.2	0.630842	0.229185	2.75254	0.00591347	0.0572298
CG13566	11.6365	-1.60893	0.585112	-2.74978	0.00596359	0.0576671
CG3448	111.938	0.730567	0.265772	2.74885	0.00598056	0.0577943
PICK1	306.662	-0.63265	0.230517	-2.74449	0.00606056	0.05853
CG7460	171.313	1.3415	0.489234	2.74204	0.00610591	0.0589145
Hil	1116.32	0.415551	0.151608	2.74096	0.00612605	0.0590381
Cisd2	1728.6	-0.485712	0.177215	-2.74081	0.00612877	0.0590381
Mfap1	602.308	-0.517083	0.188815	-2.73857	0.00617066	0.0594039
Gale	7229.39	1.00434	0.366852	2.73773	0.00618643	0.0595178
dib	105.108	-0.905569	0.330905	-2.73665	0.00620686	0.0596765
CG9331	3511.05	1.07199	0.391826	2.73589	0.00622123	0.0597767
CG32260	18.6664	-1.42538	0.521465	-2.73342	0.00626801	0.060188
Cyp6a22	333.906	1.47941	0.541524	2.73194	0.00629619	0.0604203
bves	646.813	0.621458	0.227546	2.73113	0.00631171	0.0605308
D2hgdh	7956.77	1.41028	0.516433	2.73081	0.00631798	0.0605527
CG30094	201.726	-0.546135	0.200104	-2.72926	0.00634764	0.0607984
CG1698	1163.99	0.61624	0.225888	2.72807	0.00637059	0.0609797
ord	207.951	-1.035	0.379435	-2.72775	0.00637675	0.0610001
CG3123	167.292	-0.702304	0.25753	-2.72707	0.0063899	0.0610872
lcs	260.329	2.03882	0.748277	2.72468	0.00643631	0.0614534
CG11425	337.048	-1.07109	0.393241	-2.72375	0.00645459	0.061589
CG15695	212.61	1.09084	0.400841	2.72139	0.00650077	0.0619907
AstA-R2	467.075	-0.490709	0.18039	-2.72027	0.0065228	0.0621349
CG4611	521.475	-0.518284	0.19056	-2.71979	0.00653231	0.0621739
CG2065	339.856	-0.745856	0.274269	-2.71943	0.00653939	0.0622022
Mal-A6	5855.63	1.32725	0.48828	2.71822	0.00656343	0.0623525
PIG-Q	279.131	-0.44781	0.164772	-2.71776	0.00657255	0.0623609
mad2	289.705	-0.519984	0.19132	-2.71788	0.00657017	0.0623609
CG14820	553.028	2.06942	0.76179	2.71652	0.00659725	0.0625561
CG16749	5406.96	1.29636	0.477293	2.71607	0.00660629	0.0626026
Hml	19299.1	0.977205	0.359885	2.71533	0.00662102	0.062703
Neto	126.405	0.758594	0.279454	2.71456	0.00663647	0.06281
MED27	345.705	-0.490824	0.180844	-2.71408	0.00664609	0.0628618
CG4645	685.015	0.432711	0.159517	2.71263	0.00667509	0.0630967
TAF1B	473.57	0.36012	0.132773	2.7123	0.0066818	0.0631207
CG6484	153.924	1.46371	0.539782	2.71167	0.0066945	0.0632012
CG10804	112.011	0.657962	0.242731	2.71067	0.00671484	0.0633143
GstZ1	212.597	-0.53169	0.19614	-2.71077	0.00671265	0.0633143
tobi	2026.99	1.64629	0.607874	2.70828	0.00676324	0.0637311
unc-4	102.5	-0.807329	0.298433	-2.70523	0.00682568	0.0642794
CG34367	116.259	-0.913973	0.33791	-2.70478	0.006835	0.0642825
CG14450	276.468	-0.445968	0.164902	-2.70443	0.0068421	0.0642825
nyo	710.235	-1.0899	0.402995	-2.7045	0.00684069	0.0642825
dap	1025.96	-0.408742	0.15114	-2.70439	0.00684299	0.0642825
CG13561	10.2753	1.75423	0.648709	2.70418	0.00684729	0.064283
kin17	774.713	-0.424861	0.157197	-2.70273	0.00687724	0.0644842
PPO1	805.054	-1.61827	0.598753	-2.70274	0.00687711	0.0644842
Usp1	1959.59	0.448765	0.16606	2.70243	0.00688354	0.0645034
CG34030	31.093	-1.25537	0.464978	-2.69984	0.00693732	0.064927
CG43394	2122.71	0.432043	0.160039	2.69961	0.00694207	0.0649313
kay	4838.16	0.619256	0.229458	2.69878	0.00695946	0.0650538
Prosalpha7	7428.4	-0.417546	0.154758	-2.69806	0.00697444	0.0651536
CG34284	114.58	1.11901	0.414918	2.69695	0.00699786	0.0652516
CG12795	1296.55	-0.600772	0.222735	-2.69725	0.00699145	0.0652516
CG12970	11.8251	1.61726	0.599855	2.69608	0.00701606	0.0653811
AstCC	33.6724	1.27535	0.473288	2.69467	0.00704591	0.0655785
CG14545	21.6686	1.30414	0.484043	2.69427	0.00705431	0.0655907
Rab9	291.522	1.10215	0.409161	2.69368	0.00706671	0.0655907
CG30411	1031.38	1.07805	0.400257	2.6934	0.00707277	0.0655907
Hn	6834.27	1.10504	0.410249	2.69358	0.00706887	0.0655907
Lsp1beta	625167	1.25694	0.466658	2.6935	0.00707059	0.0655907
CG30344	3974.63	-0.34538	0.128329	-2.69137	0.00711587	0.0659056
CG43111	58.0828	-0.862135	0.320494	-2.69002	0.00714487	0.0660566
CG15739	691.1	1.1213	0.416813	2.69018	0.00714133	0.0660566
CG9717	1863.31	0.924654	0.343738	2.69	0.00714526	0.0660566
fd96Cb	339.9	-0.418707	0.155694	-2.68929	0.00716037	0.0660794
Archease	464.015	0.513244	0.190838	2.68942	0.00715759	0.0660794
CG2818	1957.61	-0.477317	0.177489	-2.68927	0.00716082	0.0660794
CG42810	140.015	-0.817837	0.304196	-2.68851	0.00717707	0.066189
fit	5.19776	-3.49614	1.30056	-2.68817	0.00718446	0.0662169
Rpt2	10665.9	-0.450043	0.167469	-2.68732	0.00720271	0.0663447
CG14342	10.4912	-1.81261	0.674579	-2.68702	0.00720932	0.0663652
CG5111	381.583	-1.08648	0.404567	-2.68555	0.00724104	0.0666167
milt	9748.04	0.449519	0.167407	2.68518	0.00724911	0.0666504
NAAT1	1957.28	1.07017	0.398707	2.68411	0.00727236	0.0668236
Mctp	309.725	0.604219	0.225218	2.68281	0.00730062	0.0670426
Octbeta2R	959.972	0.705748	0.263145	2.68198	0.00731885	0.0671693
CG15211	1080.38	0.899405	0.33566	2.67952	0.00737286	0.067624
okr	506.241	-0.715444	0.267158	-2.67798	0.00740675	0.0678937
esn	1555.1	-0.74935	0.27985	-2.67768	0.00741333	0.0679129
CG10559	161.683	0.746296	0.278784	2.67697	0.00742914	0.0680166
Oxp	76.2996	0.741208	0.276931	2.67651	0.00743941	0.0680695
Amph	1668.65	0.690946	0.258185	2.67616	0.00744706	0.0680983
retm	3071.5	0.52478	0.196115	2.67588	0.00745327	0.068114
CG44014	651.718	1.34687	0.503581	2.67458	0.00748221	0.0683372
CG13250	105.963	0.701682	0.262475	2.67333	0.00751013	0.0685435
CG3526	41.7125	-1.41434	0.529287	-2.67216	0.00753645	0.0687083
CG31832	12.5398	-1.84621	0.691475	-2.66996	0.00758607	0.0689654
fa2h	321.574	1.80743	0.677017	2.6697	0.00759197	0.0689654
Ance-5	828.855	1.11284	0.416753	2.67026	0.00757935	0.0689654
CG8031	2206.59	-0.67771	0.253848	-2.66974	0.0075909	0.0689654
Eip55E	4678.58	0.85563	0.320397	2.67053	0.00757308	0.0689654
CG32755	86.6291	-1.04986	0.393313	-2.66928	0.00760139	0.0690095
CG1246	2887.92	0.879045	0.329379	2.6688	0.00761235	0.0690676
CG4404	49.709	0.81442	0.305218	2.66832	0.00762319	0.0691245
CG14443	185.785	0.554733	0.207942	2.66773	0.00763656	0.0692043
lectin-28C	1511.67	-0.470989	0.176611	-2.66681	0.00765756	0.0693531
prom	12.9965	-1.52785	0.573054	-2.66615	0.00767258	0.0694476
CG18518	42.8738	-1.50669	0.565256	-2.6655	0.00768735	0.0695397
Elovl7	1456.02	-0.646769	0.242807	-2.66371	0.00772833	0.069827
CG3906	11.363	1.85602	0.696992	2.66289	0.00774717	0.069931
CG13829	102.169	-0.961227	0.360982	-2.66281	0.00774908	0.069931
CG42524	1088.72	0.614811	0.230929	2.66234	0.00776005	0.0699883
CG4554	1936.49	0.462685	0.173834	2.66165	0.00777576	0.0700883
CG2493	2741.57	0.526647	0.197896	2.66124	0.00778537	0.0701331
CG32195	842.265	1.10059	0.413609	2.66094	0.0077924	0.0701548
POSH	739.624	0.413593	0.155455	2.66054	0.00780164	0.0701962
CG12171	1811.14	1.07581	0.404485	2.65971	0.00782089	0.0703276
eys	550.967	0.69231	0.260329	2.65936	0.00782881	0.0703571
Whamy	1666.31	0.614319	0.231098	2.65826	0.00785464	0.0705134
betaTry	6115.85	1.79188	0.674092	2.65822	0.00785552	0.0705134
mew	3567.21	0.468707	0.176411	2.65691	0.00788606	0.0707456
Gbs-76A	4274.33	0.693301	0.260996	2.65636	0.00789887	0.0708186
CG33252	143.264	-0.956457	0.360277	-2.65478	0.00793601	0.0710254
ETHR	357.736	0.564548	0.212632	2.65505	0.00792967	0.0710254
yellow-f	2672.78	-0.981962	0.369878	-2.65483	0.00793492	0.0710254
CG14321	115.308	-0.744345	0.280469	-2.65393	0.00795615	0.0710627
Hk	164.799	0.722616	0.272314	2.65361	0.00796363	0.0710627
CG3223	3314.72	-0.848199	0.31964	-2.65361	0.00796364	0.0710627
Cyt-b5-r	5180.83	1.83464	0.691248	2.65409	0.00795225	0.0710627
dia	6762.71	0.443196	0.166969	2.65436	0.00794592	0.0710627
Cyp4c3	201.364	0.869847	0.328034	2.6517	0.00800879	0.0714235
CG4318	8.9714	-2.24964	0.84931	-2.64879	0.00807813	0.0719571
CG14743	53.7475	-1.00492	0.379534	-2.64776	0.00810265	0.0720484
sog	2129.49	0.555756	0.209888	2.64787	0.00810005	0.0720484
glob1	1265.97	1.52031	0.574364	2.64694	0.00812229	0.0721383
Cerk	4451.97	-0.555375	0.209813	-2.64701	0.00812081	0.0721383
CG1890	1027.61	0.438517	0.165742	2.64578	0.00815033	0.072345
CG11044	65.5424	1.73868	0.657308	2.64516	0.00816528	0.0724036
Cpr49Ac	32133.6	-1.13937	0.430746	-2.64511	0.0081665	0.0724036
meso18E	416.061	0.599109	0.226531	2.64471	0.00817601	0.0724455
CG14070	215.724	-0.830404	0.31412	-2.64359	0.00820329	0.0725806
Cpr11B	662.723	2.05444	0.777206	2.64336	0.00820865	0.0725806
CG42364	47.8615	-0.979919	0.370857	-2.64231	0.00823429	0.072749
su(w[a])	1208.4	0.555503	0.21028	2.64173	0.00824844	0.0728315
CG3225	249.3	-0.477954	0.181126	-2.63879	0.00832032	0.0734235
CG34332	7.90098	-2.1088	0.799357	-2.63812	0.00833662	0.0734817
CG42296	26.0537	1.75225	0.664175	2.63824	0.00833382	0.0734817
Calx	1148.73	0.55344	0.209934	2.63626	0.00838259	0.073758
CG34291	195.922	1.55551	0.59012	2.63591	0.0083911	0.0737901
CG1139	1165.56	-0.899269	0.341209	-2.63554	0.00840034	0.0738284
Inx7	1173.05	0.781782	0.296809	2.63396	0.00843961	0.0741306
CG16959	458.362	-1.05824	0.401855	-2.63338	0.00845403	0.0742141
CG13933	578.784	0.64546	0.245211	2.63226	0.00848193	0.0744159
CG42258	894.778	0.388624	0.1477	2.63118	0.00850897	0.0746082
Pka-C1	4506.65	0.576409	0.219084	2.63099	0.0085137	0.0746082
AOX4	41.2496	1.13009	0.429637	2.63033	0.00853013	0.0746226
Nep1	717.003	0.793113	0.301511	2.63046	0.0085269	0.0746226
CG8907	2044.9	1.27661	0.485311	2.63049	0.00852621	0.0746226
CG33993	179.842	-0.871239	0.331266	-2.63003	0.00853768	0.0746455
Ebp	11.5923	1.77068	0.673504	2.62905	0.00856231	0.0747446
CG15040	49.9365	-1.36887	0.520682	-2.62899	0.00856382	0.0747446
Gcn2	2491.41	0.599442	0.228009	2.62903	0.00856293	0.0747446
Rpt6	4744.36	-0.452647	0.172265	-2.62762	0.00859854	0.0750044
fw	1895.92	0.540171	0.205667	2.62643	0.00862848	0.0752223
CG4676	74.7256	-0.961569	0.366174	-2.62599	0.00863979	0.0752775
Edg78E	12.4746	1.45162	0.552894	2.62549	0.00865241	0.0752863
CG10376	792.502	0.32563	0.124032	2.62536	0.00865571	0.0752863
CG40045	2908.55	-0.355088	0.135233	-2.62574	0.00864596	0.0752863
drongo	5515.33	0.444515	0.169357	2.62472	0.00867199	0.0753413
CG31549	1020.72	0.650437	0.248113	2.62153	0.00875348	0.0759622
CG10738	225.326	0.866505	0.330672	2.62043	0.00878178	0.0761273
Fatp2	896.217	-0.537516	0.205127	-2.6204	0.00878257	0.0761273
Tdc2	172.544	0.530428	0.202453	2.62	0.00879296	0.0761738
CG9692	324.683	0.478398	0.182632	2.61947	0.00880661	0.0762485
c12.2	1227.82	0.77263	0.295063	2.61853	0.00883101	0.076416
CREG	15687	-0.911202	0.348039	-2.6181	0.0088421	0.0764682
Corin	590.79	0.776852	0.296923	2.61634	0.00888779	0.0768195
Tango14	753.475	-0.717376	0.274212	-2.61614	0.00889302	0.0768209
Tep2	16246.1	0.646463	0.247174	2.61542	0.00891186	0.0769398
CG8206	3159.45	0.995771	0.38076	2.61522	0.00891698	0.0769401
CG6763	108.943	-0.941727	0.360146	-2.61485	0.00892679	0.0769808
Tret1-1	10283.2	0.619311	0.236886	2.61438	0.0089389	0.0769976
PH4alphaSG1	184.234	1.18926	0.455043	2.6135	0.00896198	0.0771525
iav	43.14	1.07258	0.410541	2.6126	0.0089857	0.0772689
CG34357	121.03	0.628933	0.240718	2.61274	0.00898194	0.0772689
CG4666	476.25	0.437976	0.167667	2.61219	0.00899651	0.0773179
spn-D	27.2595	-0.990649	0.379418	-2.61097	0.00902854	0.0775492
CG10352	42.147	0.802769	0.307507	2.61057	0.00903917	0.0775525
CG18748	792.939	0.888742	0.340433	2.61062	0.00903778	0.0775525
Sgs3	3215.37	-1.75346	0.67204	-2.60915	0.00907663	0.0778298
CG43996	49.0498	-1.35602	0.519845	-2.6085	0.00909392	0.0778898
eEF1alpha2	2540.33	-0.520644	0.19972	-2.60687	0.0091374	0.0780856
beta-Spec	26115.7	0.528875	0.202862	2.60707	0.0091322	0.0780856
CG43843	19.3932	-1.46428	0.562072	-2.60514	0.00918367	0.0783821
CecA1	56.4706	2.81165	1.07936	2.60493	0.00918943	0.0783821
CG15728	141.4	-0.998253	0.383236	-2.6048	0.00919281	0.0783821
CG11349	3141.79	0.813005	0.312099	2.60496	0.00918858	0.0783821
Moe	13116.2	0.27677	0.106265	2.60453	0.00920016	0.0784007
Acat2	818.68	-0.38729	0.148752	-2.60359	0.0092252	0.0785698
CG8111	892.46	0.400305	0.153815	2.60251	0.00925443	0.0787745
sprt	311.603	0.55916	0.214898	2.60198	0.00926876	0.0788522
fz	1840.33	-0.542061	0.208376	-2.60136	0.00928537	0.0789491
emp	2752.96	0.326872	0.125716	2.60008	0.00932032	0.0792018
H2.0	49.1352	-0.765649	0.294752	-2.59761	0.00938754	0.0796651
jdp	582.727	-0.466338	0.179526	-2.5976	0.0093877	0.0796651
Magi	2040.18	0.455742	0.175454	2.5975	0.00939062	0.0796651
Mipp1	803.119	1.11631	0.429868	2.59687	0.00940788	0.0797668
CG9684	619.649	-0.437876	0.168695	-2.59566	0.00944092	0.0799127
CG4576	9896.88	0.769295	0.296372	2.59571	0.0094397	0.0799127
CG44215	101.715	1.55245	0.598258	2.59495	0.00946034	0.0800324
cass	2560.38	-0.493002	0.190037	-2.59423	0.00948019	0.0801555
CG18635	430.28	0.974673	0.375805	2.59356	0.00949879	0.0802679
Sdic4	41.9393	-1.29737	0.500304	-2.59315	0.00951002	0.0802732
sub	689.742	-0.537479	0.207257	-2.59329	0.0095062	0.0802732
Eaf6	174.714	-0.524547	0.202376	-2.59194	0.00954351	0.080511
Lsp1alpha	211034	1.62933	0.628765	2.59132	0.00956072	0.0806114
nvy	750.932	0.70437	0.271846	2.59106	0.00956808	0.0806285
na	478.766	0.585178	0.225899	2.59044	0.00958522	0.080728
CG3308	2910.24	0.54836	0.211709	2.59016	0.00959321	0.0807504
CG6674	285.227	-0.499052	0.192792	-2.58854	0.00963827	0.0810846
per	51.2174	0.884639	0.341953	2.58702	0.00968104	0.0813992
CG5955	101.106	1.11281	0.43019	2.58679	0.00968758	0.081409
CG11069	1050.82	-0.512998	0.198347	-2.58637	0.00969941	0.0814632
CG42264	58.9259	0.830523	0.32122	2.58553	0.00972297	0.0816158
Cyp313a4	64.8261	0.956206	0.369862	2.5853	0.00972939	0.0816245
spz5	111.298	0.664046	0.256941	2.58443	0.00975394	0.0817851
yellow-g2	2.83593	4.26393	1.6504	2.58357	0.00977848	0.0819002
ninaD	1036.59	2.14057	0.828522	2.58359	0.00977766	0.0819002
CG15734	90.6848	-1.22015	0.472386	-2.58295	0.00979589	0.0819553
CG11586	300.671	-0.51828	0.200683	-2.58258	0.00980658	0.0819995
CG43145	5.543	2.67976	1.03809	2.58143	0.00983932	0.0821825
CG9500	17.6282	1.31754	0.510679	2.57998	0.00988047	0.0824352
ifc	3048.59	0.711517	0.275809	2.57974	0.0098874	0.0824476
CG5676	1528.76	-0.458798	0.177887	-2.57916	0.00990404	0.0825409
BBS8	42.5809	0.973742	0.377705	2.57805	0.00993601	0.0826477
CG32182	87.5797	0.700778	0.271808	2.57821	0.00993133	0.0826477
E2f2	888.387	-0.355002	0.137707	-2.57796	0.00993869	0.0826477
CG5334	46.3965	-1.34137	0.520805	-2.57557	0.0100074	0.0831732
kud	502.393	-0.381955	0.148323	-2.57515	0.0100195	0.0832287
CG12947	12.7205	-1.39715	0.542717	-2.57437	0.0100424	0.0833075
Nckx30C	372.268	0.532369	0.206815	2.57413	0.0100493	0.0833075
CG32100	684.976	-0.52251	0.203011	-2.5738	0.0100588	0.0833075
Nost	2148.23	0.550045	0.213719	2.57369	0.010062	0.0833075
Vha16-3	118.577	-0.892039	0.346784	-2.57232	0.0101018	0.0835914
CG3104	93.1085	-0.637338	0.247805	-2.57194	0.0101132	0.0836395
CG34376	1363.54	0.517999	0.201582	2.56967	0.0101795	0.0840206
Sec61gamma	2192.05	-0.38384	0.149377	-2.5696	0.0101815	0.0840206
CG15601	230.865	-0.469042	0.182558	-2.56928	0.0101909	0.084053
CG13160	644.086	1.12831	0.439551	2.56696	0.0102595	0.0845723
can	143.28	-1.17433	0.457666	-2.56592	0.0102903	0.0847342
btsz	12832	0.561691	0.219002	2.56478	0.0103243	0.0849214
Pgant7	5943.47	0.715952	0.279184	2.56445	0.0103341	0.084956
CG6479	647.828	-0.398816	0.155593	-2.5632	0.0103711	0.0852142
CG3635	165.17	1.39508	0.5449	2.56025	0.0104596	0.0858791
Prosbeta5R2	349.613	-1.13046	0.441565	-2.56013	0.0104634	0.0858791
Sgs8	36871.5	-0.834553	0.326135	-2.55892	0.0104997	0.0861308
CG14932	116.284	-0.75783	0.296242	-2.55814	0.0105233	0.0862776
CG13563	38.9133	-1.38202	0.541009	-2.55451	0.0106336	0.0871349
side-VI	915.471	-0.622438	0.243884	-2.55219	0.0107049	0.0876714
Cyp309a1	1982.83	1.29622	0.508213	2.55054	0.0107557	0.0880396
CG13312	61.8953	1.39072	0.545503	2.54942	0.0107901	0.0882738
oaf	771.418	-0.466113	0.18289	-2.5486	0.0108155	0.088434
CG4988	404.734	-0.87967	0.345264	-2.54782	0.0108399	0.0885857
Art9	35.3307	-1.1911	0.467794	-2.54622	0.0108898	0.088945
CG14628	82.1862	-0.860923	0.338172	-2.54581	0.0109025	0.0889916
mia	280.578	-0.547228	0.214966	-2.54566	0.0109072	0.0889916
CG3528	8.34646	2.05098	0.806034	2.54453	0.0109425	0.0892311
ics	1950.89	0.438121	0.172249	2.54353	0.0109738	0.0894382
Ddc	10834	-1.6086	0.632611	-2.5428	0.0109969	0.0895783
y	20.0701	1.18603	0.466558	2.54208	0.0110196	0.0896668
CG32109	364.972	-0.562627	0.221325	-2.54208	0.0110194	0.0896668
CG18641	213.697	0.758169	0.298414	2.54067	0.0110642	0.0899329
topi	348.401	-0.695549	0.273747	-2.54084	0.0110585	0.0899329
CG34038	51.2469	-0.892768	0.351464	-2.54014	0.0110809	0.0899758
CG10481	124.051	0.494386	0.194631	2.54012	0.0110813	0.0899758
mms4	106.965	-0.571336	0.224985	-2.53945	0.0111028	0.0901018
et	864.041	0.849875	0.334751	2.53883	0.0111224	0.0902124
tum	1000.95	-0.341199	0.134426	-2.53819	0.0111427	0.0903287
CG44622	12.2491	-1.4731	0.580587	-2.53726	0.0111724	0.0904516
CG11377	827.897	-0.376967	0.148559	-2.53748	0.0111652	0.0904516
Tmem63	4300.77	0.440065	0.173448	2.53715	0.0111758	0.0904516
Cda5	1077.04	0.51953	0.204785	2.53695	0.0111822	0.0904555
Gcn5	2001.34	0.628056	0.247646	2.53611	0.0112092	0.090625
CG18557	246.177	0.54137	0.213541	2.5352	0.0112382	0.0908112
CG12129	513.527	-0.438234	0.172993	-2.53324	0.0113014	0.0912478
CG6142	224.528	1.03254	0.40802	2.53061	0.0113863	0.0917926
CG30424	317.325	-0.395391	0.15625	-2.5305	0.01139	0.0917926
Acsf3	327.835	-0.773375	0.305589	-2.53077	0.0113814	0.0917926
cv-2	1480.41	0.85208	0.336822	2.52976	0.0114139	0.0919368
CG8001	2051.72	-0.44733	0.176916	-2.52848	0.0114557	0.0922243
Gr39a	428.481	0.468286	0.185249	2.52787	0.0114756	0.0922371
Hf	1054.82	0.958543	0.379134	2.52824	0.0114635	0.0922371
l(2)k09022	2669.13	0.578439	0.228824	2.52787	0.0114755	0.0922371
CG10710	76.8848	1.32131	0.522833	2.52721	0.0114972	0.0923619
CG42521	4.17813	-3.18384	1.26004	-2.52677	0.0115116	0.0924285
hbn	58.659	-0.756501	0.299585	-2.52516	0.0115644	0.0927368
SPE	425.617	0.940258	0.372373	2.52504	0.0115684	0.0927368
dome	3773.46	0.750907	0.29747	2.52431	0.0115926	0.0928816
sty	1852.61	0.557301	0.2208	2.52401	0.0116024	0.0928882
D1	4562.9	-0.318868	0.126339	-2.52391	0.0116057	0.0928882
CG9981	602.829	1.207	0.478371	2.52314	0.0116311	0.0929932
CG16965	260.816	1.69134	0.670421	2.5228	0.0116423	0.0930341
drl	1435.83	-0.595792	0.236222	-2.52218	0.0116631	0.0931512
RIC-3	1134.61	0.558995	0.221656	2.52191	0.0116721	0.0931737
fliI	1615.62	0.443275	0.175808	2.52135	0.0116905	0.0932713
scb	10405.5	0.573391	0.227541	2.51995	0.0117371	0.0935444
CG18585	1377.13	-1.07841	0.428032	-2.51946	0.0117536	0.0936252
Acbp6	4325.99	1.02229	0.405788	2.51928	0.0117596	0.0936252
CG13397	1211.58	0.760869	0.302198	2.51778	0.0118096	0.0939742
Tsp42A	200.016	-0.981872	0.390308	-2.51563	0.0118818	0.0944992
CG7484	641.145	-0.367782	0.146335	-2.5133	0.0119608	0.0950276
SecS	997.071	-0.432428	0.17205	-2.51338	0.011958	0.0950276
gb	697.175	-0.570439	0.227002	-2.51293	0.0119734	0.0950777
CG34331	349.127	0.923674	0.367658	2.51231	0.0119942	0.0951431
dnc	2502.63	0.521769	0.207762	2.51138	0.0120261	0.0953461
CG14965	169.913	-0.513918	0.204704	-2.51054	0.0120547	0.0954729
CG10962	1959.06	1.04598	0.416634	2.51056	0.0120541	0.0954729
cona	133.523	-1.30697	0.520662	-2.51021	0.0120659	0.0955116
Cp36	3.60223	2.97095	1.18382	2.50962	0.0120861	0.0956215
DJ-1alpha	110.244	-0.969108	0.386244	-2.50906	0.0121053	0.0956975
CG5080	2182.39	-0.528315	0.210572	-2.50895	0.012109	0.0956975
CG34227	26341.3	0.759285	0.30265	2.50879	0.0121147	0.0956975
Osi23	4.63532	3.27661	1.30627	2.50838	0.0121287	0.0957587
Ptp4E	3046.86	0.590997	0.235632	2.50813	0.0121371	0.0957747
spn-E	381.593	0.374471	0.149328	2.5077	0.0121518	0.0958412
Cks85A	291.792	-0.533978	0.212962	-2.50739	0.0121626	0.0958765
CG16727	4162.44	-0.689	0.274861	-2.50672	0.0121858	0.0960088
CG3088	6.31883	-2.41847	0.965179	-2.50573	0.01222	0.0962245
CG14864	172.949	-0.694456	0.277179	-2.50544	0.0122298	0.0962245
eas	1981.15	-0.340281	0.13582	-2.50537	0.0122322	0.0962245
CG6712	311.135	0.435539	0.173916	2.5043	0.0122694	0.0964668
TORIP	895.388	-0.346255	0.138357	-2.50263	0.0123275	0.096823
CG1575	666.055	0.628613	0.251301	2.50143	0.0123692	0.0971002
CG16734	317.691	-0.486144	0.194438	-2.50025	0.0124107	0.0973362
ome	3050.05	0.486416	0.19455	2.50021	0.0124121	0.0973362
CG13227	67.496	-0.834259	0.333834	-2.49902	0.0124536	0.0975608
CG34183	147.538	-0.55404	0.221699	-2.49906	0.0124522	0.0975608
CG13423	68.0119	-1.36609	0.546796	-2.49835	0.0124772	0.097594
scaf	894.575	0.3862	0.15457	2.49855	0.0124702	0.097594
Rpn13	8316.9	-0.469953	0.188093	-2.49851	0.0124716	0.097594
PK2-R2	1031.67	-0.690164	0.276324	-2.49766	0.0125015	0.0977336
CG40228	574.901	-0.426052	0.170624	-2.49702	0.0125242	0.0978393
rush	2451.47	0.412684	0.165278	2.49691	0.0125279	0.0978393
Hnf4	2616.21	0.42573	0.170715	2.4938	0.0126384	0.0986002
Rb97D	1473.78	-0.479831	0.192453	-2.49324	0.0126583	0.0987047
CG9119	858.582	1.41418	0.567613	2.49145	0.0127221	0.0991004
CG14787	189.507	1.0879	0.436804	2.4906	0.0127529	0.0992431
Rpn10	9038.85	-0.527951	0.211979	-2.49058	0.0127536	0.0992431
NT1	70.0187	-1.39922	0.562007	-2.48968	0.0127857	0.0994424
RhoGAP18B	2786.71	0.500139	0.200906	2.48943	0.012795	0.0994633
Tina-1	4684.8	0.810341	0.325566	2.48902	0.0128096	0.0995255
Prm	13504.7	0.729022	0.292976	2.48834	0.0128342	0.099666
CG9993	550.096	2.02639	0.814638	2.48747	0.0128654	0.0998568
m	80.4538	-1.27313	0.511949	-2.48682	0.0128889	0.0999429
CG13077	97.0928	0.967691	0.389131	2.4868	0.0128897	0.0999429
Gs2	6664.2	-0.850016	0.341849	-2.48652	0.0128998	0.0999698
hep	2481.81	0.518772	0.208691	2.48584	0.0129246	0.100111
M7BP	2632.94	0.398192	0.160305	2.48397	0.0129926	0.100587
Ir7c	21.5316	-1.1267	0.454223	-2.48049	0.0131201	0.101521
TfIIFbeta	453.076	-0.423479	0.170935	-2.47743	0.0132333	0.102293
CG42798	773.728	-1.07334	0.433219	-2.47759	0.0132274	0.102293
CG6689	651.381	0.542673	0.219077	2.47709	0.013246	0.102339
byn	268.017	0.661387	0.267059	2.47656	0.0132657	0.102387
CG30059	7.56041	1.77832	0.718181	2.47614	0.0132811	0.102408
vn	783.671	0.581548	0.234863	2.47612	0.013282	0.102408
CG3588	14172.8	0.939197	0.379355	2.47577	0.0132948	0.102454
Vha16-4	36.0869	-1.09777	0.443538	-2.47504	0.013322	0.102612
Ogdh	11924.2	0.587376	0.237385	2.47437	0.0133473	0.102755
Nha2	552.551	1.13821	0.460156	2.47354	0.0133782	0.102887
obe	2787.09	0.53949	0.21809	2.4737	0.0133722	0.102887
CG34174	127.799	-0.579657	0.234409	-2.47284	0.0134043	0.103015
CG31807	154.386	-0.568609	0.229964	-2.4726	0.0134133	0.103015
Jon25Bii	17582.8	1.36747	0.553059	2.47255	0.0134151	0.103015
Sgsh	2151.94	-0.452588	0.183075	-2.47215	0.0134304	0.10308
CG13806	1161.36	1.1344	0.458956	2.47171	0.0134469	0.103154
CG1090	175.794	0.491346	0.198851	2.47093	0.0134763	0.103178
Oatp58Dc	794.649	0.985843	0.398981	2.4709	0.0134773	0.103178
CG13403	1894.67	0.840618	0.340163	2.47122	0.0134653	0.103178
CG34282	15311.4	0.979037	0.396162	2.47131	0.013462	0.103178
CG5004	2426.94	0.502055	0.203235	2.47032	0.0134994	0.103295
Adgf-D	1479.82	1.0025	0.405902	2.46982	0.0135183	0.103388
Bulli	535.547	-0.476338	0.192963	-2.46855	0.0135662	0.103649
CG6426	1571.09	0.668118	0.270797	2.46723	0.0136164	0.10398
unc79	317.442	0.65565	0.26582	2.46652	0.0136433	0.104011
sals	3556.41	-0.509717	0.206627	-2.46685	0.0136309	0.104011
prtp	6662.59	-0.444226	0.180111	-2.4664	0.0136479	0.104011
Start1	2236.17	-0.437792	0.177535	-2.46595	0.0136649	0.104021
CG18507	2289.29	0.594197	0.240973	2.46583	0.0136698	0.104021
CG9449	10639.6	0.59881	0.242821	2.46605	0.0136612	0.104021
CG7352	217.505	-0.596046	0.241779	-2.46525	0.0136919	0.104137
CG13127	173.26	-0.820525	0.332926	-2.46458	0.0137172	0.104225
Ndg	3104.77	0.582751	0.236525	2.4638	0.0137472	0.1044
CG12061	126.123	-1.03999	0.422514	-2.46144	0.013838	0.104984
CG31279	156.897	-0.829279	0.336895	-2.46153	0.0138345	0.104984
TfIIEbeta	587.034	-0.348182	0.141515	-2.46039	0.0138785	0.105239
CG15522	39.8466	0.878451	0.357075	2.46013	0.0138886	0.105263
CAHbeta	233.57	0.684754	0.27852	2.45855	0.01395	0.105633
Ubi-p63E	6922.31	-0.422721	0.171954	-2.45833	0.0139583	0.105633
Prosbeta3	7188.3	-0.398059	0.162029	-2.4567	0.0140218	0.105954
Cep89	90.9987	-0.829108	0.337515	-2.45651	0.0140294	0.105959
CG14186	167.562	-0.573661	0.233632	-2.45541	0.0140724	0.10623
CG15011	797.411	-0.501259	0.204169	-2.45512	0.0140836	0.106262
CG18278	63.1016	0.795765	0.324452	2.45265	0.014181	0.106944
CG5727	227.686	-0.595271	0.242882	-2.45087	0.0142512	0.107206
Odc2	459.773	1.3965	0.569675	2.45139	0.0142305	0.107206
CG8289	2064.08	-0.382039	0.155876	-2.45091	0.0142494	0.107206
sls	96841	0.62779	0.256122	2.45114	0.0142404	0.107206
trem	366.338	-0.494946	0.201978	-2.45049	0.0142661	0.107211
CG30037	141.85	-0.891552	0.364048	-2.449	0.0143255	0.107517
CG17930	1408.06	0.687438	0.280702	2.449	0.0143255	0.107517
Rel	12125.1	0.768622	0.31386	2.44893	0.014328	0.107517
CG12310	16183	0.619788	0.253237	2.44746	0.0143866	0.107903
CG6665	755.516	-0.427502	0.174691	-2.44719	0.0143973	0.10793
Sfp23F	17.025	-1.60075	0.654329	-2.4464	0.014429	0.10806
Cyp4d8	1678.57	1.41072	0.576618	2.44655	0.0144232	0.10806
CG33223	72.2018	-1.13296	0.463328	-2.44527	0.0144743	0.108346
CLIP-190	7076.14	0.462907	0.18934	2.44485	0.0144914	0.108421
Acp36DE	587.157	-0.397148	0.162469	-2.44445	0.0145072	0.108484
CG30116	591.849	0.574077	0.234866	2.44428	0.0145143	0.108484
CG15333	176.11	-0.81839	0.335086	-2.44232	0.014593	0.109019
miple1	902.457	-0.730606	0.299225	-2.44166	0.0146198	0.109165
Pak	2731.13	0.374112	0.153248	2.44123	0.0146375	0.109233
Rm62	19243.7	0.743176	0.304445	2.44108	0.0146433	0.109233
CG3819	7679.56	1.05995	0.434291	2.44064	0.0146614	0.10926
Gdap1	325.887	0.964665	0.395538	2.43887	0.0147334	0.109635
CG43915	9.65463	-1.81295	0.743741	-2.43761	0.0147847	0.109963
CG32055	57.6949	-0.975608	0.40046	-2.43622	0.0148419	0.110226
Gpo1	981.717	1.00141	0.411034	2.43632	0.0148376	0.110226
CG31200	11.3601	1.41104	0.579747	2.4339	0.0149372	0.110635
Ror	276.884	-0.534048	0.219397	-2.43416	0.0149263	0.110635
Cyp6w1	1707.5	1.85966	0.764093	2.43381	0.0149408	0.110635
CG8665	2537.37	1.3524	0.555669	2.43382	0.0149404	0.110635
ana	131.25	-0.595353	0.244834	-2.43166	0.0150296	0.111063
CG14642	706.57	-0.555929	0.228597	-2.43192	0.0150191	0.111063
CG7692	971.302	-0.398701	0.163966	-2.43161	0.0150319	0.111063
AGBE	2899.58	0.879434	0.36168	2.43153	0.0150352	0.111063
mmy	4925.66	0.742387	0.305232	2.4322	0.0150074	0.111063
CG14931	231.929	-1.08353	0.445849	-2.43026	0.015088	0.111183
CG10300	362.914	-0.714188	0.29387	-2.43029	0.0150869	0.111183
CG6357	932.134	0.956568	0.393608	2.43025	0.0150883	0.111183
Fis1	996.466	-0.343282	0.141234	-2.4306	0.015074	0.111183
spag4	71.5491	-0.974493	0.401214	-2.42886	0.0151463	0.111502
CG7991	200.5	-0.783709	0.322766	-2.4281	0.015178	0.111681
CG8028	137.312	1.60079	0.659446	2.42748	0.0152043	0.111712
Cln7	2788.85	-0.829398	0.341666	-2.42751	0.0152028	0.111712
Jon66Cii	18284	1.27626	0.525688	2.42779	0.0151913	0.111712
didum	4966.43	0.247255	0.101865	2.42729	0.0152123	0.111717
CG3961	4337.37	0.271259	0.111769	2.42697	0.0152257	0.111761
sca	616.594	-0.570353	0.235039	-2.42663	0.0152396	0.111809
5-HT2B	42.1689	0.739841	0.305009	2.42564	0.0152816	0.111846
nopo	248.155	-0.492141	0.202891	-2.42565	0.0152811	0.111846
miple2	1948.19	-0.72572	0.299181	-2.42569	0.0152795	0.111846
axo	3653.43	0.539684	0.222448	2.42611	0.0152615	0.111846
CG10623	3737.75	-0.428511	0.17672	-2.42481	0.0153164	0.111935
Gld	4177.73	-0.710588	0.293069	-2.42465	0.0153233	0.111935
E(spl)m4-BFM	87.261	-0.901051	0.371731	-2.42393	0.0153536	0.112007
CG30151	233.046	0.931716	0.384389	2.42389	0.0153554	0.112007
CG13857	8.12925	-1.75534	0.724434	-2.42306	0.0153906	0.11221
Pepck2	10883.1	-0.79651	0.328777	-2.42265	0.0154079	0.112282
puf	9192.02	0.614005	0.25363	2.42087	0.0154835	0.112724
or	533.511	-0.400981	0.165713	-2.41972	0.0155323	0.113025
Npc2f	2700.04	1.21824	0.503636	2.41888	0.0155683	0.113178
Jon99Ci	6091.21	1.34954	0.557909	2.41893	0.0155663	0.113178
CG31635	3161.52	0.476912	0.197352	2.41655	0.0156684	0.113742
CG9344	338.343	0.405133	0.167696	2.41588	0.0156974	0.113785
mio	1215.18	0.695634	0.287941	2.41589	0.0156967	0.113785
jigr1	1722.01	-0.318134	0.131694	-2.41571	0.0157044	0.113785
CG1544	2160.87	0.982914	0.406855	2.41588	0.015697	0.113785
His1:CG33801	4.33721	3.03261	1.25814	2.4104	0.0159351	0.115402
cysu	607.361	-0.552605	0.229293	-2.41004	0.015951	0.115461
P58IPK	2998.25	-0.30958	0.128467	-2.4098	0.0159614	0.115482
Cad86C	1672.39	-0.505546	0.209912	-2.40837	0.016024	0.115771
CG5521	4639.01	0.43423	0.180301	2.40836	0.0160243	0.115771
CG5681	160.48	-1.51649	0.629825	-2.4078	0.0160489	0.115894
CG31821	344.547	0.823194	0.341952	2.40734	0.0160693	0.115985
Lkr	226.875	-0.410975	0.170782	-2.40643	0.0161092	0.116166
Jon74E	346.855	1.03385	0.429622	2.40642	0.0161097	0.116166
CG16713	1137.61	1.32126	0.549409	2.40487	0.0161784	0.116551
Cadps	2006.25	-0.513976	0.213718	-2.40492	0.0161758	0.116551
CG5001	1585.15	0.294555	0.122523	2.40408	0.0162133	0.116746
CG6216	26.2662	0.953395	0.396698	2.40333	0.0162467	0.116876
Polr2J	362.347	-0.374828	0.155957	-2.4034	0.0162435	0.116876
CG17687	315.712	-0.716024	0.298185	-2.40128	0.016338	0.117477
Myo28B1	1915.74	0.645009	0.268684	2.40063	0.016367	0.11763
antr	61.6362	-0.691837	0.288425	-2.39867	0.0164548	0.118041
CG9270	104.269	-0.620416	0.258652	-2.39866	0.0164554	0.118041
Secp43	902.618	-0.345192	0.143959	-2.39784	0.0164919	0.118191
MEP-1	182.146	0.489792	0.204309	2.39731	0.0165158	0.118279
Mrp4	1466.79	0.528626	0.220516	2.39722	0.0165199	0.118279
aqz	2947.4	0.571805	0.238622	2.39628	0.0165623	0.118522
CG18744	292.299	1.27729	0.533217	2.39544	0.0166005	0.118688
mahj	2642.07	0.456346	0.190602	2.39424	0.0166549	0.118965
Jafrac2	991.372	-0.349794	0.146154	-2.39333	0.0166962	0.119204
kkv	8817.36	0.599033	0.250337	2.3929	0.0167157	0.119287
nclb	1137.01	0.586154	0.245042	2.39205	0.0167544	0.119459
Tsp42Ef	2533.21	0.433683	0.181303	2.39203	0.0167557	0.119459
Hsp67Ba	246.589	-1.04433	0.436812	-2.3908	0.0168119	0.119803
Gad1	271.555	0.703311	0.294295	2.38982	0.0168567	0.120019
CG34251	739.084	0.766828	0.320885	2.38972	0.016861	0.120019
GlcT	1115.53	0.544155	0.227716	2.38962	0.0168659	0.120019
Ncc69	4149.63	0.416362	0.174251	2.38944	0.0168741	0.120021
Liprin-beta	2090.4	0.438027	0.183426	2.38804	0.0169387	0.120424
CG31233	2540.34	1.41027	0.590623	2.38777	0.0169509	0.120454
CG13847	17.672	1.28823	0.539651	2.38715	0.0169796	0.120488
Tsp42Ej	707.934	-0.56642	0.237259	-2.38735	0.0169702	0.120488
Pi4KIIIalpha	5934.84	0.606493	0.254063	2.38717	0.0169785	0.120488
CG6144	313.807	-0.455135	0.190697	-2.3867	0.0170005	0.120524
CG8321	723.594	0.65914	0.276169	2.38672	0.0169993	0.120524
CG45218	101.971	0.511021	0.214194	2.38579	0.0170427	0.120597
CG5213	294.023	-0.779084	0.326538	-2.38589	0.0170377	0.120597
mbo	1522.65	-0.351579	0.147343	-2.38612	0.0170271	0.120597
CG10877	1236.45	0.91822	0.384951	2.38529	0.0170658	0.120704
CG43348	40.4254	0.901602	0.378024	2.38504	0.0170774	0.12073
aspr	1842.15	0.815196	0.341954	2.38394	0.0171285	0.121015
CG17450	30.2908	-1.04763	0.439597	-2.38317	0.0171645	0.121175
ppk26	62.1322	0.878585	0.368783	2.38239	0.0172006	0.121317
zormin	18744.5	0.564362	0.236876	2.38253	0.0171943	0.121317
SoYb	214.801	-0.658782	0.276614	-2.38159	0.0172379	0.121354
dsx-c73A	233.881	0.477296	0.200373	2.38204	0.017217	0.121354
Ldsdh1	1221.77	1.2516	0.525525	2.38162	0.0172368	0.121354
CG2233	36630.9	-0.825298	0.346529	-2.38162	0.0172368	0.121354
ea	549.719	0.935154	0.392738	2.38112	0.0172603	0.121456
St3	236.034	1.35317	0.568492	2.38029	0.0172992	0.121616
PPO2	1148.53	-1.47868	0.621181	-2.38043	0.0172925	0.121616
Ant2	723.471	-0.702725	0.295307	-2.37964	0.0173296	0.121774
CG43203	34.1036	-1.1947	0.50211	-2.37936	0.0173429	0.121811
CG34460	19.6759	1.53167	0.644111	2.37795	0.017409	0.122105
SLC5A11	1017.17	-0.470744	0.198017	-2.37729	0.0174406	0.12227
Rtnl1	12955.9	0.351625	0.147932	2.37694	0.0174571	0.122329
CG4374	461.148	-1.08491	0.45647	-2.37673	0.0174668	0.12234
RecQ4	434.372	0.324725	0.136642	2.37646	0.0174795	0.122373
Fife	228.488	0.576356	0.242644	2.37532	0.0175338	0.122696
CG8303	267.473	0.693938	0.292294	2.37411	0.0175914	0.123042
Ogg1	155.868	0.442152	0.186283	2.37355	0.0176181	0.123058
Hs3st-A	240.472	0.500083	0.210663	2.37385	0.0176036	0.123058
CG14441	992.192	0.448384	0.188909	2.37355	0.017618	0.123058
MnM	631.73	0.932153	0.392831	2.37291	0.0176485	0.123214
Kdm3	1149.71	-0.414663	0.174801	-2.3722	0.0176823	0.123393
GPHR	766.822	-0.406309	0.171356	-2.37114	0.0177332	0.123691
CG8172	37.4478	0.785043	0.331257	2.36989	0.0177934	0.124054
Cdk1	740.222	-0.545415	0.2302	-2.36931	0.0178214	0.124192
Roe1	567.535	-0.393675	0.166193	-2.36879	0.0178466	0.124311
CG5968	302.817	-1.23532	0.521654	-2.36808	0.0178807	0.12449
swi2	400.803	0.582189	0.245927	2.36733	0.0179171	0.124687
CG14143	1.80888	-3.9746	1.6791	-2.36711	0.0179278	0.124704
GILT3	136.863	0.758142	0.320352	2.36659	0.0179528	0.124821
ng1	314.71	2.06622	0.873487	2.36549	0.0180062	0.125077
CG8097	529.119	-0.597425	0.252555	-2.36552	0.0180048	0.125077
CG15141	745.486	-0.466594	0.197268	-2.36528	0.0180164	0.12509
CG32812	87.063	-0.73733	0.311843	-2.36443	0.0180579	0.12531
galla-1	1271.82	-0.498032	0.210648	-2.36429	0.0180646	0.12531
SkpD	104.231	-1.03567	0.438391	-2.36243	0.0181554	0.125767
LamC	4967.61	0.506504	0.214385	2.36259	0.0181477	0.125767
mt:ND5	5844.34	-0.428964	0.181558	-2.36268	0.0181434	0.125767
CG8539	167.028	0.82752	0.350347	2.362	0.0181767	0.125833
Mgat2	1161.84	0.441623	0.186978	2.3619	0.0181815	0.125833
CG32444	992.146	1.11299	0.471322	2.36143	0.0182046	0.125878
ens	6899.47	0.394761	0.16716	2.36158	0.0181972	0.125878
CG17575	11.709	-1.38852	0.588526	-2.35932	0.0183083	0.126479
CG11073	1112.25	0.504576	0.213898	2.35896	0.0183263	0.126546
CG43085	1194.18	1.20755	0.512098	2.35805	0.0183711	0.126797
CG13046	87.0796	-0.775364	0.329014	-2.35663	0.0184417	0.127227
Nos	109.112	0.820144	0.348137	2.35581	0.0184825	0.12745
Cpr66D	137.257	-0.93051	0.395163	-2.35475	0.0185353	0.12764
CG15450	230.88	-0.652056	0.276904	-2.35481	0.0185321	0.12764
Argp	143.224	0.68163	0.289492	2.35458	0.0185438	0.127641
CG3511	334.738	0.398782	0.169384	2.35431	0.018557	0.127673
CG14301	127.247	-0.568483	0.241483	-2.35413	0.0185662	0.127678
mRpS28	223.463	0.487266	0.207131	2.35246	0.0186498	0.128195
CG12177	568.994	0.971284	0.41294	2.35212	0.0186667	0.128209
Nek2	395.878	-0.436447	0.18567	-2.35066	0.0187401	0.128582
Prosalpha6	8783.6	-0.444518	0.189102	-2.35068	0.0187393	0.128582
CG32214	2.90013	3.36022	1.42968	2.35033	0.0187567	0.128637
CG43098	59.6129	-1.08229	0.460516	-2.35017	0.018765	0.128637
link	26.2294	1.14247	0.486256	2.34952	0.0187974	0.128763
RpA-70	2994.59	0.408501	0.17394	2.34851	0.0188486	0.129035
CG34273	9.60752	1.53228	0.652507	2.34829	0.0188596	0.129051
CG31909	276.527	-0.961193	0.409439	-2.34759	0.0188955	0.12918
nudC	1745.26	-0.309808	0.131968	-2.3476	0.0188947	0.12918
CG17658	35.7835	-0.787638	0.33565	-2.3466	0.0189453	0.129462
CG1578	2548.87	0.464853	0.19811	2.34644	0.0189538	0.129462
CG6283	4216.37	1.32859	0.566426	2.34556	0.0189986	0.12971
alpha-Est2	1078.28	1.4061	0.599726	2.34458	0.0190485	0.129992
Prosbeta1	6161.07	-0.340127	0.145173	-2.3429	0.0191346	0.130521
EMC6	348.939	-0.390698	0.16679	-2.34246	0.0191572	0.130616
CSN8	489.878	-0.438847	0.187628	-2.33892	0.0193394	0.131799
Spn85F	19.4886	-1.16691	0.49902	-2.33841	0.019366	0.131921
[truncated: 11,330 more rows]

## Sheet: ALL-IR
Symbol	baseMean	log2FoldChange	lfcSE	stat	pvalue	padj
mthl8	567.918	-11.4931	1.22698	-9.36695	7.46591e-21	3.60504e-17
Lsp1gamma	160706	-9.27876	1.00294	-9.25153	2.21299e-20	8.01435e-17
Tektin-C	954.876	3.067	0.394744	7.76959	7.87405e-15	2.28127e-11
Cht9	464.842	3.90083	0.513798	7.59214	3.14668e-14	7.59713e-11
CG13135	81.0088	5.47195	0.729787	7.49801	6.4792e-14	1.34083e-10
Lime	328.748	2.83687	0.394046	7.19934	6.05028e-13	1.09555e-09
CG13946	227.218	3.9645	0.561624	7.05899	1.6772e-12	2.69955e-09
Rh6	50.1018	-3.63747	0.526161	-6.91323	4.73744e-12	6.86266e-09
CG3513	1572.39	4.45027	0.645694	6.89222	5.49286e-12	7.2336e-09
CG12506	128.489	3.8595	0.571722	6.75066	1.47171e-11	1.7766e-08
CG16898	605.317	5.8605	0.87904	6.66693	2.61216e-11	2.91075e-08
CG43168	37.9956	5.67089	0.871736	6.50528	7.75506e-11	8.02427e-08
CG12951	747.879	-4.55567	0.703027	-6.48007	9.16795e-11	8.85379e-08
CG32302	26207.4	1.61149	0.250642	6.42944	1.28073e-10	1.15954e-07
CG13405	49.9241	-8.94918	1.41071	-6.34376	2.2423e-10	1.91071e-07
Gr64a	58.0896	-4.4333	0.700843	-6.32567	2.52142e-10	2.02918e-07
Alp7	770.794	-3.92625	0.626556	-6.26639	3.69508e-10	2.67635e-07
CG32625	50.6327	3.3228	0.549956	6.04194	1.52273e-09	1.05039e-06
hoe1	639.201	2.08839	0.352908	5.91765	3.26565e-09	2.15028e-06
Yp2	251.652	5.13161	0.884218	5.80355	6.49249e-09	3.91876e-06
PGRP-SC1b	522.432	5.1338	0.896363	5.72737	1.01999e-08	5.91026e-06
CG32107	411.851	3.23349	0.565951	5.71337	1.10758e-08	6.1709e-06
CG10477	34.4656	-3.3986	0.596216	-5.70028	1.1961e-08	6.4173e-06
CG18404	187.821	2.86226	0.509245	5.6206	1.90297e-08	9.84513e-06
CG6271	449.035	3.6282	0.654376	5.54452	2.94759e-08	1.42428e-05
Nazo	136.196	2.2961	0.414558	5.53866	3.04796e-08	1.42428e-05
CG13023	87.2847	-3.13376	0.568263	-5.51462	3.49534e-08	1.5823e-05
CG15905	261.44	-3.06057	0.574372	-5.32856	9.89968e-08	4.34566e-05
NimC1	959.416	2.25599	0.429689	5.25028	1.51865e-07	6.28546e-05
CG14257	178.572	-2.80883	0.541638	-5.18581	2.15081e-07	8.65463e-05
CG14852	188.077	3.88798	0.754507	5.15301	2.56335e-07	9.30795e-05
Acbp2	1801.04	3.18678	0.61849	5.15251	2.57019e-07	9.30795e-05
gl	109.117	-2.62429	0.51067	-5.13892	2.7632e-07	9.65652e-05
CG32834	18.072	4.83377	0.946371	5.10769	3.26124e-07	0.000109866
CG4716	4015.66	3.91792	0.768378	5.09895	3.41547e-07	0.000112447
CG43149	12.3502	-6.93277	1.36483	-5.0796	3.78238e-07	0.000119112
l(2)10685	464.387	-1.606	0.321351	-4.99767	5.80284e-07	0.000177875
RabX2	18.7295	3.87743	0.776315	4.99466	5.89396e-07	0.000177875
CG34426	776.646	2.14597	0.431025	4.97876	6.39928e-07	0.000189184
CG11912	12055.3	-1.74619	0.360097	-4.84922	1.23945e-06	0.000352053
CG14499	2501.03	4.27678	0.883821	4.83896	1.30518e-06	0.000363593
CG12640	42.4197	8.00882	1.65685	4.83377	1.33974e-06	0.000366179
CG1304	485.925	5.12528	1.07645	4.76126	1.92387e-06	0.000516096
SA-2	85.7033	-2.15896	0.45885	-4.70515	2.53678e-06	0.00065621
CG9444	1166.37	-2.44146	0.52467	-4.65334	3.26609e-06	0.000815733
Phae2	1935.32	2.71553	0.584737	4.64402	3.41697e-06	0.000837384
CG17134	3780.72	2.85011	0.614124	4.64093	3.46838e-06	0.000837384
CG33282	493.069	-1.27539	0.27772	-4.59236	4.38254e-06	0.00104074
CG13324	3093.24	3.21874	0.706773	4.55414	5.26007e-06	0.00122899
Ugt36E1	174.489	-1.66216	0.370773	-4.48297	7.36122e-06	0.00166617
CG42369	581.046	2.65479	0.599216	4.43043	9.40433e-06	0.00209586
CG10910	12758	2.13524	0.486843	4.3859	1.15509e-05	0.00253524
St2	429.535	-2.54114	0.579884	-4.38214	1.17518e-05	0.00254084
CG14850	239.363	8.89772	2.0374	4.3672	1.25852e-05	0.00265981
Tom	2432.75	-1.04473	0.239301	-4.36574	1.26693e-05	0.00265981
arg	350.079	2.63706	0.60835	4.33477	1.45913e-05	0.00301957
Drsl3	66.6017	3.92897	0.907995	4.32708	1.51099e-05	0.00308284
Uro	4240.77	3.25365	0.756574	4.3005	1.7041e-05	0.00342855
CG31244	114.98	-2.04048	0.477842	-4.27019	1.95304e-05	0.00387559
Cul2	5096.59	1.13156	0.265196	4.26689	1.98214e-05	0.00388017
CG42335	1510.41	1.99247	0.467367	4.26317	2.01545e-05	0.00389277
CG13074	440.39	3.8643	0.91207	4.23684	2.26686e-05	0.00432076
Jon25Biii	84779	2.54982	0.602971	4.22876	2.34981e-05	0.00440766
CG4991	215.088	1.29737	0.30696	4.22652	2.37331e-05	0.00440766
eya	621.289	-1.21475	0.287776	-4.22118	2.43032e-05	0.00445641
Hpd	852.953	3.93234	0.9368	4.19763	2.6972e-05	0.00488395
Acp24A4	44.0857	2.66531	0.635649	4.19306	2.75223e-05	0.00491141
Ilp8	470.561	1.82157	0.434664	4.19076	2.78017e-05	0.00491141
CG17224	1976.75	1.73455	0.414885	4.18081	2.90479e-05	0.00506973
CG13311	527.407	2.31049	0.554288	4.1684	3.06751e-05	0.00522458
CG6503	111.547	3.35982	0.806511	4.16587	3.10171e-05	0.00522458
CG16965	221.224	3.10197	0.745646	4.16012	3.18084e-05	0.00525306
CG13692	20.3153	2.33858	0.562592	4.1568	3.22741e-05	0.00525306
rtet	894.514	1.09404	0.265404	4.12218	3.75302e-05	0.00604069
CG11034	2375.83	2.39126	0.581755	4.11042	3.9494e-05	0.00628693
Alp8	1004.39	-2.15363	0.526622	-4.08952	4.32259e-05	0.00680619
hgo	642.997	4.60954	1.12931	4.08174	4.47001e-05	0.00695005
FucTC	120.043	1.91014	0.470328	4.06129	4.88015e-05	0.00744146
CG3916	21.4186	-4.53387	1.12354	-4.03535	5.45206e-05	0.0082133
CG42272	517.917	0.959711	0.237946	4.03331	5.49973e-05	0.0082133
CG17826	10719.5	2.04009	0.508662	4.01069	6.05417e-05	0.00884328
EbpIII	1981.05	1.94468	0.485112	4.00873	6.10471e-05	0.00884328
MtnE	261.366	-1.50667	0.377461	-3.9916	6.56292e-05	0.00941292
LysP	69.497	-2.94471	0.739235	-3.98346	6.79198e-05	0.00964594
CG12971	98.9	2.62303	0.662594	3.95874	7.5347e-05	0.0105969
CG5550	2824.16	2.9003	0.734672	3.94775	7.8888e-05	0.0108516
CG33958	41.1864	2.45119	0.621025	3.94701	7.91326e-05	0.0108516
ImpE2	6965.84	-2.95811	0.749613	-3.94619	7.94054e-05	0.0108516
Ent3	352.314	1.1924	0.304342	3.91795	8.93065e-05	0.0118125
Osi20	17.3327	5.1951	1.32606	3.9177	8.93982e-05	0.0118125
MtnD	221.477	-1.65851	0.423426	-3.91689	8.96988e-05	0.0118125
CG18586	35.335	-2.18912	0.560257	-3.90735	9.33127e-05	0.0121513
CG6733	348.425	1.58166	0.404961	3.90571	9.39489e-05	0.0121513
CG17191	151.016	-3.85897	0.988903	-3.90228	9.52921e-05	0.0122159
LysB	93920.4	2.40749	0.617912	3.89616	9.77282e-05	0.0124183
CG15533	1486.62	2.94465	0.760617	3.8714	0.000108212	0.0135134
CG31406	94.5059	-1.84597	0.478324	-3.85924	0.000113738	0.0139628
CG34283	45.9973	-2.49216	0.64628	-3.85616	0.00011518	0.014021
CG11438	1373.89	1.59532	0.414095	3.85255	0.000116893	0.0141109
Rbp4	269.973	-1.96577	0.511336	-3.84437	0.000120861	0.0144693
CG32437	1155.46	2.23477	0.582158	3.83877	0.000123653	0.0146783
CG7330	74.7752	2.4854	0.647775	3.83683	0.000124633	0.0146783
CG13323	15212.1	2.29474	0.600121	3.8238	0.000131408	0.0153515
CG9682	22342	2.00081	0.523684	3.82065	0.000133099	0.0154246
CG5674	406.74	-2.02669	0.531133	-3.81578	0.000135754	0.0155768
okr	628.09	-1.3882	0.364021	-3.81352	0.000136999	0.0155768
CG13053	24.7922	-2.00947	0.527091	-3.81237	0.000137639	0.0155768
w	4749.17	4.23477	1.11223	3.80744	0.00014041	0.0157673
CG32440	114.723	1.63215	0.429216	3.80263	0.000143165	0.015953
Sgs1	774.318	-2.50521	0.660772	-3.79133	0.000149841	0.0165694
CG14695	699.985	1.47392	0.389559	3.78357	0.000154594	0.0168564
HisCl1	47.3074	-1.64196	0.434003	-3.7833	0.000154764	0.0168564
CG13460	7995.22	1.89081	0.500223	3.77994	0.000156865	0.0169578
E(spl)m8-HLH	108.794	-1.55723	0.41278	-3.77253	0.0001616	0.0173403
CG4815	10.951	-4.31244	1.14428	-3.76868	0.00016411	0.0174612
CG32232	84.1477	-2.14197	0.568595	-3.76713	0.000165138	0.0174612
CG12592	31.3566	-2.31396	0.615217	-3.76122	0.000169088	0.0177493
Drsl1	26.7397	3.19164	0.851159	3.74976	0.000177003	0.0184465
Try29F	136.238	1.90781	0.509934	3.74128	0.000183082	0.0189438
CG43055	21.6001	4.75362	1.27498	3.7284	0.000192696	0.0196014
Nepl3	800.392	2.19262	0.588525	3.72561	0.000194842	0.0196014
CG32284	281.161	2.29199	0.6152	3.7256	0.00019485	0.0196014
CG32833	9.58519	5.00626	1.34487	3.72248	0.000197272	0.0197081
mag	31122.8	2.15392	0.57925	3.71847	0.000200434	0.0198854
lin-28	47.6424	-1.99093	0.535663	-3.71676	0.000201792	0.0198854
IntS14	815.838	-1.10489	0.297626	-3.71233	0.000205364	0.0201007
Rpt4R	234.825	-1.54955	0.417705	-3.70967	0.000207526	0.020176
CG33346	701.506	-2.84081	0.767921	-3.69935	0.000216148	0.0208742
CG6142	496.302	3.42522	0.927078	3.69464	0.0002202	0.0210754
CG15142	39.5979	-2.12668	0.575782	-3.69355	0.000221142	0.0210754
CG14219	1579.25	2.60451	0.70614	3.68838	0.000225686	0.0213678
IM33	6398.35	3.12523	0.849282	3.67985	0.000233373	0.0219522
AttD	1294.58	1.96132	0.533259	3.678	0.000235072	0.0219694
CG34436	195.619	2.18102	0.594373	3.66945	0.000243072	0.0225715
CG42807	2724.36	1.71539	0.468297	3.66303	0.000249248	0.0226998
Cyp4p2	77.5744	2.12798	0.581208	3.66131	0.000250928	0.0226998
CG14694	138.635	2.30602	0.630218	3.65908	0.000253118	0.0226998
su(r)	2205.01	2.32761	0.636249	3.65834	0.000253857	0.0226998
CG16995	487.214	1.86847	0.5111	3.65577	0.000256409	0.0227874
CG30154	407.343	1.65687	0.453607	3.65265	0.000259551	0.0229259
unc-13	10118.3	1.25838	0.344967	3.64784	0.000264457	0.0232177
GstE6	687.879	2.1457	0.588754	3.64447	0.000267942	0.023382
CG9287	14.0394	2.76324	0.759269	3.63934	0.000273333	0.0237095
CG14069	13.0057	-2.80407	0.771129	-3.63631	0.000276568	0.0238474
Galk	4041.63	1.59625	0.439327	3.63339	0.000279723	0.0239768
CG32198	2342.21	2.79	0.769021	3.62799	0.00028564	0.0243399
Nep1	703.478	0.870947	0.240265	3.62495	0.000289021	0.024484
AANATL6	90.4896	-1.86573	0.515392	-3.62002	0.000294583	0.0246805
Ir40a	96.4149	1.67493	0.462704	3.61987	0.000294748	0.0246805
CG31933	141.247	-1.33911	0.370477	-3.61455	0.000300874	0.0249623
CG10814	364.975	3.49556	0.968213	3.61032	0.00030582	0.0251711
CG44624	119.949	-3.24453	0.902308	-3.59582	0.000323375	0.0263458
CG34215	602.481	2.6586	0.740418	3.59067	0.000329833	0.0266925
CG32368	612.74	3.10171	0.866843	3.57817	0.000346013	0.0278464
stj	499.202	1.10233	0.308403	3.57433	0.000351124	0.0281015
CG13325	482.309	2.3242	0.651827	3.56567	0.000362926	0.0288865
CG8708	312.009	1.98367	0.559228	3.54715	0.000389417	0.0306113
CG2961	70.6828	2.33219	0.657671	3.54613	0.000390935	0.0306113
Gr61a	58.2163	-1.37833	0.389366	-3.53993	0.000400238	0.030967
Pgcl	570.768	2.18901	0.618524	3.53909	0.000401515	0.030967
QC	565.923	1.5491	0.437742	3.53884	0.000401891	0.030967
Mal-A4	1532.75	2.11805	0.599063	3.5356	0.000406855	0.0311836
laza	615.033	1.12538	0.319024	3.52757	0.000419389	0.0319343
Eglp2	365.873	1.55924	0.44232	3.52514	0.000423263	0.0319343
LysS	25425.5	2.05958	0.585968	3.51483	0.000440034	0.0330276
E(spl)m2-BFM	345.023	-1.65171	0.470184	-3.51289	0.000443263	0.0330985
CG2861	344.76	-1.56307	0.445373	-3.50958	0.000448814	0.0331979
frac	2789.57	1.4252	0.406112	3.50937	0.000449177	0.0331979
CG17111	491.377	1.66696	0.47534	3.50689	0.000453385	0.0333388
GLS	5937.85	1.14512	0.326778	3.50428	0.000457839	0.0334025
CG43402	35.831	2.48314	0.708722	3.50369	0.000458863	0.0334025
CG34056	1249.23	0.89203	0.255766	3.48768	0.00048723	0.0352901
CG34454	202.276	2.39474	0.687303	3.48426	0.000493493	0.0354293
yellow-d2	4316.66	2.06742	0.593409	3.48396	0.000494044	0.0354293
MtnA	2405.18	-1.41056	0.405655	-3.47723	0.000506626	0.0359864
CG17107	2257.16	2.25265	0.647845	3.47715	0.000506781	0.0359864
CG9988	132.736	2.09737	0.605319	3.4649	0.00053043	0.0373001
CG10516	1642.35	-1.16519	0.336689	-3.46074	0.00053869	0.0376979
tim	151.821	1.32644	0.384129	3.45312	0.000554135	0.038571
CG11951	93.9863	2.17045	0.628756	3.45198	0.000556491	0.038571
Obp56c	39.3191	-1.77528	0.516814	-3.43505	0.000592438	0.040867
CG8008	428.443	1.38318	0.403394	3.42885	0.000606138	0.041587
CG5910	980.432	1.18916	0.347049	3.42648	0.000611468	0.041587
Ho	3490.13	-1.11649	0.325931	-3.42555	0.000613567	0.041587
Lip1	69.6283	1.79618	0.524404	3.42518	0.000614395	0.041587
LysD	96407.2	2.16725	0.632972	3.42393	0.000617231	0.041587
Cpr11A	984.977	2.42823	0.712481	3.40814	0.000654072	0.043663
mat	2428.57	1.13364	0.333074	3.40358	0.000665094	0.0441952
CG42835	21.5933	-2.22735	0.656615	-3.39217	0.000693407	0.0458031
Amy-p	8985.43	1.52892	0.450835	3.3913	0.000695615	0.0458031
CG42716	42.173	-2.77498	0.821014	-3.37994	0.000725018	0.047309
CG18088	99.1701	1.47368	0.437258	3.37027	0.000750945	0.048649
CG9757	6589.05	3.65391	1.08432	3.36978	0.00075227	0.048649
jb	14.5784	-3.10376	0.923586	-3.36055	0.000777867	0.0500808
CG31091	59.9347	3.67154	1.09385	3.35652	0.000789295	0.0505917
CG6296	15349.8	4.02472	1.2012	3.35059	0.000806396	0.0514602
Mal-A7	412.34	1.85466	0.553775	3.34912	0.000810679	0.0515016
CG15431	260.605	1.37879	0.411832	3.34794	0.000814156	0.0515016
CG7720	4786.3	-0.920527	0.275179	-3.34519	0.000822265	0.0517884
CG9150	25.5194	-1.80508	0.54062	-3.33891	0.000841068	0.0527434
Tsf1	36536.6	2.21622	0.664639	3.33448	0.000854604	0.0533612
CG18547	2070.67	1.76637	0.532218	3.31888	0.00090378	0.0559494
CG13947	3959.36	2.87326	0.86674	3.31502	0.000916354	0.0564864
wbl	1119.28	-1.64877	0.497619	-3.31333	0.000921917	0.0565885
Tie	1159.1	1.26667	0.38261	3.31061	0.000930916	0.0568998
CG44625	188.348	-2.08486	0.63014	-3.30857	0.000937747	0.0570765
CG8353	1229.72	1.29537	0.392571	3.2997	0.000967879	0.0582801
CG6220	134.535	-1.31521	0.398619	-3.29941	0.000968869	0.0582801
Faa	281.982	2.82408	0.855988	3.2992	0.000969591	0.0582801
tobi	1293.92	2.06476	0.626131	3.29765	0.000974973	0.0583614
CG34247	7.617	-4.31502	1.31119	-3.29091	0.000998636	0.0592879
CG8960	19.468	-3.01436	0.917939	-3.28384	0.00102403	0.0603264
v	1134.23	1.8248	0.555871	3.28278	0.00102787	0.0603264
nht	63.7155	-1.99267	0.607043	-3.28258	0.00102862	0.0603264
BBS8	39.5213	1.5711	0.479371	3.27741	0.00104763	0.0609939
smp-30	1423.46	2.42512	0.739998	3.2772	0.00104842	0.0609939
CG8641	59.8735	-1.6508	0.504189	-3.27417	0.00105972	0.0614047
CG30026	85.5535	2.37315	0.725178	3.2725	0.00106601	0.0615225
tbrd-3	57.873	-1.39672	0.428462	-3.25985	0.00111473	0.0640531
PGRP-LF	430.344	1.58568	0.486805	3.25732	0.00112468	0.0640531
CG42577	8.18473	-5.35065	1.64292	-3.2568	0.00112677	0.0640531
CG15599	53.7775	-1.33815	0.410914	-3.25652	0.00112786	0.0640531
dpr6	175.038	1.67073	0.513203	3.25549	0.00113196	0.0640531
dob	501.111	1.66548	0.513311	3.24459	0.0011762	0.0660099
CG12766	38.7223	2.66734	0.822277	3.24385	0.00117927	0.0660099
Jon44E	9420.18	3.07895	0.949242	3.24358	0.00118036	0.0660099
CG5693	53.1941	1.41896	0.437611	3.24252	0.00118477	0.0660099
CG10237	1142.35	-1.37376	0.424685	-3.23478	0.00121736	0.0675658
Ugt302E1	14.6978	2.76018	0.854696	3.22942	0.0012404	0.0685816
CG14341	465.341	-0.897471	0.278173	-3.22631	0.00125399	0.0690695
Srr	2611.07	1.77734	0.551312	3.22383	0.00126489	0.0693781
Muc18B	3006.73	1.42092	0.440886	3.22286	0.00126917	0.0693781
Ect3	1214.68	1.30163	0.405691	3.20841	0.00133469	0.0719746
ey	243.131	-0.830197	0.258892	-3.20673	0.00134252	0.0719746
CG5506	6580.77	1.36363	0.425279	3.20644	0.00134389	0.0719746
CG1468	347.804	-1.41855	0.442481	-3.20591	0.00134638	0.0719746
Tfb4	306.2	-1.27528	0.397793	-3.20588	0.00134648	0.0719746
sigmar	2041.21	-0.891853	0.278372	-3.20382	0.00135619	0.0722272
Mco4	966.32	1.06039	0.332432	3.18978	0.00142379	0.075274
CG32751	578.907	2.88054	0.903521	3.18813	0.00143195	0.0754301
CG33926	932.712	2.07716	0.6522	3.18485	0.00144828	0.0760076
CG3927	420.564	-1.1218	0.352344	-3.18383	0.00145341	0.0760076
CG7953	20201.1	-1.39128	0.437788	-3.17797	0.00148309	0.0772806
CG7299	5615.63	2.79525	0.880114	3.17601	0.00149316	0.0775266
sit	60.5488	2.33435	0.735759	3.17271	0.00151021	0.0780695
SmydA-4	165.512	1.78427	0.562567	3.17166	0.00151569	0.0780695
CG13806	1025.84	1.24878	0.393829	3.17088	0.00151979	0.0780695
CG14332	1724.36	-1.49749	0.474367	-3.15683	0.00159497	0.0813546
Mal-A3	2725.2	2.27406	0.720678	3.15544	0.00160257	0.0814554
CG6324	56.99	-1.63111	0.518867	-3.1436	0.00166885	0.0842332
AANATL2	1508.67	-1.58408	0.507299	-3.12257	0.00179279	0.0899878
Gr64f	20.6855	-2.34658	0.753174	-3.11558	0.0018358	0.0917016
CG14304	404.238	1.52664	0.490361	3.1133	0.0018501	0.0920981
Abca3	5854.44	1.3342	0.428825	3.11129	0.00186274	0.0924099
CG44013	97.7723	2.18204	0.703655	3.10101	0.00192863	0.095352
CG3397	3557.04	-1.48839	0.4803	-3.09888	0.00194256	0.0957141
dsb	638.514	-0.845437	0.273168	-3.09493	0.00196857	0.096667
Cyp6g2	251.376	1.68203	0.544905	3.08683	0.00202303	0.0986719
CG9512	2061.51	1.95115	0.633269	3.08109	0.00206248	0.100258
CG34171	225.367	1.1692	0.379636	3.0798	0.00207142	0.100357
CG13461	426.059	1.94792	0.632831	3.07811	0.00208318	0.10059
CG12934	26754.8	1.43574	0.46666	3.07662	0.00209359	0.100756
Alp9	3949.72	1.25519	0.408126	3.0755	0.00210151	0.100803
CG31809	27.9436	2.75072	0.895025	3.07335	0.00211672	0.101197
dan	138.668	-1.29465	0.421583	-3.07091	0.00213407	0.101691
CG14907	622.865	0.872084	0.284183	3.06874	0.00214963	0.102097
Arc2	605.825	1.55383	0.506576	3.06733	0.00215981	0.102245
CG33235	83.7206	-1.29194	0.421945	-3.06187	0.00219956	0.103451
CG3165	961.956	1.58399	0.518994	3.05204	0.00227292	0.106235
CG15043	14693.5	1.18086	0.386917	3.05197	0.00227342	0.106235
toy	413.95	-0.893712	0.293011	-3.0501	0.00228766	0.1064
CG5316	745.208	-0.712814	0.233742	-3.04957	0.00229166	0.1064
CG4676	64.7823	-1.26316	0.414858	-3.0448	0.00232834	0.107415
Cyp28c1	37.0466	2.02283	0.665311	3.04042	0.0023625	0.108301
CG10433	2280.34	1.90238	0.628339	3.02763	0.0024648	0.112585
CG32444	1042.28	2.20059	0.727034	3.02681	0.0024715	0.112585
Or85b	3.2519	5.26398	1.74085	3.0238	0.0024962	0.113354
agt	245.444	1.00591	0.333739	3.01405	0.00257786	0.116651
CG12477	73.2073	-1.7116	0.568229	-3.01217	0.0025939	0.116651
CG11437	70.5029	1.72156	0.571728	3.01115	0.00260262	0.116651
CG7916	28003.6	2.72568	0.905334	3.01069	0.00260651	0.116651
CG7432	101.637	1.91072	0.634707	3.0104	0.00260907	0.116651
Oat	8537.22	-1.24509	0.413781	-3.00906	0.00262057	0.116805
comr	33.8708	-1.45238	0.482953	-3.0073	0.00263582	0.117124
CG33923	3.58889	5.40121	1.79671	3.00617	0.00264562	0.1172
lambdaTry	278.542	2.79021	0.929531	3.00174	0.00268443	0.118557
CG31296	12.3597	2.63563	0.878431	3.00039	0.00269636	0.118722
Rh50	450.234	1.63167	0.544659	2.99577	0.00273754	0.119597
CG32040	66.4769	1.30212	0.434707	2.99538	0.002741	0.119597
CG31769	505.321	1.92141	0.642857	2.98886	0.00280016	0.121179
glob1	2131.25	2.45566	0.821607	2.98885	0.00280032	0.121179
CG11659	31.4524	2.67111	0.893758	2.98862	0.00280236	0.121179
CG10993	48.4335	-1.14193	0.382656	-2.98421	0.00284312	0.122576
E(spl)m7-HLH	205.566	-1.59056	0.533751	-2.97996	0.00288288	0.123105
Ir7g	19.7187	2.37776	0.798025	2.97956	0.00288664	0.123105
CG15293	2734.33	2.60867	0.876015	2.97788	0.00290252	0.123105
CG4757	1800.36	2.5633	0.860845	2.97766	0.00290457	0.123105
CG14787	190.458	1.51328	0.50827	2.97731	0.00290788	0.123105
CG31313	4309.11	2.42639	0.815354	2.97587	0.00292157	0.123105
Cyp6t1	412.078	1.30153	0.437386	2.9757	0.00292322	0.123105
CG42562	119.901	1.8206	0.611826	2.97568	0.00292337	0.123105
Qsox2	892.953	1.60452	0.539721	2.97286	0.00295038	0.123882
CG17047	98.7039	-1.28933	0.434417	-2.96796	0.0029978	0.124784
LManIV	671.379	2.40616	0.810768	2.96775	0.00299986	0.124784
Sting	1690.82	1.71017	0.5763	2.9675	0.00300235	0.124784
CG32447	719.284	-1.81509	0.611854	-2.96654	0.00301171	0.124784
CG43098	41.2073	-1.43313	0.483315	-2.96521	0.00302479	0.124784
CG10962	3876.65	1.93465	0.652509	2.96494	0.00302742	0.124784
Ir25a	38.9655	1.55431	0.524316	2.96446	0.00303216	0.124784
Inx6	25.4884	-1.54334	0.52183	-2.95754	0.003101	0.126896
blanks	342.186	-1.92727	0.652958	-2.9516	0.00316137	0.129002
CG42857	35.5648	-1.77316	0.601423	-2.94827	0.00319557	0.130031
CG43103	291.736	1.38089	0.468891	2.94501	0.00322944	0.131041
CG31642	628.174	-1.15335	0.392458	-2.93879	0.00329496	0.133326
CG10702	453.145	0.968926	0.329997	2.93616	0.003323	0.133694
Tg	1141.34	1.54329	0.52564	2.93601	0.0033246	0.133694
Eo	499.648	-1.04859	0.357227	-2.93535	0.00333173	0.133694
Galphaf	784.835	1.0512	0.35868	2.93075	0.00338142	0.135313
CG9119	1276.08	1.9986	0.683629	2.92352	0.00346103	0.138117
CG31636	986.05	-1.90373	0.651674	-2.92129	0.00348582	0.138553
CG6628	30.2837	-1.50688	0.515908	-2.92082	0.00349108	0.138553
in	567.885	-1.19406	0.409179	-2.91818	0.00352084	0.139062
Jon99Fii	27022.2	1.69415	0.580592	2.91798	0.00352311	0.139062
CG17601	12.4326	-1.95474	0.670929	-2.91349	0.00357417	0.140313
Dop2R	309.647	1.20405	0.413425	2.91238	0.00358682	0.140429
CG4335	402.287	2.40565	0.827338	2.9077	0.00364099	0.141832
CG13640	42.7166	2.51643	0.86572	2.90675	0.00365202	0.141832
CG11382	150.537	-1.99747	0.687563	-2.90515	0.00367083	0.142181
kmg	203.168	-1.13367	0.390704	-2.90161	0.00371248	0.143101
Mks1	22.2534	-1.58418	0.545996	-2.90146	0.00371434	0.143101
Cyp4p3	429.684	2.06089	0.71193	2.8948	0.00379405	0.14507
Plap	6086.45	-1.09957	0.379915	-2.89426	0.0038005	0.14507
Polr1E	569.403	0.88958	0.307407	2.89382	0.00380582	0.14507
CG9672	3012.79	1.41856	0.490357	2.89291	0.00381687	0.14507
CG3088	7.93856	-3.36414	1.16295	-2.89277	0.00381863	0.14507
CG15332	76.133	-1.15026	0.398005	-2.89008	0.00385147	0.145672
CG44259	12.3002	-2.1972	0.760987	-2.8873	0.00388563	0.146342
CG13003	1290.31	0.921662	0.319327	2.88626	0.00389845	0.146342
CG5945	11.7548	2.4963	0.864914	2.88618	0.00389948	0.146342
Best3	155.183	-1.74518	0.606782	-2.87612	0.00402599	0.15026
AOX1	7781.77	1.48433	0.51631	2.87488	0.00404186	0.15026
CG16749	5301.62	1.623	0.5646	2.8746	0.00404539	0.15026
PLCXD	830.837	-1.46522	0.51009	-2.87247	0.00407273	0.150889
CG10725	9467.77	1.3273	0.46312	2.86599	0.00415711	0.153622
Fatp3	6494.99	-1.43989	0.502773	-2.8639	0.00418464	0.154108
RpL22-like	221.13	-1.25981	0.440015	-2.86311	0.00419502	0.154108
yellow-f2	200.88	2.13415	0.745537	2.86257	0.00420216	0.154108
CG42586	443.249	-2.0908	0.731124	-2.85971	0.00424028	0.155112
sut1	2629.68	1.27564	0.447266	2.85207	0.00434352	0.157695
CG43139	479.964	1.93077	0.677816	2.84852	0.00439233	0.159068
fd96Cb	299.169	-0.849153	0.298272	-2.84691	0.00441458	0.159475
alphaTry	13393.4	0.987809	0.347398	2.84345	0.00446279	0.160604
PGRP-SC1a	3476.95	4.36912	1.53676	2.84308	0.004468	0.160604
CG30098	48.4148	-1.71906	0.60508	-2.84105	0.0044966	0.161095
aub	117.865	-1.16067	0.408612	-2.84051	0.00450416	0.161095
CG34296	1277.96	-1.95108	0.687062	-2.83974	0.00451502	0.161095
CG6403	2662.81	1.24202	0.438216	2.83427	0.00459309	0.163372
CG34434	519.271	-1.22703	0.433049	-2.83347	0.00460451	0.163372
Ugt35C1	1010.57	1.99327	0.703612	2.83291	0.00461267	0.163372
Muc55B	9846.85	1.69319	0.598018	2.83134	0.00463535	0.163775
Aldh	10220.9	1.87472	0.662602	2.82933	0.00466456	0.164226
CG11741	23.4706	-1.73457	0.613159	-2.8289	0.00467079	0.164226
ms(3)76Ba	92.6861	-1.48303	0.52469	-2.82649	0.00470614	0.165068
CG34278	265.993	2.08099	0.736629	2.82502	0.00472771	0.165424
CG14567	751.333	1.4594	0.517064	2.82248	0.00476539	0.166233
St3	264.285	1.83422	0.650101	2.82144	0.00478085	0.166233
E(spl)m6-BFM	33.9404	-1.39095	0.493138	-2.82061	0.00479323	0.166233
betaTry	13105.5	2.15363	0.763598	2.82038	0.00479673	0.166233
sc	100.02	-1.16207	0.413319	-2.81156	0.00493023	0.170256
AANATL3	24.2489	3.12793	1.11276	2.81097	0.00493923	0.170256
CG33128	17174.4	1.12802	0.401375	2.8104	0.00494806	0.170256
CG4415	177.596	-1.49059	0.530749	-2.80846	0.00497786	0.170875
CG43124	562.463	1.59026	0.567131	2.80404	0.00504662	0.172337
CG8907	1971.23	1.41134	0.503413	2.80353	0.00505461	0.172337
RpS19b	170.7	-1.13914	0.406336	-2.80343	0.00505614	0.172337
CG3119	180.044	2.44212	0.871642	2.80174	0.00508271	0.172836
Fst	48644.3	1.23462	0.441079	2.79909	0.00512464	0.173854
CG15262	149.386	-1.20317	0.430069	-2.79762	0.00514801	0.174238
CG8478	1034.22	-0.787331	0.2816	-2.79592	0.00517526	0.174362
CG34259	4.91131	-4.58889	1.6413	-2.79589	0.00517573	0.174362
Amy-d	3441.62	1.59033	0.569683	2.79162	0.00524457	0.176271
gd	84.4354	1.11355	0.399059	2.79045	0.00526351	0.176498
AdSS	7631.64	1.05865	0.380259	2.78401	0.00536911	0.179319
BomS4	59.4027	1.86413	0.669633	2.78381	0.00537239	0.179319
E(spl)malpha-BFM	444.94	-1.50928	0.544091	-2.77395	0.00553797	0.184421
CG17036	236.525	-0.96933	0.34956	-2.773	0.00555426	0.184539
CG13829	68.7462	-1.31769	0.475594	-2.77062	0.00559501	0.185467
insb	66.6308	-0.973995	0.351889	-2.76791	0.00564177	0.186591
CG10163	20.9168	2.3545	0.85182	2.76408	0.00570833	0.188362
CG33143	371.882	-1.3759	0.498012	-2.76278	0.00573107	0.188683
CG5568	29.0207	-1.88817	0.684564	-2.75821	0.00581188	0.190909
Cyt-b5-r	4846.17	1.83485	0.665628	2.75657	0.00584117	0.191008
APC7	79.259	1.03095	0.373998	2.75656	0.00584127	0.191008
Nmdmc	3997.62	-1.5995	0.580465	-2.75554	0.00585946	0.191171
CG15096	1363.33	0.812893	0.295231	2.75342	0.00589767	0.191986
Spn43Ab	2522.64	1.36413	0.495788	2.75143	0.00593357	0.192565
ru	84.0093	-1.04157	0.378622	-2.75096	0.00594206	0.192565
CG10104	106.334	-1.24114	0.452648	-2.74196	0.0061073	0.196926
dy	67.6262	-2.08153	0.759363	-2.74115	0.00612243	0.196926
CG11899	3269.25	-1.439	0.525048	-2.74069	0.00613099	0.196926
Lk6	25296.2	0.762329	0.278358	2.73866	0.00616898	0.197708
CG7460	178.821	1.18608	0.433243	2.73769	0.00618725	0.197856
CG33307	1367.8	2.02912	0.742515	2.73277	0.00628035	0.20039
CG30413	24.7359	1.9119	0.699868	2.73181	0.0062988	0.200537
CG7252	3262.24	0.990819	0.362937	2.73	0.00633337	0.200718
Pkd2	555.606	-1.09055	0.399528	-2.72959	0.00634137	0.200718
CG34198	220.205	1.63715	0.599986	2.72864	0.00635952	0.200718
CG7342	1591.65	-1.352	0.495486	-2.72862	0.00635991	0.200718
CG8852	756.238	1.09061	0.399808	2.72784	0.00637498	0.200756
CG10383	1612.83	1.26432	0.464193	2.72368	0.00645584	0.202862
CG5955	155.488	1.69921	0.624335	2.72163	0.00649612	0.203284
D2hgdh	7879.07	1.59988	0.587854	2.72157	0.00649733	0.203284
Kaz-m1	5629.24	1.37323	0.505103	2.71871	0.00655368	0.204605
Alp10	4001.52	1.39132	0.512106	2.71685	0.00659065	0.205316
CG10931	103.254	-1.08375	0.399059	-2.71578	0.00661204	0.205541
Hsdl2	4316.7	1.06796	0.393452	2.71433	0.00664097	0.205766
Rab9D	5.14518	-3.66751	1.35133	-2.714	0.00664771	0.205766
BomS6	408.228	1.53392	0.565597	2.71204	0.00668708	0.206544
CG33012	318.499	0.991926	0.36591	2.71085	0.00671116	0.206846
CG15553	84.2948	-1.51963	0.561877	-2.70456	0.00683947	0.209493
CG33056	681.666	1.01535	0.375497	2.70401	0.00685092	0.209493
CG2145	3840.53	1.26271	0.466997	2.70389	0.00685323	0.209493
Gnmt	2236.33	2.25584	0.834317	2.70381	0.00685487	0.209493
cysu	626.943	-0.932663	0.345696	-2.69793	0.00697721	0.212763
Sdr	379.268	-0.86236	0.319927	-2.69549	0.00702843	0.213133
Agxt	2220.58	1.2401	0.4601	2.69529	0.00703282	0.213133
trp	26.733	2.02413	0.75156	2.69324	0.00707605	0.213995
CG17264	437.598	2.05957	0.767177	2.68462	0.00726134	0.219141
CG7386	214.742	-0.960041	0.358181	-2.68032	0.00735518	0.220995
Est-6	135.361	2.16119	0.806634	2.67927	0.00737819	0.220995
CG43064	1250.59	1.39576	0.521	2.679	0.00738415	0.220995
CG13287	42.2783	-1.06261	0.396741	-2.67833	0.00739893	0.220995
pinta	1473.19	-0.797398	0.297722	-2.67833	0.00739905	0.220995
CG8952	5633.35	1.29725	0.484906	2.67526	0.00746716	0.221958
Rab9	267.634	1.23471	0.461629	2.67468	0.0074801	0.221958
CG43799	25.0206	1.84299	0.689197	2.67412	0.00749259	0.221958
RluA-1	374.894	1.5815	0.591849	2.67213	0.0075371	0.222821
CG14855	539.589	-1.71449	0.642755	-2.66741	0.00764385	0.225143
fd96Ca	93.0925	-1.10497	0.414268	-2.66728	0.00764672	0.225143
tomb	54.7998	-0.998548	0.374503	-2.66633	0.00766852	0.225327
Cyp6a22	413.448	1.89365	0.711414	2.66182	0.00777203	0.226867
CG14569	29.4459	1.72646	0.648606	2.6618	0.00777231	0.226867
Mal-B1	115.12	1.26731	0.476196	2.66132	0.00778359	0.226867
CG14205	3721.24	2.37599	0.893081	2.66045	0.00780374	0.226998
Dci	1652.53	1.56283	0.588473	2.65573	0.00791365	0.229734
CG4835	954.724	1.91993	0.723586	2.65335	0.00796966	0.230897
Sodh-1	2082.12	1.80575	0.681018	2.65155	0.00801228	0.231668
CG4563	218.684	-1.72917	0.653937	-2.64425	0.00818727	0.236172
CG3823	467.146	-1.40941	0.533205	-2.64328	0.00821076	0.236172
CG43843	15.1931	-2.0001	0.756844	-2.64269	0.00822504	0.236172
vanin-like	840.317	1.70928	0.646884	2.64233	0.00823389	0.236172
tbrd-2	462.479	-1.0934	0.413904	-2.64168	0.00824957	0.236172
Acbp3	1139.42	2.39488	0.908787	2.63525	0.00840748	0.239465
aly	101.344	-1.3708	0.520209	-2.63509	0.00841154	0.239465
Tsp	1459.1	-0.799656	0.303477	-2.63498	0.00841417	0.239465
Diedel3	4.87164	3.954	1.50202	2.63245	0.00847704	0.240781
IFT43	93.6173	-0.860427	0.327165	-2.62994	0.0085399	0.242092
CG17650	52.4311	-1.36895	0.520843	-2.62834	0.00858017	0.242758
betaNACtes2	26.5494	-1.77444	0.675636	-2.62632	0.00863133	0.242983
CG8665	2003.34	1.94147	0.739295	2.62611	0.00863661	0.242983
Strn-Mlck	11407.5	0.645564	0.245832	2.62604	0.00863844	0.242983
CG9899	212.218	-1.40067	0.533643	-2.62473	0.00867176	0.243232
GstE1	1957.15	1.62795	0.62054	2.62343	0.00870489	0.243232
CREG	15559.1	-1.02016	0.388939	-2.62293	0.00871772	0.243232
CG14022	86.4144	2.88921	1.10168	2.62255	0.00872755	0.243232
Use1	406.405	-0.642146	0.244869	-2.6224	0.00873124	0.243232
CG34377	472.249	-1.26496	0.482732	-2.62043	0.00878197	0.244106
CG6484	260.723	2.26049	0.862956	2.61948	0.00880643	0.244106
GstE9	487.548	1.45606	0.555915	2.61922	0.00881318	0.244106
RhoU	567.998	-0.897805	0.343495	-2.61373	0.00895592	0.246645
CG9135	3069.84	-0.606309	0.232286	-2.61019	0.00904928	0.248273
prc	121.624	-1.09278	0.41944	-2.60534	0.00917831	0.251337
CG34460	14.8284	1.93735	0.744279	2.60299	0.00924142	0.252557
Msp300	232769	0.831423	0.319485	2.60239	0.00925776	0.252557
CG14406	260.904	-1.61836	0.622937	-2.59795	0.00937833	0.254567
CG3635	171.599	1.89591	0.729802	2.59785	0.009381	0.254567
Ir76a	43.0184	-1.59843	0.615318	-2.59773	0.00938416	0.254567
H15	156.092	-1.18258	0.455488	-2.59629	0.00942358	0.255159
cocoon	539.452	-1.18633	0.457272	-2.59437	0.0094765	0.25523
CG42299	33.1044	-1.35238	0.521292	-2.59428	0.00947905	0.25523
CG31789	13366.8	1.58679	0.612182	2.59202	0.00954144	0.256433
CG14102	75.8157	-0.911541	0.351865	-2.5906	0.00958101	0.25702
Ugt302K1	907.571	0.959221	0.370477	2.58916	0.00962116	0.257249
Gale	7037.64	0.938951	0.362727	2.58859	0.00963709	0.257249
CG16926	6421.08	0.93582	0.361546	2.58838	0.00964285	0.257249
Cyp309a1	1917.15	1.17102	0.452739	2.58653	0.00969482	0.25816
Invadolysin	1207	-1.21104	0.468609	-2.58434	0.00975657	0.259179
CG13833	62.6301	-1.40843	0.545076	-2.58391	0.00976885	0.259179
CG5391	9083.72	-2.12541	0.822965	-2.58262	0.00980533	0.259309
CG10086	1435.1	1.12117	0.434185	2.58224	0.00981625	0.259309
CG31326	136.396	2.22761	0.862797	2.58184	0.00982748	0.259309
hebe	2935.2	1.24287	0.481642	2.58048	0.00986631	0.259463
CG1428	177.904	-1.53049	0.593156	-2.58025	0.00987281	0.259463
Pk34A	62.0694	-1.5247	0.591055	-2.57963	0.00989067	0.259463
CG8927	197.326	1.01739	0.394468	2.57913	0.00990493	0.259463
TfIIA-S-2	16.2735	-1.78677	0.693112	-2.57789	0.00994056	0.259926
Btnd	1014.38	-1.07776	0.419103	-2.57159	0.0101231	0.264223
CG42561	92.0033	1.7248	0.671015	2.57044	0.0101569	0.264628
CG43088	33.1657	-1.35184	0.526263	-2.56875	0.0102065	0.264709
l(2)34Fc	16.1457	2.22899	0.867828	2.56847	0.0102149	0.264709
chinmo	4940.14	0.990529	0.385757	2.56776	0.0102359	0.264781
rdo	792.412	-1.01452	0.395298	-2.56646	0.0102742	0.265088
CG33080	3414.69	0.736797	0.287157	2.56583	0.0102929	0.265088
Cyp4ac3	844.264	1.19269	0.464895	2.5655	0.0103027	0.265088
prd	35.1002	-1.12815	0.440165	-2.56301	0.0103768	0.265907
CG18605	118.867	-1.20413	0.470007	-2.56195	0.0104087	0.265907
ato	46.7362	-1.21756	0.475277	-2.5618	0.0104132	0.265907
CG18518	30.5517	-1.48403	0.579339	-2.56159	0.0104195	0.265907
CG3649	160.679	-1.2749	0.49783	-2.56092	0.0104396	0.265907
TotC	102.535	2.46319	0.961999	2.56049	0.0104525	0.265907
CG33552	91.5176	-1.10533	0.431744	-2.56014	0.010463	0.265907
CG31089	147.486	2.85545	1.11567	2.55939	0.0104855	0.266012
CG33127	1382.01	1.78267	0.696693	2.55876	0.0105047	0.266032
mre11	1108.65	0.606196	0.236968	2.55814	0.0105235	0.266044
CG15695	187.682	1.35162	0.528624	2.55686	0.0105622	0.266558
Loxl1	99.7629	1.63828	0.641655	2.5532	0.0106737	0.268903
CG14020	81.9235	-1.2241	0.479642	-2.55211	0.0107072	0.269279
CG9649	19.5596	2.51654	0.987521	2.54834	0.0108238	0.27149
thw	2132.14	0.842878	0.330793	2.54805	0.0108326	0.27149
CG34331	428.27	1.22404	0.480769	2.54601	0.0108962	0.272426
E(spl)mdelta-HLH	74.1703	-0.94224	0.370138	-2.54565	0.0109076	0.272426
btv	358.016	-1.30823	0.514059	-2.54491	0.0109306	0.27253
CG5342	105.205	-1.21805	0.478863	-2.54362	0.0109709	0.273067
yin	3563.69	-1.72775	0.679747	-2.54175	0.0110299	0.274065
Zwilch	378.335	-0.666152	0.262479	-2.53792	0.0111512	0.275819
Sply	9145.32	-1.18405	0.46661	-2.53755	0.0111631	0.275819
Art6	35.8975	-1.47092	0.579731	-2.53725	0.0111728	0.275819
ppk29	43.424	-1.12384	0.442959	-2.53713	0.0111767	0.275819
Mthfs	1272.28	1.24246	0.489945	2.53591	0.0112154	0.276303
Ance-5	818.846	1.09654	0.433006	2.53239	0.011329	0.278155
pst	13513.7	0.645455	0.254991	2.53128	0.0113646	0.278254
CycJ	17.4257	-1.51263	0.597625	-2.53107	0.0113714	0.278254
CG7054	573.095	1.0777	0.426235	2.52841	0.011458	0.279882
ACXE	64.6874	-1.20719	0.478139	-2.52476	0.0115776	0.281398
Msr-110	28664.8	1.26692	0.50209	2.52329	0.0116261	0.282103
CG43133	9.90997	2.93303	1.16387	2.52006	0.0117334	0.283757
CG34025	7.14708	-3.131	1.24284	-2.51924	0.011761	0.283949
VhaAC39-2	89.0817	-1.38244	0.549359	-2.51646	0.011854	0.285352
CG5157	79.0096	1.1289	0.448811	2.5153	0.011893	0.285352
TwdlP	16.3207	2.10772	0.838598	2.51339	0.0119577	0.286312
CG17633	35031.6	1.49683	0.596168	2.51076	0.0120472	0.287448
Grip71	467.053	-0.725218	0.288903	-2.51025	0.0120646	0.287448
Orct	6163.46	-1.42206	0.566983	-2.50812	0.0121376	0.288238
CG13124	3753.5	0.971436	0.387525	2.50677	0.0121841	0.288869
CG31021	9.82289	-2.63083	1.05019	-2.5051	0.0122418	0.289289
bw	738.317	-1.35173	0.539796	-2.50414	0.0122748	0.289597
CG31808	240.546	1.46815	0.586665	2.50254	0.0123305	0.289929
CG5399	16094.8	1.11875	0.447216	2.50158	0.0123639	0.289929
fd19B	6.54202	3.43034	1.37177	2.50068	0.0123957	0.289929
CG7907	485.285	-1.08535	0.434059	-2.50047	0.0124029	0.289929
meng	874.314	0.637719	0.25504	2.50047	0.0124029	0.289929
CG13423	46.8418	-1.22514	0.489997	-2.5003	0.0124089	0.289929
CG6592	10.5321	2.24207	0.898083	2.4965	0.0125424	0.292575
CG34136	907.482	1.36312	0.546165	2.49581	0.0125671	0.292681
CG3251	24.3851	-1.44336	0.578578	-2.49467	0.0126073	0.293144
CG42691	49.5217	-1.73906	0.697875	-2.49194	0.0127049	0.29494
NT1	112.444	-1.3708	0.550865	-2.48845	0.0128302	0.296661
CG31262	116.904	2.29679	0.923085	2.48816	0.0128404	0.296661
kuk	2584.52	-0.710689	0.285897	-2.48582	0.0129254	0.29673
kappaTry	811.687	1.95522	0.78682	2.48497	0.0129562	0.296968
CG13116	187.328	-1.21091	0.487534	-2.48375	0.0130008	0.29705
Cht7	4307.62	0.643883	0.259298	2.48318	0.0130214	0.29705
Cad88C	168.351	-0.922789	0.372083	-2.48007	0.0131358	0.298422
CG31559	56.9706	-2.44717	0.986815	-2.47986	0.0131433	0.298422
Vajk1	68.7195	-1.37634	0.555154	-2.4792	0.0131677	0.298508
CG43111	59.6982	-1.07909	0.435758	-2.47635	0.0132735	0.299873
CG34330	2803.92	1.4391	0.58122	2.476	0.0132863	0.299873
CG5402	186.346	1.90974	0.771332	2.4759	0.01329	0.299873
CG14696	374.525	0.793116	0.320945	2.47119	0.0134664	0.302863
CG4914	2106.74	-1.3381	0.541589	-2.47069	0.0134852	0.302863
CG3117	462.82	-0.694934	0.281372	-2.46981	0.0135186	0.303144
CG10361	215.168	1.66557	0.674536	2.46921	0.0135413	0.303182
Gbp3	2751.95	1.14254	0.463066	2.46734	0.013612	0.304295
CG6912	292.74	2.06118	0.835971	2.46561	0.0136781	0.304937
OdsH	16.9342	-1.73079	0.702084	-2.46522	0.0136931	0.304937
CG15515	141.181	2.67749	1.0864	2.46456	0.0137181	0.304937
ftz	5.45486	3.4815	1.41273	2.46438	0.0137249	0.304937
by	3016.39	0.876577	0.356214	2.46081	0.0138622	0.307514
CG9568	13206.7	1.1609	0.471861	2.46027	0.0138834	0.307514
CAH14	106.758	-1.39008	0.56528	-2.4591	0.0139287	0.308049
Nuf2	212.362	-0.660441	0.268752	-2.45744	0.0139933	0.309004
Proc-R	396.515	0.95695	0.389594	2.45627	0.0140386	0.309339
Jon99Ci	5822.79	1.51957	0.618731	2.45595	0.0140512	0.309339
cort	63.7163	-0.942661	0.384243	-2.45329	0.0141555	0.310257
CG16989	3333.86	0.719624	0.293334	2.45326	0.0141569	0.310257
CG5162	1202.24	1.18461	0.482875	2.45325	0.0141571	0.310257
CG42300	46.0374	-1.28226	0.523327	-2.45021	0.0142773	0.312418
Spc25	256.551	-0.760151	0.310876	-2.44519	0.0144775	0.315678
Nepl13	1146.24	1.05604	0.432019	2.44443	0.0145081	0.315678
Cpr49Ac	47015.3	-1.31519	0.538066	-2.4443	0.0145134	0.315678
CG3902	2350.68	1.26056	0.515912	2.44336	0.0145511	0.316024
CG32170	923.423	1.48866	0.609463	2.44257	0.0145829	0.31624
Mipp1	834.052	1.27768	0.523808	2.43921	0.0147193	0.318093
LS2	103.36	-1.3134	0.538512	-2.43894	0.0147305	0.318093
CG9993	689.069	1.98875	0.815625	2.43831	0.014756	0.318093
CG13868	10058.5	1.51094	0.619669	2.43831	0.0147562	0.318093
CG33669	12.4502	-2.04732	0.840024	-2.43722	0.0148008	0.318581
obst-H	391.501	1.28098	0.526072	2.43499	0.014892	0.31967
Sgs5bis	18976	-2.35488	0.967131	-2.43491	0.0148956	0.31967
Gbs-70E	2356.43	0.642088	0.263933	2.43276	0.014984	0.321093
CG15563	6.33545	2.65016	1.0919	2.4271	0.01522	0.325668
FipoQ	362.719	1.62557	0.670262	2.42527	0.0152969	0.32683
CG3746	204.845	1.81536	0.749948	2.42065	0.015493	0.33004
MFS12	1237.56	1.43001	0.59076	2.42063	0.0154937	0.33004
CG10151	340.516	-0.851174	0.351708	-2.42012	0.0155155	0.33004
Jhe	196.314	-0.917668	0.3795	-2.4181	0.0156018	0.330562
CG11000	221.262	0.811235	0.335554	2.4176	0.0156233	0.330562
CG12224	735.844	1.22747	0.507751	2.41745	0.0156295	0.330562
bwa	3106.82	-1.0703	0.442748	-2.41741	0.0156313	0.330562
CG40485	48.8831	1.44517	0.598292	2.4155	0.0157135	0.331816
Smyd4-2	139.231	0.989278	0.410193	2.41174	0.0158767	0.334775
CG10748	148.989	-1.13241	0.469986	-2.40946	0.0159764	0.335966
AOX2	1806.05	1.40326	0.582583	2.40869	0.0160098	0.335966
spz5	129.386	1.06101	0.44057	2.40826	0.0160288	0.335966
ng3	9634.79	1.9377	0.804652	2.40812	0.016035	0.335966
CG43774	763.467	0.93709	0.38919	2.40779	0.0160492	0.335966
PK2-R1	102.091	-1.07662	0.447366	-2.40658	0.0161025	0.33613
CG5964	128.122	-1.13674	0.47235	-2.40656	0.0161034	0.33613
vg	249.867	-1.02908	0.42809	-2.40389	0.0162215	0.337767
CG6602	45.9251	-0.998082	0.415221	-2.40374	0.0162285	0.337767
CG17560	200.054	2.02964	0.844612	2.40304	0.0162593	0.337923
IRSp53	2229.74	0.623839	0.259901	2.40029	0.0163821	0.339651
E(spl)mbeta-HLH	831.66	-0.804078	0.335157	-2.39911	0.0164352	0.339651
SkpC	63.3264	-1.14994	0.479396	-2.39872	0.0164524	0.339651
lectin-22C	286.25	2.8149	1.1736	2.39852	0.0164614	0.339651
GstD7	128.591	2.30093	0.959421	2.39824	0.0164739	0.339651
RpL37b	104.684	-1.71493	0.715294	-2.39752	0.0165066	0.339651
CG14820	623.722	2.27721	0.950716	2.39526	0.0166086	0.340689
O-fut1	1432.04	-0.624036	0.260559	-2.39499	0.0166208	0.340689
CG43074	11.2651	-2.14092	0.893973	-2.39484	0.0166276	0.340689
PH4alphaSG1	183.843	1.48889	0.622062	2.39348	0.0166892	0.341096
CG18622	868.991	-0.692844	0.289485	-2.39337	0.0166945	0.341096
CG9396	157.371	2.12251	0.887119	2.39259	0.01673	0.341245
CG5421	74.3359	-0.910686	0.380694	-2.39217	0.016749	0.341245
CG17974	175.555	2.49991	1.0464	2.38905	0.0168921	0.3428
obst-F	1261.93	1.24819	0.522499	2.38888	0.0168998	0.3428
CG11313	1562.42	-1.82356	0.763529	-2.38833	0.0169253	0.3428
CG15056	45.7627	-1.59114	0.666227	-2.38829	0.0169271	0.3428
Arc1	80041.2	0.987814	0.413669	2.38793	0.0169436	0.3428
Cpr65Ay	294.124	2.62579	1.10003	2.38702	0.0169855	0.342867
AGBE	3058.48	1.23663	0.518339	2.38574	0.0170446	0.342867
CG15126	341.595	1.45754	0.61094	2.38572	0.0170455	0.342867
CG43179	197.155	1.61456	0.67677	2.38568	0.0170476	0.342867
CG42395	119.496	-0.973476	0.408115	-2.3853	0.0170652	0.342867
CG4363	668.501	1.12903	0.473717	2.38334	0.0171563	0.344143
CG32641	61.78	2.34913	0.985823	2.38291	0.0171762	0.344143
GlyP	29443.2	1.43109	0.600972	2.38129	0.017252	0.345179
PGRP-SA	1348.8	0.791774	0.33359	2.37349	0.0176208	0.351591
CG18635	521.946	1.09227	0.460485	2.372	0.0176922	0.352386
Tango14	770.019	-0.793389	0.334542	-2.37157	0.0177129	0.352386
CG7296	7035.87	2.27998	0.961558	2.37113	0.0177337	0.352386
CG34282	15548.8	1.15582	0.487588	2.37049	0.0177647	0.35252
CG11892	4589.78	-0.93752	0.395596	-2.36989	0.0177934	0.352606
Idgf6	16409.7	1.20327	0.508154	2.36792	0.0178884	0.354004
CG17928	507.137	1.26576	0.534738	2.36706	0.01793	0.354345
ppk21	3.5745	-4.10922	1.73844	-2.36374	0.0180916	0.35705
CG7631	271.701	2.17803	0.922478	2.36107	0.0182225	0.359018
CG31198	19338.6	1.26246	0.534934	2.36003	0.0182734	0.359018
Lerp	14252	-0.627409	0.265876	-2.35978	0.0182857	0.359018
CG42822	182.627	0.801749	0.33977	2.35969	0.0182904	0.359018
CG10013	69.7016	-1.17013	0.49634	-2.35751	0.0183977	0.360164
CG6225	374.825	1.01614	0.43105	2.35735	0.018406	0.360164
Lsp1beta	716023	1.16662	0.494965	2.35698	0.0184243	0.360164
Non1	24220.6	0.580588	0.246378	2.3565	0.0184483	0.360164
CG14983	57.7751	-1.37498	0.583637	-2.35587	0.0184792	0.360283
CG44014	907.057	1.59711	0.678122	2.3552	0.0185126	0.360449
mAChR-B	64.5811	0.910092	0.386711	2.35342	0.0186017	0.361349
CG3588	12909.6	0.996263	0.423351	2.35328	0.0186088	0.361349
CG14708	92.1281	-1.2226	0.519724	-2.35241	0.0186524	0.361711
Sol1	26.015	-1.18139	0.502366	-2.35165	0.0186903	0.361962
CG43349	769.169	1.45663	0.62066	2.3469	0.0189301	0.366117
Ir94a	2.14789	-4.40574	1.87778	-2.34625	0.0189635	NA
CG14300	10631.8	1.09698	0.467807	2.34495	0.0190299	0.367555
Pcp	12029.9	-1.62268	0.692711	-2.3425	0.0191549	0.3686
Neto	147.685	0.991202	0.423167	2.34234	0.0191632	0.3686
Or94a	15.5341	1.53759	0.656556	2.3419	0.0191857	0.3686
Cyp4ac1	1239.77	1.19337	0.510052	2.3397	0.0192992	0.369747
BomBc2	506.978	1.87484	0.801366	2.33955	0.0193069	0.369747
CG42751	77.3728	1.58981	0.679622	2.33926	0.019322	0.369747
gwl	493.508	-0.843624	0.360777	-2.33835	0.019369	0.370158
GstD5	82.1565	1.86662	0.798707	2.33705	0.0194367	0.370856
mthl3	2739.36	1.18466	0.506988	2.33666	0.0194568	0.370856
Oli	147.139	-0.688924	0.295292	-2.33303	0.0196467	0.373984
mey	737.474	-1.49231	0.640188	-2.33104	0.0197512	0.375479
Npc2f	2659.86	1.30732	0.561167	2.32964	0.0198252	0.375826
Nplp2	3420.08	3.55986	1.52822	2.32941	0.0198372	0.375826
CG14095	15.6742	1.43663	0.616786	2.32922	0.0198472	0.375826
Cyp6a9	1035.92	1.60679	0.690148	2.32819	0.0199021	0.376072
Nep7	254.594	1.49731	0.643176	2.328	0.0199121	0.376072
CG18558	61.6571	-1.10856	0.476291	-2.32749	0.019939	0.376089
CG16775	906.761	1.78875	0.769821	2.32359	0.0201474	0.378818
CG31848	109.068	-1.23997	0.533702	-2.32334	0.020161	0.378818
CG3491	524.913	-1.10837	0.47715	-2.3229	0.0201848	0.378818
CG16727	3926.22	-0.763548	0.328714	-2.32283	0.0201883	0.378818
Tmc	53.7791	-1.58851	0.684033	-2.32226	0.0202187	0.378898
Ppn	14529.7	0.785661	0.338478	2.32115	0.0202785	0.379244
betaNACtes3	12.7526	-1.58852	0.684425	-2.32095	0.0202895	0.379244
CG13594	228.348	-0.992326	0.427877	-2.31918	0.0203851	0.380146
Art7	817.146	0.605682	0.261172	2.31909	0.0203903	0.380146
CG43886	23.1524	-2.33294	1.00634	-2.31824	0.0204362	0.380513
l(2)03659	242.561	1.012	0.436757	2.31707	0.0204998	0.381207
TM4SF	279.932	1.4407	0.621991	2.31627	0.0205433	0.381345
CG42249	3326.81	1.06463	0.459784	2.31549	0.0205862	0.381345
CG30151	281.605	1.33692	0.577674	2.31432	0.02065	0.382039
CG18788	113.57	-0.88856	0.384371	-2.31172	0.0207929	0.383108
Osi17	24.0681	1.49419	0.646381	2.31162	0.0207986	0.383108
Ag5r2	69702.3	1.58054	0.683757	2.31155	0.0208028	0.383108
CG13060	22.6279	-1.6206	0.70149	-2.31022	0.0208757	0.383763
RpS5b	343.14	-0.992326	0.42994	-2.30805	0.0209961	0.385488
Asap	4902.73	0.566412	0.245738	2.30494	0.0211698	0.387571
CG14302	5774.76	1.24448	0.540002	2.30458	0.0211899	0.387571
CG42553	640.712	-0.627774	0.272644	-2.30254	0.0213048	0.389182
CG15040	73.0058	-1.4207	0.618017	-2.2988	0.0215163	0.392495
Dronc	3494.47	-0.927955	0.403794	-2.29809	0.0215565	0.392495
CG3223	3370.12	-0.966163	0.420454	-2.2979	0.0215675	0.392495
CG14457	163.467	1.24271	0.54132	2.2957	0.021693	0.394284
CG4404	47.8978	1.35215	0.589672	2.29305	0.021845	0.396362
Gal	1525.35	-0.928922	0.40518	-2.29262	0.02187	0.396362
CG3301	510.514	1.37783	0.601196	2.29181	0.0219167	0.396362
tll	36.393	-1.36904	0.598066	-2.28911	0.0220731	0.398692
Mal-A8	2980.28	1.45109	0.634399	2.28734	0.0221757	0.398932
lqf	10090.7	-0.541505	0.236777	-2.28699	0.0221966	0.398932
CG32683	90.3581	1.22014	0.533856	2.28553	0.0222818	0.399967
CG15740	33.2116	2.56703	1.12364	2.28456	0.0223386	0.400492
CG32750	375.118	1.36554	0.598174	2.28286	0.0224389	0.401792
CG40298	24.6597	1.83212	0.80274	2.28233	0.0224697	0.401847
CG7084	725.356	1.06163	0.46533	2.28146	0.0225215	0.402277
Mal-A1	3077.75	1.47444	0.646412	2.28095	0.0225511	0.40231
CG9902	421.634	-0.860894	0.377793	-2.27874	0.0226823	0.402585
CG14893	80.7425	1.22368	0.537144	2.27812	0.0227197	0.402585
Gpdh1	4459.21	1.30606	0.573317	2.27807	0.0227224	0.402585
Or1a	7.18922	1.90577	0.836665	2.27782	0.0227374	0.402585
stil	70.4938	-1.1005	0.483198	-2.27753	0.0227548	0.402585
Jon66Cii	35080.4	1.69587	0.744956	2.27647	0.0228181	0.402585
CG10472	31325.5	1.68407	0.739789	2.27642	0.0228209	0.402585
CG6928	720.342	-0.923556	0.405756	-2.27614	0.0228379	0.402585
CG14273	56.4923	1.48702	0.65334	2.27603	0.0228445	0.402585
CG4377	446.306	1.14986	0.505731	2.27367	0.0229861	0.403484
CG9121	291.851	-0.677633	0.298044	-2.2736	0.0229898	0.403484
CG10932	2011.9	1.00112	0.440421	2.27311	0.0230197	0.403484
CG3604	1364.97	1.29309	0.569012	2.27252	0.0230549	0.403484
CG2818	2081.07	-0.580199	0.255346	-2.27221	0.0230741	0.403484
Nepl9	153.559	1.61143	0.709242	2.27204	0.0230839	0.403484
twz	897.901	-0.892442	0.392811	-2.27194	0.0230904	0.403484
CG4847	4421.54	1.50201	0.661759	2.26972	0.0232245	0.404751
GstE2	55.1384	1.44101	0.635147	2.26878	0.0232817	0.404751
Adk3	2533.3	1.39758	0.616066	2.26855	0.0232955	0.404751
CG32816	59.8692	0.955682	0.421295	2.26844	0.0233027	0.404751
CG15739	839.967	1.19294	0.526259	2.26682	0.0234012	0.405976
SmydA-2	88.2934	1.45965	0.644677	2.26416	0.0235646	0.408321
tefu	2938.28	0.802304	0.354584	2.26266	0.0236565	0.409424
Nha2	795.197	1.46479	0.647825	2.26109	0.0237538	0.410618
CG4053	375.007	1.83242	0.811088	2.25921	0.0238702	0.412138
CG43131	290.628	1.44748	0.641112	2.25776	0.0239603	0.412194
Dhpr	8997.19	-1.25411	0.555512	-2.25758	0.023972	0.412194
CG11406	240.235	-2.53855	1.12468	-2.25713	0.0240001	0.412194
CG4950	832.861	-1.12911	0.500297	-2.25688	0.0240157	0.412194
Ugt35E1	42.4099	2.33535	1.03498	2.25641	0.024045	0.412207
CG13041	23.7504	-1.14881	0.509247	-2.2559	0.0240772	0.412272
CG14545	27.1671	1.48607	0.659412	2.25362	0.02422	0.414228
CG5597	1569.37	1.01069	0.448808	2.25195	0.0243252	0.415537
CG13148	140.756	-0.791751	0.351722	-2.25107	0.024381	0.415998
gogo	622.395	-0.729194	0.324089	-2.24998	0.0244504	0.416693
CG9485	3302.43	0.689761	0.306629	2.2495	0.024481	0.416724
wntD	11.3664	1.65051	0.733917	2.24891	0.0245181	0.416865
CG11893	76.8078	-1.34408	0.597986	-2.24767	0.0245971	0.417718
CG8028	196.441	1.58555	0.706132	2.2454	0.0247424	0.419203
GstD3	558.574	0.95078	0.423966	2.24258	0.0249237	0.421627
Gbs-76A	4371.95	0.734379	0.327515	2.24227	0.0249437	0.421627
CG13297	1.91307	4.51709	2.0148	2.24195	0.0249645	NA
bam	22.3666	-1.26159	0.56318	-2.24012	0.025083	0.423487
CG3987	3766.49	0.823048	0.367633	2.23878	0.0251703	0.424466
CG11672	758.51	1.11106	0.496511	2.23773	0.0252384	0.424848
CG10700	17.678	1.40933	0.629944	2.23724	0.0252709	0.424848
CG14075	163.43	0.98921	0.442191	2.23706	0.0252821	0.424848
CG10154	2308.75	1.6929	0.756894	2.23663	0.0253102	0.424848
Odc2	419.111	1.2933	0.578502	2.23561	0.0253776	0.425486
B9d1	143.044	-0.925064	0.413938	-2.23479	0.0254313	0.425893
CG14810	40.0257	-1.45929	0.65366	-2.23249	0.0255828	0.427219
Oseg4	649.333	-0.732151	0.327989	-2.23224	0.0255989	0.427219
CG9812	9252.64	-1.54593	0.692816	-2.23137	0.0256569	0.427694
bin	91.1903	-1.03489	0.46408	-2.22999	0.0257479	0.428718
CG4887	2603.87	-0.713965	0.320305	-2.22901	0.0258129	0.429034
Ance-2	54.006	1.56902	0.703968	2.22882	0.0258262	0.429034
CG3347	54.8919	-1.38294	0.620966	-2.22708	0.0259422	0.429876
CG7017	16023.3	0.739473	0.332202	2.22597	0.0260161	0.429876
CG15185	14.4936	-1.64828	0.740541	-2.22578	0.0260289	0.429876
phu	69.1376	-2.43289	1.09314	-2.2256	0.0260409	0.429876
CG13492	14343.2	1.15624	0.519565	2.2254	0.0260544	0.429876
CG9664	2466.08	-1.17613	0.528811	-2.2241	0.0261417	0.43029
CG5715	13.8907	-1.5135	0.680567	-2.22388	0.0261566	0.43029
CG30082	84.97	0.988755	0.444649	2.22367	0.0261704	0.43029
Cda9	2941.63	0.910327	0.409493	2.22306	0.026212	0.43029
CG15478	103.516	-0.759861	0.341847	-2.22281	0.0262285	0.43029
Bbd	7247.56	1.24807	0.561758	2.22173	0.0263018	0.430544
CG17110	53.3644	-2.22492	1.00145	-2.2217	0.0263034	0.430544
yellow-f	3186.35	-1.17427	0.528696	-2.22106	0.0263468	0.430767
CG13705	72.3458	2.06106	0.928187	2.22052	0.0263835	0.430882
Nt5a	2178.04	-0.834226	0.376051	-2.21838	0.0265286	0.432049
CG4408	2023.29	-1.05045	0.473565	-2.21818	0.0265426	0.432049
CG15930	37.6828	-1.24378	0.560784	-2.21794	0.026559	0.432049
CG13077	122.503	1.52481	0.687558	2.21771	0.0265743	0.432049
Ms	127.068	0.808592	0.36486	2.21617	0.0266798	0.433277
CG12817	32.591	-1.38187	0.62392	-2.21481	0.0267729	0.43357
CG43773	78.5246	1.41356	0.638292	2.2146	0.0267877	0.43357
MFS1	329.608	1.76526	0.797116	2.21456	0.0267902	0.43357
CG6287	5600.16	-1.09885	0.496281	-2.21416	0.0268175	0.43357
Kank	4663.51	0.559997	0.253032	2.21315	0.0268873	0.434214
CG8031	2489.67	-0.820473	0.371923	-2.20603	0.0273821	0.44122
Ir7f	7.02378	2.4109	1.09339	2.20499	0.027455	0.441904
CG13022	11.786	1.97443	0.895798	2.20411	0.0275169	0.442408
CG15923	34.7029	-1.03849	0.471577	-2.20217	0.0276535	0.444111
CG42390	5884.44	0.547442	0.248767	2.20062	0.0277631	0.445378
Dh44	359.795	1.44322	0.65612	2.19962	0.0278336	0.446016
CheA86a	31.4782	-1.7013	0.77385	-2.19849	0.027914	0.44608
Esyt2	4390.75	0.792454	0.360485	2.1983	0.0279279	0.44608
CG15754	159.616	1.92675	0.876486	2.19827	0.0279301	0.44608
CG11044	125.578	1.93735	0.881911	2.19676	0.0280373	0.446636
Gs1	23327	-0.871824	0.397023	-2.1959	0.0280988	0.446636
CG31104	157.98	-2.0682	0.941881	-2.19582	0.0281048	0.446636
mael	160.964	-0.804788	0.366542	-2.19562	0.028119	0.446636
CG33093	107.944	1.31995	0.601369	2.1949	0.0281706	0.446965
Atet	3872.51	-0.80788	0.368406	-2.19291	0.0283139	0.448747
Skeletor	2629.41	1.43258	0.653675	2.19157	0.0284105	0.449296
side-VI	735.305	-0.809409	0.369456	-2.19081	0.0284655	0.449675
CG32053	432.195	0.829052	0.378689	2.18927	0.0285771	0.450866
Rpn6	9862.03	-0.66304	0.303044	-2.18793	0.0286745	0.450866
CG7798	6.51952	4.30683	1.96865	2.18771	0.0286905	0.450866
CG41284	10.6569	1.47445	0.673996	2.18763	0.0286965	0.450866
Osi24	118.604	-0.773145	0.353417	-2.18763	0.0286966	0.450866
CG10710	121.884	1.39408	0.637732	2.18599	0.0288161	0.451063
ICA69	164.496	-0.798741	0.365417	-2.18584	0.0288276	0.451063
MtnC	14.4871	-1.66203	0.760373	-2.18581	0.0288294	0.451063
CG10887	120.399	-1.10831	0.507063	-2.18575	0.0288336	0.451063
CG31233	3953.32	1.38299	0.633358	2.18358	0.0289933	0.452728
Cpr47Ec	1106.53	2.48587	1.13851	2.18345	0.0290026	0.452728
CG12177	605.153	1.0809	0.495271	2.18244	0.0290771	0.453402
CG18179	5298.83	2.09469	0.960517	2.18079	0.0291988	0.454392
CG1673	2699.06	0.943124	0.432675	2.17975	0.0292758	0.454696
CG15822	2528.68	-0.868894	0.398644	-2.17962	0.0292856	0.454696
ftz-f1	514.054	0.938515	0.430755	2.17877	0.0293491	0.455194
HDAC6	6610.65	0.590023	0.270861	2.17832	0.0293823	0.455221
Tsp42En	56.6056	1.88231	0.864326	2.17778	0.0294224	0.455355
CG14204	357.009	1.86967	0.858837	2.17697	0.0294825	0.455644
st	203.213	1.42357	0.654006	2.17669	0.0295039	0.455644
CG34007	8.8279	-2.32285	1.06741	-2.17616	0.0295432	0.455765
Cyp4d8	1480.34	1.74318	0.801426	2.1751	0.0296223	0.456499
CG10483	345.127	1.1005	0.50649	2.1728	0.0297952	0.458675
Taf12L	191.306	-1.29889	0.597942	-2.17227	0.0298353	0.458804
CG11852	1217.46	1.06608	0.490987	2.1713	0.0299082	0.458952
Hml	15937.5	0.81103	0.373927	2.16895	0.0300863	0.461196
CG13305	10.7718	-1.96267	0.905789	-2.16681	0.0302497	0.4624
CG6763	130.373	-0.92666	0.42769	-2.16666	0.0302606	0.4624
sei	235.74	-0.579408	0.267628	-2.16498	0.0303895	0.463305
CG9743	1748.86	1.2857	0.593942	2.16469	0.0304115	0.463305
Def	461.696	2.48427	1.14773	2.1645	0.0304258	0.463305
CG31087	959.539	1.0008	0.462431	2.16422	0.0304478	0.463305
c12.2	1276.24	0.551092	0.254826	2.16263	0.03057	0.463624
CG3097	824.929	-1.42082	0.656994	-2.1626	0.0305719	0.463624
FMRFaR	196.341	0.697854	0.32274	2.16228	0.0305968	0.463624
Doc2	198.966	-0.626024	0.289693	-2.16099	0.0306962	0.464314
Spn47C	354.72	1.34694	0.623361	2.16077	0.030713	0.464314
Gr94a	133.412	0.942383	0.436229	2.16029	0.03075	0.464314
Mal-A2	430.305	1.32047	0.61144	2.1596	0.0308036	0.464314
borr	637.296	-0.609984	0.282486	-2.15934	0.0308236	0.464314
Tina-1	4299.64	1.04976	0.48618	2.1592	0.0308346	0.464314
Trpml	5.33519	2.67081	1.23853	2.15643	0.0310499	0.466586
Amph	1676.17	0.865769	0.401632	2.15563	0.0311126	0.466735
CG30184	87.6908	-0.886366	0.411486	-2.15406	0.0312354	0.466735
CG32259	179.496	-1.2632	0.586578	-2.1535	0.0312794	0.466735
ana3	1214.49	-0.834234	0.387387	-2.15349	0.0312802	0.466735
CG43389	75.024	-1.37703	0.63957	-2.15305	0.0313146	0.466735
CG6136	171.352	-0.595521	0.276595	-2.15304	0.0313152	0.466735
fru	2637.86	1.08426	0.503688	2.15265	0.0313463	0.466735
CG6216	24.2853	1.12885	0.524403	2.15264	0.0313471	0.466735
Hsp27	10798.1	-1.71065	0.794691	-2.1526	0.0313498	0.466735
CG6106	85.1941	1.2774	0.59382	2.15116	0.0314633	0.467945
MnM	706.047	0.906359	0.421848	2.14854	0.0316707	0.470013
CG31922	90.6907	-1.28817	0.59963	-2.14827	0.0316921	0.470013
NAAT1	1665.89	0.932123	0.433967	2.14792	0.0317205	0.470013
CG3734	816.115	1.23502	0.575112	2.14743	0.0317588	0.470013
CG42818	10.2334	1.81337	0.844467	2.14736	0.0317647	0.470013
CG17549	8129.98	0.8607	0.40115	2.14558	0.0319062	0.470333
CG32713	57.9083	-1.20625	0.562244	-2.14541	0.0319198	0.470333
ndl	21.5591	-1.1529	0.537443	-2.14516	0.0319404	0.470333
Acer	1718.46	0.787042	0.36691	2.14505	0.0319486	0.470333
CG7695	82.3355	1.0545	0.491893	2.14375	0.0320532	0.470653
Sam-S	8629.48	1.01818	0.474974	2.14365	0.0320609	0.470653
ninaD	2115.8	2.0473	0.955089	2.14356	0.0320678	0.470653
Art2	80.2099	-1.08591	0.507064	-2.14156	0.0322285	0.472092
Nep6	1554.72	1.28344	0.599309	2.14153	0.032231	0.472092
CG14851	15.43	2.67585	1.24992	2.14082	0.0322886	0.472457
CG30411	761.162	1.00345	0.468827	2.14034	0.0323276	0.472471
CG6330	1521.35	1.20828	0.564616	2.14	0.0323548	0.472471
yip3	74.0818	-1.05768	0.494629	-2.13834	0.0324892	0.472757
CG12171	2250.82	1.05461	0.493502	2.137	0.0325977	0.472757
CG42741	111.47	-1.09776	0.513742	-2.13678	0.0326155	0.472757
CG33098	37.2123	-1.2874	0.6027	-2.13605	0.0326755	0.472757
Rpt5	8132.47	-0.686186	0.32125	-2.13598	0.0326808	0.472757
CG33233	146.843	1.21281	0.567816	2.13592	0.0326856	0.472757
CG5084	15752.7	0.96113	0.450032	2.13569	0.0327044	0.472757
CG9702	878.466	0.657933	0.308157	2.13506	0.0327562	0.472757
amd	292.951	1.23999	0.580873	2.1347	0.0327855	0.472757
Sgsh	2093	-0.673464	0.315511	-2.13452	0.0328001	0.472757
CG6967	71.5279	1.15075	0.539118	2.1345	0.0328017	0.472757
dpr3	136.1	0.996651	0.46701	2.13411	0.0328337	0.472757
CG4017	91.9294	-1.11919	0.524444	-2.13405	0.0328389	0.472757
CG46339	4626.21	0.773519	0.362477	2.13398	0.0328441	0.472757
D1	4398.53	-0.488287	0.228841	-2.13374	0.0328639	0.472757
ine	937.219	0.936305	0.439232	2.13168	0.0330328	0.473488
Burs	37.5751	1.34802	0.632429	2.1315	0.0330479	0.473488
Orc5	250.377	-0.556	0.260853	-2.13147	0.0330505	0.473488
Muc68D	21.8012	2.29324	1.07596	2.13134	0.033061	0.473488
CG11170	459.132	-0.92526	0.434164	-2.13113	0.0330782	0.473488
CG31019	227.803	0.728744	0.342084	2.13031	0.0331463	0.473729
CG10348	62.1421	-0.917379	0.430667	-2.13014	0.0331604	0.473729
AQP	230.963	1.19675	0.562934	2.12591	0.0335106	0.477791
ppk6	121.784	1.4067	0.662273	2.12405	0.0336662	0.479537
CG33673	28.2504	-1.5603	0.735054	-2.1227	0.0337794	0.479733
CG32085	671.778	-1.30391	0.614288	-2.12263	0.0337851	0.479733
CG2187	114.57	1.42556	0.671706	2.1223	0.0338125	0.479733
betaNACtes1	31.174	-1.50257	0.70814	-2.12186	0.0338494	0.479788
ATP8B	1784.72	0.660632	0.311514	2.12072	0.0339457	0.48014
ifc	3613.76	0.929756	0.438748	2.11911	0.0340811	0.48014
eIF3g2	158.86	-0.960517	0.453286	-2.11901	0.0340897	0.48014
Daao2	231	1.65143	0.779383	2.1189	0.0340991	0.48014
CG7579	40.7066	-1.93145	0.911698	-2.11852	0.0341315	0.48014
Hk	200.745	0.829493	0.391562	2.11842	0.0341395	0.48014
Sr-CIV	258.828	1.02548	0.484179	2.11798	0.0341765	0.480194
CG5639	1867.83	0.966476	0.456431	2.11746	0.0342207	0.480199
Gdap1	372.924	0.982993	0.464487	2.1163	0.0343196	0.480806
Ude	758.832	1.137	0.537474	2.11545	0.0343915	0.481348
Vha16-5	95.6848	-0.997217	0.471486	-2.11505	0.0344257	0.481362
CG12321	2210.53	-0.595283	0.281526	-2.11449	0.0344738	0.481569
Ama	6907.48	-1.19119	0.563638	-2.11341	0.0345661	0.482319
CG44040	43.5436	2.20841	1.04512	2.11308	0.0345941	0.482319
CG11737	3747.36	-0.804725	0.381375	-2.11006	0.0348533	0.485466
Osi2	119.074	1.48228	0.703193	2.10792	0.0350377	0.486936
Dh44-R2	640.52	0.580633	0.275453	2.10792	0.0350378	0.486936
CG14500	2004.12	1.48746	0.705738	2.10767	0.0350596	0.486936
TTLL15	170.598	-0.912803	0.433219	-2.10702	0.0351156	0.487246
CG43646	28.0135	1.82462	0.866188	2.10649	0.035162	0.487288
CG5111	241.551	-0.996152	0.472959	-2.10621	0.0351859	0.487288
CG6933	27855.3	0.937706	0.445435	2.10514	0.0352788	0.488107
yip7	68718.4	1.10986	0.527526	2.1039	0.0353872	0.48914
Cyp309a2	141.071	1.02182	0.48612	2.10199	0.0355543	0.490981
unc	110.365	-0.902968	0.429762	-2.10109	0.0356333	0.491603
CG6688	125.686	1.61439	0.769139	2.09896	0.0358205	0.492308
Tps1	6872.3	1.18453	0.564458	2.09852	0.0358592	0.492308
Mgstl	496.456	1.11401	0.530866	2.09848	0.0358628	0.492308
Rpn5	9008.51	-0.682272	0.325143	-2.09838	0.035872	0.492308
Gasp	3924.56	1.09053	0.519748	2.09819	0.0358882	0.492308
hog	83.2442	-1.33128	0.634679	-2.09757	0.0359431	0.492581
rad50	1426.4	0.697421	0.332549	2.0972	0.0359761	0.492581
CG32188	2.53698	4.929	2.35038	2.0971	0.0359844	NA
SPE	728.751	1.29173	0.616363	2.09573	0.0361058	0.493595
CG42825	4787.73	-1.48183	0.70738	-2.09481	0.0361876	0.493595
Best4	71.2646	-1.24629	0.595018	-2.09454	0.0362116	0.493595
CG32305	94.7299	-1.10036	0.52537	-2.09444	0.0362206	0.493595
RIOK1	338.128	0.714495	0.341288	2.09353	0.0363022	0.494243
CG42711	49.7879	0.847485	0.405109	2.09199	0.0364393	0.494551
CG5860	6.79597	-2.72416	1.30222	-2.09194	0.036444	0.494551
CG16959	633.086	-0.92623	0.442803	-2.09174	0.0364615	0.494551
mthl9	1369.29	0.546718	0.261455	2.09106	0.0365227	0.494919
Cpr97Ea	140.563	-0.974972	0.466346	-2.09066	0.0365586	0.494942
CG3528	5.30414	2.98873	1.43035	2.08951	0.0366615	0.495038
CG34030	21.5054	-1.69857	0.813071	-2.08908	0.0367006	0.495038
dany	37.8363	-1.4664	0.701941	-2.08906	0.0367024	0.495038
betaNACtes6	13.9596	-1.59486	0.763829	-2.08798	0.0367995	0.495886
PH4alphaPV	630.988	1.36493	0.655222	2.08316	0.0372369	0.501314
Timp	1205.89	0.768047	0.368876	2.08213	0.0373307	0.502105
CG14450	267.842	-0.606699	0.291439	-2.08174	0.0373665	0.502105
CG2120	115.948	1.33348	0.640687	2.08133	0.0374042	0.502105
BomS1	672.964	1.47251	0.707598	2.081	0.0374343	0.502105
CG45062	98.7508	-1.01405	0.487817	-2.07874	0.0376409	0.503392
CG3253	72.7609	-0.730377	0.351381	-2.07859	0.037655	0.503392
Hsp70Ba	98.0209	-2.41809	1.16373	-2.07787	0.037721	0.503392
CG45045	344.416	1.51717	0.730218	2.0777	0.0377369	0.503392
Pde6	936.606	0.946048	0.455362	2.07757	0.0377488	0.503392
Ac76E	1971.34	0.613487	0.295295	2.07754	0.0377518	0.503392
Apoltp	8032.04	0.897221	0.432023	2.07679	0.0378212	0.503392
CG4374	556.532	-1.1447	0.551248	-2.07655	0.037843	0.503392
Drsl5	7264.77	-2.24707	1.08238	-2.07605	0.0378894	0.503547
mms4	91.3236	-0.649055	0.312995	-2.07369	0.0381079	0.505523
ea	583.806	0.981053	0.473194	2.07326	0.0381481	0.505594
Cpr65Au	9.26896	3.37948	1.63193	2.07084	0.0383735	0.507991
betaNACtes4	45.8125	-1.38395	0.668414	-2.07049	0.038406	0.507991
CG31549	1167.89	0.704076	0.340102	2.07019	0.0384342	0.507991
CG6424	180.431	0.930107	0.449408	2.06963	0.0384873	0.508229
stan	5452.55	-0.998749	0.482682	-2.06916	0.0385307	0.508338
Rbp9	3645.16	0.750956	0.36315	2.06789	0.0386499	0.509275
CG42237	38.137	0.96707	0.467731	2.06758	0.0386799	0.509275
Rh4	36.2769	0.888967	0.430016	2.06729	0.0387071	0.509275
CG34445	242.868	1.17162	0.567076	2.06607	0.0388215	0.509947
CG15412	194.435	1.31497	0.636481	2.066	0.0388286	0.509947
CG11318	1330.89	0.737437	0.357154	2.06476	0.0389454	0.510429
Ldsdh1	1596.02	1.32406	0.641289	2.06469	0.0389524	0.510429
shop	1672.52	1.02082	0.494493	2.06438	0.0389819	0.510429
CG33993	205.005	-1.13939	0.552	-2.06412	0.0390063	0.510429
CG9377	2.56283	-3.61275	1.7518	-2.06231	0.039178	NA
CG18135	19250.7	0.796183	0.386079	2.06223	0.039186	0.512077
Bin1	931.463	0.702183	0.340526	2.06205	0.0392029	0.512077
CG5810	716.076	1.19369	0.579154	2.06109	0.0392943	0.512739
CG32195	835.246	0.935391	0.453902	2.06078	0.0393244	0.512739
CG13160	776.043	1.24221	0.603182	2.05942	0.0394539	0.513196
Seipin	738.754	0.858466	0.416873	2.0593	0.0394657	0.513196
Hey	26.9865	-1.05006	0.51035	-2.05754	0.0396347	0.514136
CG32855	160.572	-0.790882	0.384394	-2.05748	0.0396405	0.514136
Acox3	7078.56	0.9421	0.4579	2.05743	0.0396445	0.514136
CG14984	231.179	0.840623	0.40875	2.05657	0.0397276	0.514753
CG6012	338.916	-0.790129	0.384581	-2.05452	0.0399256	0.515937
sca	676.437	-0.857415	0.417332	-2.05452	0.0399258	0.515937
mtsh	178.956	-1.04473	0.508695	-2.05374	0.0400012	0.516178
JhI-21	1759.95	-1.08117	0.52648	-2.05358	0.0400166	0.516178
CG15213	144.673	1.29089	0.628929	2.05252	0.040119	0.516178
CG34043	139.167	0.954039	0.464889	2.05219	0.0401515	0.516178
mmy	5166.46	0.773015	0.376691	2.05212	0.0401583	0.516178
CG30016	180.859	1.2222	0.596163	2.05012	0.0403532	0.516645
mira	497.895	-0.685013	0.334142	-2.05006	0.0403583	0.516645
CG15127	101.562	1.08055	0.527128	2.04989	0.0403755	0.516645
CG17816	864.614	-0.702533	0.342759	-2.04965	0.040399	0.516645
CG2852	25851	-0.619652	0.302328	-2.0496	0.0404038	0.516645
NimC2	8942.06	-1.28522	0.627075	-2.04955	0.0404086	0.516645
Acsf2	806.853	1.69056	0.8251	2.04891	0.0404708	0.516985
ABCB7	1716.17	0.648671	0.31687	2.04712	0.0406463	0.518312
sxe2	398.389	-0.924444	0.451854	-2.04589	0.0407672	0.519396
CG2681	241.325	1.27589	0.624018	2.04463	0.0408913	0.520519
CG34194	154.348	1.04233	0.509962	2.04394	0.0409591	0.520787
CG17167	787.244	0.963496	0.471449	2.04369	0.0409842	0.520787
CG32971	85.6711	-1.47079	0.720035	-2.04266	0.0410864	0.521414
CG14207	16606.1	-0.686976	0.336464	-2.04175	0.0411762	0.521414
spz6	401.496	-1.07751	0.527864	-2.04126	0.0412247	0.521414
wuc	51.0903	-1.36616	0.66953	-2.04048	0.0413029	0.521414
Vajk3	4413.98	0.930081	0.455831	2.04041	0.0413097	0.521414
Gs2	11053.8	-1.14125	0.559357	-2.04029	0.0413215	0.521414
CG7542	16.1758	1.80848	0.886761	2.03942	0.041408	0.522051
Orco	27.8905	1.41738	0.695158	2.03893	0.0414568	0.522212
Jon66Ci	189545	1.30322	0.639596	2.03757	0.0415925	0.523466
Prip	3802.49	-1.02208	0.501751	-2.03703	0.0416471	0.523697
CG10560	198.619	1.63807	0.804511	2.03611	0.0417397	0.524242
CG7888	568.395	-1.05605	0.518718	-2.03588	0.0417628	0.524242
CG31464	233.558	1.12284	0.551679	2.03531	0.0418193	0.524407
CG43795	123.652	1.15715	0.568616	2.03503	0.0418483	0.524407
CG13810	239.472	0.827828	0.407101	2.03347	0.0420052	0.525761
brv2	44.2354	-1.13603	0.558732	-2.03323	0.042029	0.525761
fusl	1846.08	-0.84602	0.41621	-2.03267	0.0420854	0.525842
Acyp	45.7911	0.921994	0.453637	2.03245	0.0421081	0.525842
CG15629	248.206	1.40449	0.691231	2.03186	0.0421675	0.526132
Ance-3	312.068	1.0596	0.521889	2.03031	0.042325	0.527642
CG9925	42.8711	-1.043	0.514022	-2.0291	0.0424479	0.52771
CG42238	983.89	-0.620939	0.306128	-2.02836	0.0425232	0.52771
SmydA-5	120.306	0.702749	0.346547	2.02786	0.0425744	0.52771
Mettl4	466.753	0.907774	0.447684	2.02771	0.0425897	0.52771
OtopLb	1458.96	0.676724	0.33379	2.0274	0.0426219	0.52771
apn	40.7467	1.17929	0.581904	2.02661	0.0427023	0.528254
CG14879	367.009	0.879059	0.434055	2.02522	0.0428443	0.52916
CG16758	9969.82	-1.06225	0.524522	-2.02518	0.0428486	0.52916
CG5440	83.5478	-0.889966	0.43961	-2.02444	0.0429246	0.529647
Cpr35B	8.65441	-1.56355	0.772621	-2.02369	0.0430019	0.530149
bip1	623.109	-0.801298	0.396061	-2.02317	0.0430557	0.530362
CG15203	353.601	0.999227	0.493979	2.02281	0.0430925	0.530363
rdog	2436.88	0.901811	0.446002	2.02199	0.0431775	0.530959
Ugt302C1	1428.46	0.817571	0.404475	2.02131	0.0432476	0.531003
CG7560	12.4562	-1.83009	0.905684	-2.02067	0.0433141	0.531003
CG5882	28.612	-1.29284	0.639869	-2.02048	0.0433334	0.531003
CG43156	30.2159	-1.27984	0.633529	-2.02018	0.0433644	0.531003
CG32407	225.123	1.1607	0.574861	2.01909	0.0434779	0.531797
eIF4E6	25.8612	-1.0772	0.533573	-2.01885	0.0435026	0.531797
CG31076	1322.92	-0.772716	0.382965	-2.01772	0.0436204	0.531893
miple2	1870.21	-0.666642	0.33046	-2.01732	0.0436624	0.531893
CG5171	18031.5	-1.38463	0.686478	-2.017	0.0436953	0.531893
RIC-3	1338.37	0.739644	0.366725	2.01689	0.043707	0.531893
CG15394	61.6038	-0.973575	0.482724	-2.01684	0.0437125	0.531893
CG4496	315.315	-0.95836	0.475221	-2.01666	0.0437308	0.531893
CG16854	200.154	-0.834721	0.414039	-2.01604	0.0437955	0.532233
betaTub97EF	2201.93	0.907453	0.451036	2.01193	0.0442274	0.537031
Adgf-D	1494.05	1.09715	0.545514	2.01121	0.0443028	0.537497
CG15253	17.6894	2.63917	1.31257	2.0107	0.0443575	0.53771
CG8206	3979.92	0.890591	0.443187	2.00952	0.0444824	0.538611
GstD8	41.0874	0.997493	0.496572	2.00876	0.0445626	0.538611
Lsp1alpha	319308	1.72699	0.859763	2.00868	0.0445712	0.538611
CG1894	9.67216	-1.47537	0.734721	-2.00807	0.0446359	0.538611
CG15115	9.43999	-1.69601	0.844604	-2.00805	0.044638	0.538611
CG30495	128.333	0.955724	0.476043	2.00764	0.0446814	0.538611
CG6244	9.34157	-1.58701	0.790525	-2.00754	0.0446922	0.538611
CG18609	76.604	1.73683	0.865837	2.00596	0.044861	0.539893
CG8419	10.1731	-1.47909	0.73743	-2.00574	0.0448839	0.539893
CG13685	65.8299	-0.978699	0.488009	-2.00549	0.0449104	0.539893
FDY	65.2007	-1.2009	0.599006	-2.00482	0.0449826	0.539938
Cyp49a1	480.53	0.564772	0.281757	2.00446	0.0450204	0.539938
CG14346	106.494	-0.879133	0.438599	-2.00441	0.0450259	0.539938
CG45207	9.58455	2.45808	1.22689	2.00351	0.0451229	0.540654
Sclp	6410.62	-0.824537	0.41187	-2.00194	0.0452916	0.542144
CG6908	281.66	-1.34783	0.67336	-2.00165	0.0453221	0.542144
CG43446	129.711	-0.962241	0.481156	-1.99985	0.0455162	0.544017
Elba3	15.3473	-1.50071	0.750673	-1.99915	0.0455925	0.544479
CG13397	1146.77	0.664146	0.332443	1.99777	0.0457411	0.545804
CG3868	17165.2	1.06846	0.535296	1.99601	0.0459324	0.547636
Acbp5	696.584	1.58471	0.794825	1.99379	0.0461753	0.549772
Npc2d	958.136	1.03048	0.516873	1.99368	0.0461875	0.549772
Sox102F	469.555	-0.704502	0.353486	-1.99301	0.04626	0.549995
GstD4	97.0493	1.23298	0.618715	1.99281	0.0462822	0.549995
Phf7	218.026	-0.680944	0.34192	-1.99153	0.0464228	0.551214
Jheh3	2185.82	1.24472	0.625186	1.99097	0.0464846	0.551495
Tsp42Ed	3439.69	0.730657	0.367656	1.98734	0.0468849	0.554741
CG14561	226.214	-0.552903	0.278229	-1.98722	0.0468976	0.554741
stet	81.3656	-0.81016	0.40771	-1.9871	0.0469113	0.554741
CG43920	149.827	1.58608	0.798482	1.98637	0.0469924	0.555246
CG9673	5275.58	1.21105	0.610056	1.98515	0.047128	0.556395
CG4752	2801.35	0.954261	0.480926	1.98422	0.0472317	0.557073
Zmynd10	365.903	-0.740571	0.373283	-1.98394	0.0472624	0.557073
CG1368	338.828	1.51658	0.764591	1.98352	0.0473095	0.557176
CG18213	426.81	0.656269	0.331069	1.98227	0.047449	0.557974
CG10189	515.025	0.682438	0.344313	1.98203	0.0474764	0.557974
Obp99a	1613.44	-0.705891	0.356173	-1.98188	0.0474929	0.557974
CG6006	514.827	0.916349	0.462655	1.98063	0.0476324	0.558621
CG11898	1082.23	1.20614	0.609035	1.9804	0.0476583	0.558621
CG9903	3967.32	-0.856544	0.432521	-1.98036	0.0476636	0.558621
CG31371	14.6217	2.09438	1.05888	1.97793	0.0479368	0.561368
Yp1	10.8177	1.99897	1.01166	1.97593	0.0481632	0.563564
Vps29	1263.24	-1.05311	0.533321	-1.97464	0.0483094	0.563803
achi	306.601	-0.615931	0.311998	-1.97415	0.0483648	0.563803
GstD6	48.6802	1.68533	0.853749	1.97403	0.0483783	0.563803
Ndg	3199.93	0.583028	0.295504	1.97299	0.0484964	0.564636
CG11168	1687.73	0.575274	0.291615	1.97272	0.0485277	0.564636
Atac1	307.942	-0.653281	0.331477	-1.97082	0.0487445	0.566704
Nna1	14182.7	-1.16811	0.5936	-1.96784	0.0490868	0.568274
Sfxn2	1267.27	-0.623864	0.317139	-1.96716	0.0491644	0.568274
CG10597	8.86825	2.80403	1.42553	1.96701	0.0491825	0.568274
spdo	239.285	-0.868124	0.441367	-1.9669	0.0491952	0.568274
CG13563	40.005	-1.13622	0.577795	-1.96647	0.0492438	0.568274
Idgf2	4292.98	0.800913	0.407308	1.96636	0.0492573	0.568274
CG34026	1355.48	1.30334	0.662863	1.96623	0.0492719	0.568274
CG44261	26.1478	-1.43499	0.730001	-1.96573	0.0493294	0.568485
Ddc	16827	-1.46405	0.744945	-1.96531	0.0493785	0.568598
rdgC	405.209	0.636914	0.324345	1.9637	0.0495654	0.569931
CG13965	4.8242	2.3972	1.22111	1.96313	0.0496314	0.570151
CG2663	569.022	-1.11945	0.57048	-1.96229	0.0497289	0.570819
yellow-e2	447.179	1.24968	0.637051	1.96167	0.0498008	0.570895
brwl	1191.27	1.16074	0.591744	1.96155	0.0498144	0.570895
CG11529	3469.47	-1.30659	0.66656	-1.9602	0.0499729	0.571365
upd1	195.049	1.39382	0.711144	1.95997	0.0499988	0.571365
CG6583	555.685	-0.576013	0.293922	-1.95975	0.0500252	0.571365
Ssrp	2471.45	0.434538	0.22174	1.95967	0.050034	0.571365
CG17751	1151.34	1.11103	0.566991	1.95951	0.0500526	0.571365
Ufd1	2240.03	-0.551849	0.281689	-1.95907	0.0501043	0.571504
lectin-46Cb	137.904	1.04358	0.53309	1.95761	0.0502757	0.573009
tbc	194.291	-0.967376	0.494336	-1.95692	0.0503567	0.57348
Rpn9	8432.07	-0.685621	0.35057	-1.95573	0.0504966	0.574622
Hf	1161.89	0.895399	0.458555	1.95265	0.0508606	0.57675
Ptpa	600.851	-0.482548	0.247148	-1.95247	0.0508823	0.57675
inaC	22.9842	-1.09988	0.563327	-1.95247	0.0508827	0.57675
dnr1	3176.91	0.729917	0.373945	1.95194	0.0509457	0.576862
CAH9	445.519	1.11127	0.569714	1.95057	0.0511084	0.576862
CG3526	31.2763	-1.05164	0.539282	-1.95008	0.0511664	0.576862
Ugt49C1	74.3886	1.27499	0.653818	1.95007	0.0511674	0.576862
CG31677	11.1476	1.37447	0.704841	1.95004	0.0511713	0.576862
danr	158.971	-0.931901	0.478059	-1.94935	0.0512542	0.577347
vis	223.22	-0.812381	0.416838	-1.94892	0.0513056	0.577477
CG3597	484.809	0.813174	0.417617	1.94718	0.0515136	0.579044
spartin	333.617	1.00538	0.516404	1.94689	0.0515482	0.579044
CG5386	6.44308	2.44265	1.25484	1.94659	0.0515843	0.579044
CROT	3009.57	0.691142	0.355418	1.94459	0.0518243	0.581058
CG18549	3498	-0.956462	0.492257	-1.94301	0.0520148	0.582292
CG11050	2176.4	0.911237	0.469113	1.94247	0.0520803	0.582575
CG13344	442.342	-0.509559	0.262604	-1.94041	0.0523299	0.583935
CG2211	712.177	-0.601701	0.310131	-1.94015	0.0523613	0.583935
CG2444	30105.1	-1.38695	0.714872	-1.94014	0.052363	0.583935
Rpn3	11275.4	-0.674698	0.347882	-1.93945	0.0524472	0.584209
CG8745	9369.75	-0.893909	0.460959	-1.93924	0.0524724	0.584209
CG5953	3869.21	0.592352	0.305508	1.93891	0.0525123	0.584209
CG33460	295.671	0.820506	0.423383	1.93797	0.0526264	0.584607
Gcn2	2447.85	0.438558	0.226395	1.93714	0.0527284	0.584607
CG15865	516.984	0.484805	0.250329	1.93667	0.0527854	0.584607
dap	975.104	-0.479726	0.247738	-1.93643	0.0528152	0.584607
CG15369	3553.95	1.28337	0.662784	1.93633	0.0528269	0.584607
CG6867	353.13	0.797923	0.412222	1.93566	0.0529092	0.585071
CG6362	63.8706	1.44549	0.74695	1.93518	0.0529678	0.585271
CG3515	101.834	-0.894083	0.462109	-1.93479	0.0530163	0.585362
CG12204	347.136	0.698781	0.361487	1.93308	0.0532269	0.586642
CG12715	4447.73	0.706828	0.365963	1.93142	0.0534308	0.587965
CG9399	378.539	0.901744	0.466928	1.93123	0.0534551	0.587965
CG44245	8084.61	0.9515	0.492929	1.9303	0.0535699	0.588237
CG6910	5288.46	1.35275	0.700815	1.93025	0.0535754	0.588237
lectin-46Ca	180.183	1.05593	0.547194	1.92973	0.0536409	0.588237
Sema2b	2208.36	-0.920574	0.477052	-1.92971	0.0536422	0.588237
Sgs8	33648.8	-1.09142	0.565732	-1.92921	0.0537048	0.588478
CG31673	788.004	0.774763	0.40184	1.92804	0.0538501	0.589178
CG15628	470.1	-0.776033	0.40287	-1.92626	0.0540716	0.591155
CG45154	12.0956	-2.39147	1.24185	-1.92573	0.0541383	0.591438
CG8312	3469.33	0.474689	0.246858	1.92292	0.0544895	0.594379
CG11498	23.9523	-1.6887	0.878401	-1.92248	0.0545459	0.594481
CG10877	1249.93	0.73961	0.384773	1.9222	0.054581	0.594481
Cyp6a13	1679.07	-0.908021	0.472884	-1.92018	0.0548355	0.596805
CG4367	2869.62	1.17838	0.614079	1.91894	0.0549915	0.597679
CG11700	359.318	-1.06947	0.557414	-1.91863	0.0550313	0.597679
Tsp42Ec	1825.53	0.804248	0.419226	1.91841	0.0550586	0.597679
CG13137	46.4272	-1.05063	0.547704	-1.91824	0.0550809	0.597679
Rpn7	8233.92	-0.632576	0.330009	-1.91684	0.0552577	0.598908
sro	1086.82	-0.90521	0.472652	-1.91517	0.0554708	0.600561
CG15343	229.359	-0.739824	0.386471	-1.91431	0.0555807	0.601301
CG17544	1577.94	0.525844	0.274896	1.91289	0.0557627	0.601577
CG9962	61.9245	-1.01348	0.529822	-1.91287	0.0557651	0.601577
Cpr47Eb	3772.98	2.1707	1.13498	1.91255	0.0558057	0.601577
CG18581	26.2632	1.42648	0.745933	1.91234	0.0558325	0.601577
Pdp1	572.334	1.10996	0.580482	1.91214	0.0558586	0.601577
CG32554	46.5448	-0.734754	0.384308	-1.91189	0.0558903	0.601577
CG14965	122.876	-0.697245	0.364715	-1.91175	0.0559081	0.601577
CG10353	3987.65	1.30432	0.682413	1.91133	0.0559616	0.601577
CG9500	12.5685	1.5845	0.829065	1.91119	0.05598	0.601577
bib	848.127	-1.05911	0.554549	-1.90987	0.0561504	0.602962
DZIP1	76.192	-0.976701	0.51177	-1.90847	0.0563299	0.604441
neo	1083.42	-1.12279	0.588506	-1.90787	0.0564083	0.604767
CG18748	881.08	1.22652	0.642969	1.90759	0.0564438	0.604767
CG3091	840.364	0.939164	0.492826	1.90567	0.0566928	0.606986
CG14687	3768.64	-1.84321	0.97002	-1.90017	0.0574104	0.612569
CG5946	2020.13	0.805254	0.423867	1.89978	0.0574621	0.612569
fog	1779.3	-0.615246	0.323888	-1.89956	0.0574903	0.612569
Pkg21D	50.703	0.848966	0.446938	1.89952	0.0574966	0.612569
CG33764	9.55883	-2.02008	1.06378	-1.89897	0.0575679	0.612569
Edg78E	18.9794	1.17048	0.616486	1.89863	0.0576135	0.612569
Rpt3R	272.793	-0.715654	0.376944	-1.89857	0.0576214	0.612569
CG3699	549.97	0.985663	0.519187	1.89847	0.0576337	0.612569
ebd2	298.856	0.638433	0.336292	1.89845	0.0576371	0.612569
CG43308	9.88403	-1.53525	0.809443	-1.89667	0.0578717	0.614611
CG45002	242.193	0.62393	0.32916	1.89552	0.0580236	0.615773
Hn	7609.91	1.08427	0.572515	1.89387	0.0582424	0.617191
dib	92.7857	-1.25079	0.660563	-1.89352	0.0582892	0.617235
sinah	569.485	0.67615	0.357297	1.8924	0.0584376	0.618046
CG4653	3054.73	1.36266	0.720154	1.89218	0.0584667	0.618046
yellow-e	3946.91	-0.693426	0.366508	-1.89198	0.0584938	0.618046
CG17930	1350.28	0.627236	0.331992	1.88931	0.0588503	0.62136
CG44569	2.09631	3.56	1.88461	1.88898	0.0588939	NA
CNMa	64.1686	-1.2694	0.67217	-1.88852	0.0589568	0.622031
Ahcy	5121.63	0.865975	0.458651	1.88809	0.0590137	0.622178
CG4259	526.966	0.762647	0.404019	1.88765	0.0590729	0.622192
CG5984	46.9606	-0.763889	0.404859	-1.8868	0.0591869	0.622192
CG9981	566.349	1.1293	0.598684	1.88631	0.0592537	0.622443
LTV1	3989.41	0.528278	0.280205	1.88533	0.0593851	0.623371
CG6356	1372.08	-0.792619	0.421457	-1.88066	0.0600176	0.629099
CG9628	438.928	-0.709796	0.377734	-1.87909	0.0602326	0.629727
Cyp6t3	483.151	-1.22419	0.651556	-1.87887	0.0602618	0.629727
Ugt37D1	907.171	1.02154	0.543764	1.87864	0.0602933	0.629727
CG43400	26.7763	1.73448	0.923266	1.87863	0.0602948	0.629727
CG30049	181.896	1.12502	0.599044	1.87803	0.0603769	0.63013
Corin	566.475	0.543389	0.289437	1.8774	0.0604634	0.630578
Hr38	137.363	1.35744	0.723198	1.877	0.0605185	0.630699
otk	1966.42	-0.667662	0.355946	-1.87574	0.0606911	0.631301
tap	166.494	-0.660751	0.352289	-1.8756	0.0607107	0.631301
CG14811	12.5622	-1.44099	0.768502	-1.87506	0.0607844	0.631301
CG13641	3161.73	1.07355	0.572562	1.87499	0.0607937	0.631301
pain	2230.32	-0.89677	0.47828	-1.87499	0.0607942	0.631301
CG31807	114.734	-0.760051	0.405564	-1.87406	0.060922	0.631918
CG15347	5319.84	1.16881	0.623811	1.87366	0.0609773	0.631918
CG14419	102.384	1.92841	1.02925	1.87361	0.0609845	0.631918
p24-2	2.06357	3.50739	1.87348	1.87213	0.0611889	NA
CG17752	1634.64	1.09755	0.586684	1.87076	0.0613779	0.63418
gsb	58.6444	-0.918143	0.49095	-1.87014	0.0614651	0.634628
KLHL18	1325.16	-0.605413	0.323788	-1.86978	0.0615144	0.634635
FASN1	30147.2	1.04594	0.559478	1.8695	0.0615534	0.634635
nompA	85.097	-0.713024	0.381509	-1.86896	0.0616287	0.634927
ValRS-m	662.385	-0.688031	0.368231	-1.86847	0.061696	0.634927
Eip55E	4531.44	0.639141	0.342118	1.86819	0.0617356	0.634927
elfless	158.201	-0.942756	0.504678	-1.86804	0.061757	0.634927
dsx	691.041	-0.695976	0.372715	-1.86732	0.0618575	0.63551
CG13360	3425.1	0.90264	0.483661	1.86626	0.0620045	0.636567
Ir67b	1.46241	-3.86052	2.06964	-1.86531	0.0621384	NA
Rpt6R	420.261	-0.984808	0.527968	-1.86528	0.0621419	0.637085
Oatp33Eb	2534.06	0.907897	0.486824	1.86494	0.0621898	0.637085
Hsp70Bbb	33.5781	-2.08671	1.11895	-1.86489	0.0621974	0.637085
CG13204	521.971	-0.574795	0.308302	-1.86439	0.0622672	0.637085
Sans	842.755	-0.756104	0.405758	-1.86344	0.0624007	0.637923
dpr2	41.6652	0.76699	0.411693	1.86302	0.0624601	0.63808
CG18528	1240.07	-0.769095	0.413008	-1.86218	0.0625776	0.638481
CG31775	231.123	-1.65368	0.888067	-1.86211	0.0625875	0.638481
strat	542.135	-0.523851	0.281696	-1.85963	0.0629372	0.640986
GstZ2	1446.21	1.16771	0.628114	1.85907	0.0630173	0.640986
Cpr78E	20311.8	-0.503669	0.271017	-1.85844	0.0631067	0.640986
CG32487	94.0887	1.05319	0.566789	1.85817	0.0631449	0.640986
Rpn12	5112.22	-0.687419	0.369958	-1.8581	0.0631547	0.640986
Desat1	19357.3	0.851755	0.458428	1.85799	0.06317	0.640986
CG6125	1029.08	0.632778	0.340667	1.85747	0.0632448	0.640986
CG15525	251.994	-0.521393	0.280751	-1.85714	0.0632915	0.640986
CG5065	1149.95	-0.749457	0.403598	-1.85694	0.0633196	0.640986
Acbp6	3992.49	0.954178	0.513887	1.85679	0.0633413	0.640986
CG43338	19.5749	-1.18651	0.639137	-1.85642	0.0633934	0.640986
CycA	1853.92	-0.569939	0.307067	-1.85607	0.0634434	0.640986
CG12725	34.3109	-1.56126	0.841248	-1.85589	0.0634693	0.640986
CG17896	5279.24	0.959456	0.517033	1.8557	0.0634969	0.640986
Pdxk	3728.06	0.781545	0.421321	1.85499	0.0635983	0.641117
mnd	1312.7	-0.905155	0.488372	-1.85341	0.0638231	0.642536
GstD10	378.662	1.23482	0.666253	1.85338	0.0638278	0.642536
CG13028	67.5151	-0.77289	0.417147	-1.8528	0.0639107	0.642924
CG12729	53.9133	-1.22568	0.663253	-1.84798	0.0646058	0.649052
Cpr65Av	82.0764	-1.58713	0.858857	-1.84795	0.0646094	0.649052
CG4382	203.945	-0.904389	0.489501	-1.84757	0.0646641	0.64915
Bace	1594.63	1.48246	0.802699	1.84684	0.0647705	0.649768
CG32845	236.62	-0.773384	0.418911	-1.84618	0.0648662	0.650278
CG14947	3.01741	-2.98709	1.61828	-1.84584	0.0649151	NA
cDIP	892.394	0.788787	0.427482	1.84519	0.0650096	0.650815
Npc2g	4016.48	0.79082	0.428781	1.84434	0.0651331	0.651601
Naprt	4646.84	-0.872861	0.473469	-1.84354	0.0652495	0.652315
CG14518	2.64139	2.89826	1.57311	1.84238	0.0654198	NA
Art9	17.4833	-1.6666	0.904677	-1.8422	0.0654459	0.653642
CG10959	170.995	-0.547565	0.297311	-1.84172	0.0655157	0.653642
CG13102	1314.04	1.05623	0.573504	1.84171	0.0655176	0.653642
CG9815	286.395	-1.82596	0.99168	-1.84128	0.0655809	0.653823
Ugt35B1	106.736	1.75523	0.953577	1.84068	0.065669	0.65389
CG31041	821.522	1.655	0.89962	1.83967	0.0658172	0.654827
Dlip3	136.468	-0.566572	0.308031	-1.83934	0.0658657	0.65486
Rcd6	592.145	0.461257	0.250866	1.83866	0.0659651	0.655398
Osi19	5.65379	2.63624	1.43426	1.83805	0.0660551	0.655797
CG3038	691.349	-0.483382	0.263037	-1.8377	0.066107	0.655797
CG11069	990.519	-0.632163	0.344049	-1.83742	0.0661476	0.655797
Jhedup	103.556	-1.23366	0.671506	-1.83716	0.0661863	0.655797
CG7882	463.229	-0.605172	0.329604	-1.83606	0.0663489	0.656729
CG42717	578.327	-1.66648	0.907713	-1.83591	0.0663711	0.656729
CG4483	78.447	-1.15016	0.626988	-1.83441	0.0665927	0.658472
CRMP	1539.21	-0.839754	0.457957	-1.8337	0.0666992	0.658626
CG34456	47.9972	1.14379	0.624109	1.83267	0.0668515	0.65968
HP1Lcsd	8.65385	-1.80652	0.985997	-1.83217	0.0669254	0.65996
GstO3	3876.64	-0.584835	0.319276	-1.83175	0.0669885	0.660133
CG7458	119.527	0.794709	0.433934	1.8314	0.0670403	0.660195
CG14265	6688.85	1.42045	0.775865	1.8308	0.0671311	0.66064
ClC-a	2159	0.625911	0.342496	1.8275	0.0676248	0.664595
CG8563	101.962	1.26575	0.693054	1.82634	0.0677985	0.665845
Or94b	13.4941	1.4957	0.819093	1.82604	0.067844	0.665845
rump	3463.34	-0.45155	0.24734	-1.82562	0.0679076	0.666018
Marf	5969.62	0.593128	0.325009	1.82496	0.068007	0.66622
Gbeta76C	33.355	1.02376	0.561003	1.82487	0.0680201	0.66622
eater	657.204	0.634371	0.347729	1.82432	0.0681031	0.666582
Sobp	684.681	-0.77062	0.422649	-1.82331	0.0682564	0.666947
Rpn10	8675.04	-0.660218	0.362128	-1.82316	0.0682785	0.666947
Tehao	393.844	0.892552	0.489835	1.82215	0.0684327	0.667545
CG44270	1.59349	-3.98617	2.18776	-1.82203	0.0684498	NA
CIAPIN1	3247.17	-0.713542	0.391658	-1.82185	0.0684777	0.667545
CG10512	3320.23	1.00887	0.553799	1.82173	0.0684963	0.667545
CG6472	25.4603	-1.05827	0.580972	-1.82155	0.068524	0.667545
Impbeta11	1002.55	0.464982	0.25535	1.82096	0.0686127	0.667919
CG13272	102.515	-0.920303	0.505616	-1.82016	0.0687345	0.667919
MESR6	3008.16	-1.24018	0.681457	-1.8199	0.0687742	0.667919
CG5756	475.511	-1.42214	0.781485	-1.8198	0.06879	0.667919
mub	4977.88	-0.689527	0.378908	-1.81978	0.068793	0.667919
CG14511	188.736	-0.61185	0.336337	-1.81916	0.068887	0.668384
Hsp70Bc	67.3412	-3.85971	2.12261	-1.81838	0.0690063	0.669093
hll	4414.83	-1.66466	0.915779	-1.81775	0.0691018	0.669571
CG5793	658.332	0.922762	0.507801	1.81717	0.0691906	0.669984
CG8301	70.5439	1.12938	0.621735	1.81649	0.069295	0.670154
Ork1	482.624	0.965456	0.531506	1.81645	0.0693008	0.670154
msd1	135.498	-0.556346	0.306446	-1.81548	0.0694498	0.670562
Pop5	189.322	-0.571528	0.314997	-1.81439	0.0696174	0.670562
CG13558	32.0793	-0.854632	0.471255	-1.81352	0.069751	0.670562
CG15879	324.989	1.01847	0.561619	1.81345	0.0697624	0.670562
CG31100	3158.4	-0.676949	0.373334	-1.81325	0.0697927	0.670562
Sytalpha	102.672	0.683998	0.37725	1.81312	0.0698138	0.670562
Cln7	3275.42	-0.824374	0.45468	-1.81309	0.0698184	0.670562
nemy	1618.31	0.755162	0.416543	1.81293	0.0698432	0.670562
CG6426	1934.17	0.925229	0.510367	1.81287	0.0698521	0.670562
Prosbeta2	6513.2	-0.644416	0.355468	-1.81287	0.0698521	0.670562
Trh	73.5686	0.809695	0.446723	1.81252	0.0699057	0.670632
Obp50a	1.57103	-3.96619	2.18871	-1.81212	0.0699678	NA
CG9411	42.5885	1.69427	0.93528	1.81151	0.0700624	0.67169
tau	335.854	-0.614087	0.339188	-1.81046	0.0702242	0.672366
CG43333	100.024	-1.17656	0.649978	-1.81015	0.0702721	0.672366
CG1544	2354.28	0.761495	0.421029	1.80865	0.0705047	0.674146
jtb	351.053	-0.583889	0.323023	-1.80758	0.0706726	0.674892
CG7742	691.751	-0.903058	0.499602	-1.80755	0.0706759	0.674892
dac	1368.15	-0.793633	0.439298	-1.80659	0.0708255	0.675296
Hsp26	9626.62	-1.43196	0.792938	-1.80589	0.070935	0.675296
Cerk	4600.03	-0.65226	0.361192	-1.80585	0.0709412	0.675296
CG10183	59.602	1.76518	0.979424	1.80227	0.0715036	0.680106
vih	701.181	-0.426821	0.237097	-1.8002	0.0718298	0.682312
CG12746	743.44	0.648174	0.360238	1.79929	0.0719721	0.682861
bdl	478.025	0.717185	0.398665	1.79897	0.0720237	0.682861
beat-IIIc	226.47	-0.544837	0.302902	-1.79873	0.0720619	0.682861
CG14174	227.452	0.511531	0.284572	1.79755	0.0722489	0.682861
nonA-l	734.221	-0.537892	0.299243	-1.79751	0.072255	0.682861
Hsp68	5708.72	-1.36324	0.75847	-1.79736	0.0722793	0.682861
mal	906.7	0.575562	0.320292	1.79699	0.0723369	0.682861
CG4733	353.303	0.512754	0.285438	1.79637	0.072435	0.682861
CG32579	500.026	0.471503	0.262536	1.79595	0.072502	0.682861
tgy	233.899	0.883496	0.492048	1.79555	0.0725664	0.682861
Gnpnat	2153.6	-0.819386	0.456359	-1.79549	0.072576	0.682861
pon	420.715	-0.562451	0.313355	-1.79493	0.0726648	0.682861
Dtg	2571.68	-0.980176	0.546084	-1.79492	0.0726667	0.682861
CG31928	6.67785	-1.74413	0.97193	-1.7945	0.0727334	0.682861
CG13933	545.324	0.523988	0.291999	1.79448	0.0727361	0.682861
CG14072	52.9667	0.734315	0.40944	1.79346	0.072899	0.683947
CG43750	49.4182	-1.22319	0.682338	-1.79265	0.0730291	0.684725
Hmgcl	256.904	-0.739423	0.412806	-1.79121	0.0732592	0.686137
nudC	1583.61	-0.51995	0.290306	-1.79104	0.0732868	0.686137
Gr85a	3.98413	-2.57338	1.43722	-1.79053	0.0733692	0.686137
CG15611	1898.73	0.726297	0.405727	1.79011	0.073436	0.686318
CG15044	1590.29	-0.845001	0.47227	-1.78923	0.0735771	0.687194
Mocs1	1134.42	0.656836	0.36731	1.78824	0.073738	0.687777
CG17636	2312.77	1.03187	0.577066	1.78813	0.0737543	0.687777
CG9926	19.7213	-1.32345	0.740403	-1.78747	0.0738611	0.687777
nyo	868.121	-1.10014	0.615508	-1.78737	0.0738769	0.687777
Rpt2	10602.2	-0.631937	0.353699	-1.78665	0.0739939	0.688424
CG8738	810.696	0.815733	0.456715	1.78609	0.0740849	0.688693
Oatp74D	6808.22	0.727715	0.407482	1.78588	0.0741179	0.688693
BigH1	88.3879	-1.02367	0.573326	-1.7855	0.0741799	0.688827
Ref2	64.466	-1.20006	0.672686	-1.78398	0.0744267	0.689811
CG12116	10414.1	0.719482	0.403354	1.78375	0.0744646	0.689811
CG9427	1019.69	-0.651189	0.365094	-1.78362	0.0744854	0.689811
CG10311	693.006	0.746107	0.418319	1.78358	0.0744912	0.689811
Obp44a	8985.38	-0.579463	0.32493	-1.78335	0.0745299	0.689811
mio	1327.03	0.562087	0.315232	1.78309	0.0745716	0.689811
CG31650	813.671	-0.671972	0.376954	-1.78264	0.0746457	0.689979
AdamTS-B	2000.99	0.763004	0.428078	1.78239	0.074685	0.689979
CG15282	2266.56	-1.17582	0.659929	-1.78174	0.0747912	0.690419
dmrt93B	27.7581	-1.07007	0.600652	-1.78152	0.074828	0.690419
CG42834	1539	-0.871096	0.489209	-1.78062	0.0749746	0.691332
CG10352	36.3979	0.810234	0.455109	1.78031	0.0750259	0.691364
Cpr64Ac	38.9815	0.72193	0.406035	1.778	0.0754039	0.694244
Nep2	10025.2	-1.07096	0.602487	-1.77757	0.0754748	0.694244
Col4a1	13508.2	0.520932	0.293066	1.77752	0.0754821	0.694244
CG8814	2567.85	0.579154	0.325943	1.77686	0.0755918	0.694812
CG5867	567.334	1.02711	0.578157	1.77653	0.0756458	0.694866
CG6034	16.899	1.45113	0.817933	1.77414	0.0760403	0.69636
CG14277	268.963	0.741839	0.418216	1.77382	0.0760931	0.69636
Adi1	1251.16	0.942484	0.53139	1.77362	0.0761256	0.69636
cid	47.7525	-0.751106	0.423496	-1.77358	0.0761322	0.69636
Prosalpha7	7146.94	-0.570619	0.321746	-1.77351	0.0761449	0.69636
Oatp58Dc	884.901	0.777069	0.438368	1.77264	0.076288	0.69679
CG18327	79.7289	1.22369	0.690557	1.77203	0.0763896	0.697278
atilla	1409.43	0.962172	0.543286	1.77102	0.0765566	0.697397
Ugt49B2	44.6919	-0.962144	0.543314	-1.77088	0.0765803	0.697397
Pgm1	14621.7	1.1086	0.626039	1.77082	0.076591	0.697397
IntS12	340.251	-1.37237	0.775004	-1.77079	0.0765952	0.697397
mRpL36	214.02	-0.480872	0.271757	-1.76949	0.0768117	0.698929
spz4	28.75	0.880332	0.497706	1.76878	0.0769305	0.69957
Argl	5803.71	0.906388	0.51297	1.76694	0.0772383	0.701049
Pli	3802.67	-0.537103	0.30415	-1.76592	0.0774101	0.701442
Nepl11	277.672	0.703643	0.398793	1.76443	0.0776598	0.703112
Osi9	35.9991	0.92912	0.526802	1.7637	0.0777828	0.703532
Nha1	3328.63	-0.774135	0.438958	-1.76358	0.0778033	0.703532
CG31955	316.907	-0.742404	0.421323	-1.76208	0.078056	0.704953
Grd	100.722	0.797597	0.452688	1.76191	0.078084	0.704953
CAHbeta	226.869	0.705448	0.400418	1.76178	0.0781064	0.704953
lectin-24Db	365.891	-0.547434	0.311027	-1.76008	0.0783935	0.707103
Jon99Ciii	113046	0.98815	0.561547	1.75969	0.0784601	0.707264
CG7691	47.9893	-1.0463	0.59476	-1.7592	0.0785442	0.707582
Cad86C	1473.38	-0.608216	0.346036	-1.75767	0.0788041	0.709152
CG4650	99.8575	-1.32568	0.754259	-1.7576	0.0788164	0.709152
lectin-21Cb	4.11813	-2.88059	1.6399	-1.75657	0.0789919	0.709849
Tsp42A	119.855	-0.954851	0.543717	-1.75615	0.0790624	0.710042
Pp1-13C	230.646	-0.819262	0.466668	-1.75556	0.0791644	0.710051
CG6685	284.894	-0.531113	0.30254	-1.75551	0.0791722	0.710051
CG6283	3195.58	1.17392	0.668794	1.75529	0.0792105	0.710051
Corp	278.343	0.525359	0.299401	1.7547	0.079311	0.710513
CG11828	11.7434	-1.33015	0.75893	-1.75266	0.0796599	0.712757
CG8321	781.231	0.862865	0.493034	1.75011	0.0800992	0.714822
CG43896	17136.3	0.576383	0.329398	1.74981	0.0801515	0.714822
CG6357	1252.22	1.05184	0.601133	1.74976	0.0801602	0.714822
CG33510	78.9993	1.0728	0.613251	1.74936	0.080229	0.714822
CG2256	3.39589	-2.31729	1.32494	-1.74898	0.080295	0.714822
Dhrs4	1209.96	0.889861	0.508822	1.74887	0.0803142	0.714822
skl	27.504	-0.901614	0.515858	-1.7478	0.0804993	0.715793
Obp83ef	676.958	-1.16707	0.667887	-1.7474	0.0805675	0.715793
CG5070	60.7234	1.57619	0.902092	1.74726	0.0805922	0.715793
Syp	19204.8	-0.592432	0.339195	-1.74658	0.0807094	0.715832
qless	327.927	0.853334	0.488666	1.74625	0.0807672	0.715832
CG4098	80.0887	-0.922287	0.528401	-1.74543	0.08091	0.715832
CG4611	470.93	-0.45458	0.260497	-1.74505	0.080976	0.715832
Lip2	280.12	1.03424	0.592774	1.74475	0.0810292	0.715832
CG8219	552.508	-0.670214	0.384153	-1.74465	0.081045	0.715832
CG6028	3424.22	0.738131	0.423116	1.74451	0.0810695	0.715832
CG17267	7.91309	-1.59985	0.917093	-1.74448	0.0810756	0.715832
CG13928	1704.3	-0.585109	0.335414	-1.74444	0.0810825	0.715832
Acox57D-d	435.262	0.79706	0.456927	1.74439	0.0810907	0.715832
spok	378.705	-1.13373	0.650124	-1.74387	0.081181	0.715863
CG3831	528.367	-0.871337	0.499676	-1.7438	0.0811931	0.715863
CG43155	10.0402	1.41472	0.812749	1.74067	0.0817421	0.720265
Hsp23	35505.9	-1.15486	0.663984	-1.73929	0.081984	0.721467
CG10602	4813.09	-0.396926	0.228313	-1.73852	0.0821199	0.721467
CG7968	2018.41	1.45247	0.835498	1.73844	0.0821325	0.721467
pen-2	306.489	-0.508653	0.292601	-1.73838	0.0821434	0.721467
CG7236	27.5263	0.810856	0.466516	1.73811	0.0821913	0.721467
can	95.9332	-1.02522	0.590049	-1.73752	0.0822946	0.721467
wor	104.418	-0.604313	0.347894	-1.73706	0.0823762	0.721467
CG18744	498.156	1.06132	0.611068	1.73683	0.0824165	0.721467
l(3)mbn	1483.73	1.29903	0.748016	1.73664	0.0824515	0.721467
CG31643	526.327	0.476419	0.274415	1.73613	0.0825412	0.721467
heph	8269.18	-0.515886	0.297159	-1.73606	0.0825528	0.721467
CG5863	27.4335	-1.27243	0.732956	-1.73603	0.0825582	0.721467
eIF3f2	125.118	-0.910129	0.524447	-1.7354	0.0826691	0.721467
CG43678	9.01534	1.59582	0.919687	1.73518	0.0827085	0.721467
NimB1	481.083	0.641178	0.369552	1.73502	0.0827381	0.721467
CG11149	373.944	0.86156	0.496625	1.73483	0.082771	0.721467
ome	3315.94	0.597112	0.344195	1.73481	0.082775	0.721467
CG42521	2.95717	-2.81462	1.62256	-1.73468	0.0827976	NA
CG34442	1.92419	-3.10761	1.79187	-1.73429	0.0828674	NA
Prosalpha6	8435.41	-0.594343	0.342734	-1.73412	0.0828963	0.721478
CG31266	694.662	1.22803	0.708204	1.734	0.0829179	0.721478
CG31454	176.233	1.00196	0.57797	1.73359	0.0829917	0.721478
Ubi-p63E	10439.2	-0.935874	0.539913	-1.73338	0.0830285	0.721478
obst-E	3383.39	1.06465	0.614595	1.73228	0.0832245	0.721478
GluRIIC	536.596	0.714091	0.412253	1.73217	0.0832437	0.721478
cona	90.5199	-0.884874	0.510939	-1.73186	0.0832987	0.721478
CG32039	424.822	-0.828918	0.478677	-1.73168	0.0833297	0.721478
CG43050	61.3851	0.912392	0.526937	1.7315	0.0833626	0.721478
Drsl4	4.93122	1.81065	1.04574	1.73145	0.0833707	0.721478
CG30440	1211.36	-0.492173	0.284257	-1.73144	0.0833738	0.721478
RYa	1.92288	-3.17314	1.83448	-1.72972	0.0836795	NA
CG42788	1383.38	0.736809	0.425981	1.72968	0.083688	0.723764
GlyS	4676.53	0.779281	0.450753	1.72884	0.083837	0.724419
Nhe3	2963.62	-0.624492	0.361299	-1.72846	0.0839054	0.724419
CG33267	20.6132	2.10765	1.21941	1.72842	0.0839138	0.724419
MED27	312.184	-0.43808	0.253659	-1.72704	0.0841601	0.725933
alpha-Est1	3711.95	1.03753	0.600971	1.72642	0.0842721	0.725933
Cyp6w1	951.922	1.3393	0.776002	1.7259	0.0843658	0.725933
CG17026	693.853	-0.845776	0.49011	-1.72568	0.0844043	0.725933
CG18577	228.904	0.953741	0.552814	1.72525	0.0844826	0.725933
CG18249	640.34	-0.634119	0.367564	-1.72519	0.0844928	0.725933
CG17475	1305.82	1.57588	0.913589	1.72493	0.0845402	0.725933
Ech1	3988.04	-0.688586	0.399204	-1.7249	0.084546	0.725933
Dbct	315.556	0.879821	0.510219	1.7244	0.0846357	0.725933
qin	184.835	-0.722592	0.41908	-1.72423	0.0846657	0.725933
CG31937	2311.33	0.749882	0.434993	1.72389	0.0847272	0.725933
AsnS	3543.93	-0.519345	0.301276	-1.72382	0.0847407	0.725933
CG31463	827.871	1.41559	0.821905	1.72233	0.0850091	0.727287
Cyp313a1	37.7376	1.29487	0.751905	1.72212	0.085048	0.727287
Nepl15	885.818	0.796794	0.462684	1.72211	0.0850493	0.727287
CG18304	544.505	0.542317	0.314982	1.72174	0.0851162	0.72743
Eno	24795.3	0.829597	0.48203	1.72105	0.0852423	0.727717
sona	9849.11	-1.41603	0.822795	-1.721	0.0852503	0.727717
CG8774	2414	1.50173	0.872781	1.72063	0.0853185	0.727746
CG34054	59.1297	1.35227	0.786234	1.71994	0.0854438	0.727746
CG14107	28.6384	-1.158	0.673359	-1.71974	0.0854794	0.727746
Taz	1454.63	-1.10095	0.640355	-1.71929	0.0855624	0.727746
smash	8130.75	0.625264	0.363726	1.71905	0.0856053	0.727746
Wnt2	399.018	-0.692925	0.403325	-1.71803	0.0857905	0.72803
Hus1-like	376.159	-0.660189	0.384287	-1.71796	0.0858046	0.72803
Agps	255.192	-0.553542	0.322231	-1.71784	0.0858257	0.72803
CG10638	2176.44	0.438937	0.255528	1.71776	0.0858398	0.72803
CG32199	11.9179	-1.33085	0.775505	-1.71611	0.0861421	0.729989
CG2003	564.951	-0.55482	0.323457	-1.71528	0.0862936	0.730169
CG17362	330.471	0.818477	0.477488	1.71413	0.0865043	0.730855
CG42579	3.99903	-2.19831	1.28268	-1.71384	0.0865586	0.730855
Adgf-A	1642.94	0.544981	0.318007	1.71374	0.0865765	0.730855
CG5968	151.753	-1.09676	0.640085	-1.71345	0.0866292	0.730874
B-H1	122.381	-0.864958	0.504915	-1.71308	0.0866986	0.731034
CG6689	618.522	0.661667	0.386468	1.71209	0.0868803	0.731838
EMC2B	604.159	-0.453355	0.264897	-1.71144	0.0870003	0.731838
aru	2236.4	0.416889	0.243602	1.71135	0.0870157	0.731838
CG4586	2724.4	-0.66925	0.391103	-1.71119	0.0870466	0.731838
esn	1682.37	-0.807187	0.47194	-1.71036	0.0871996	0.732426
CG5011	208.812	0.620998	0.363101	1.71026	0.0872176	0.732426
ng1	445.249	1.73142	1.01265	1.70979	0.0873052	0.732674
Rgk3	800.296	-0.836742	0.489487	-1.70943	0.0873721	0.732674
E23	3829.71	-1.0982	0.64249	-1.70928	0.0873989	0.732674
CG12075	2978.56	0.546675	0.319887	1.70896	0.0874581	0.732746
CG8303	288.43	0.710448	0.415828	1.70851	0.0875411	0.733017
Nepl12	89.5629	-1.2301	0.720635	-1.70696	0.0878292	0.734581
DnaJ-H	3290.67	-0.697397	0.408746	-1.70619	0.087973	0.735359
link	26.688	0.898056	0.52653	1.70561	0.0880803	0.735831
CG9447	87.3812	0.759146	0.445292	1.70483	0.088227	0.736565
CG44158	39.5909	-1.07106	0.628368	-1.70452	0.0882844	0.736565
Sfp23F	16.7751	-1.29301	0.758733	-1.70416	0.0883504	0.736565
Cht11	882.645	-0.676078	0.396848	-1.70362	0.0884523	0.736565
Phf5a	341.032	-0.491491	0.288526	-1.70345	0.0884835	0.736565
CrzR	232.263	0.734207	0.431126	1.703	0.0885686	0.736565
CG6762	3636.12	-1.13448	0.666763	-1.70147	0.0888541	0.73788
TotF	37.8759	0.73769	0.433662	1.70107	0.0889293	0.73788
CG7582	123.314	-0.628336	0.369468	-1.70065	0.0890089	0.73788
Sema2a	3339.07	-0.594866	0.349789	-1.70064	0.0890099	0.73788
CG13893	1574.12	-1.03574	0.609053	-1.70057	0.0890231	0.73788
spag4	49.3935	-0.920701	0.541605	-1.69995	0.0891406	0.73788
Osi23	2.43458	2.78521	1.6385	1.69986	0.0891581	NA
unc80	306.896	0.830755	0.488804	1.69957	0.0892127	0.738055
Taf2	1502.62	-0.398921	0.23478	-1.69913	0.0892954	0.738223
Tspo	1183.66	0.952526	0.560673	1.6989	0.0893384	0.738223
E(spl)mgamma-HLH	121.129	-1.30737	0.769654	-1.69865	0.0893859	0.738223
Kaz1-ORFB	267.432	0.898958	0.529448	1.69791	0.089524	0.738765
CG31259	215.709	0.924136	0.544327	1.69776	0.0895535	0.738765
CG9452	2905.79	-1.40713	0.829185	-1.69701	0.0896952	0.739491
TwdlG	36.3561	-1.02464	0.603882	-1.69675	0.0897436	0.739491
CG13949	30.7512	-0.983712	0.579889	-1.69638	0.089814	0.739628
tbrd-1	344.703	-0.847344	0.499656	-1.69585	0.0899134	0.739628
ps	5966.53	0.806421	0.475626	1.69549	0.0899819	0.739772
Dro	223.898	1.62389	0.958297	1.69456	0.0901593	0.74039
CG8997	47730.5	1.35251	0.798627	1.69354	0.0903528	0.741451
CG7130	331.916	0.796492	0.470368	1.69334	0.0903909	0.741451
CG7352	168.586	-0.546122	0.322633	-1.69271	0.0905113	0.741951
Vha16-3	78.1689	-1.04432	0.617036	-1.69248	0.0905543	0.741951
CG44004	40.4133	-0.760482	0.449585	-1.69152	0.0907376	0.742531
wtrw	1078.81	0.926289	0.547727	1.69115	0.0908081	0.742531
CG10359	2955.57	-0.668614	0.395388	-1.69103	0.0908302	0.742531
Txl	4131.11	-0.608001	0.359689	-1.69035	0.0909605	0.743133
CG43102	1682.14	0.825122	0.488228	1.69003	0.0910215	0.743133
GV1	813.67	-0.900152	0.532719	-1.68973	0.0910792	0.743133
CG43318	91.6548	-0.766557	0.453755	-1.68936	0.0911499	0.743133
Awh	144.691	-0.494476	0.292709	-1.68931	0.0911603	0.743133
gcm	59.7274	-0.782972	0.463717	-1.68847	0.0913209	0.744024
dsf	13.7181	-1.08362	0.642012	-1.68785	0.0914407	0.744146
grp	3303.81	-0.49958	0.296015	-1.68769	0.0914715	0.744146
sand	198.367	-0.639525	0.379024	-1.6873	0.0915464	0.744146
Tpi	16983.8	1.03986	0.616355	1.68711	0.091582	0.744146
CG8541	3.15932	2.07621	1.23087	1.68679	0.0916441	0.744146
Cdk1	616.247	-0.568336	0.337182	-1.68554	0.0918835	0.745626
LManVI	23103.7	1.38724	0.823226	1.68513	0.0919642	0.745626
CG32100	736.303	-0.550451	0.326669	-1.68504	0.0919808	0.745626
CG15423	3157.46	0.728394	0.43247	1.68426	0.0921307	0.746268
CG6974	18.5907	-1.0851	0.644324	-1.6841	0.092163	0.746268
CG1648	4491.84	0.742585	0.441071	1.68359	0.0922602	0.746453
CG33939	121.915	-0.865768	0.514476	-1.68281	0.0924111	0.747024
y	26.9149	1.10339	0.655898	1.68225	0.09252	0.747487
CG5194	135.781	-0.859412	0.511034	-1.68171	0.0926247	0.747916
CG13737	66.8441	1.18797	0.706747	1.68089	0.092784	0.748586
Spn88Eb	1741.63	1.00995	0.600889	1.68075	0.092811	0.748586
CG11384	82.8584	1.10278	0.656292	1.68031	0.0928961	0.748611
CG5022	167.09	-0.507569	0.302118	-1.68004	0.0929503	0.748611
CG6178	1624.85	0.722533	0.43012	1.67984	0.0929885	0.748611
nsr	233.273	-0.72772	0.43356	-1.67848	0.0932542	0.748611
Ube4B	15833.1	-0.738341	0.43996	-1.6782	0.0933078	0.748611
MYPT-75D	1497.91	0.522261	0.311295	1.6777	0.0934048	0.748611
Prosalpha5	6538.94	-0.655295	0.390644	-1.67747	0.0934502	0.748611
Rpt1	10682.3	-0.582558	0.34731	-1.67735	0.0934749	0.748611
ATPsynepsilonL	45.1648	-1.23459	0.736059	-1.6773	0.093484	0.748611
CG5181	467.819	-0.5024	0.299578	-1.67702	0.093538	0.748611
Pcif1	1864.9	-0.745368	0.444475	-1.67696	0.0935495	0.748611
Ir31a	3.69539	-2.04534	1.22	-1.67651	0.093638	0.748611
CG10232	69.0396	1.28971	0.769395	1.67626	0.0936877	0.748611
CG15249	14.4208	1.06844	0.637924	1.67487	0.0939601	0.749508
CG4582	123.878	-0.7399	0.442045	-1.67381	0.0941679	0.750752
TwdlW	2.4873	-2.59301	1.55021	-1.67269	0.0943888	NA
Rpn11	7524.92	-0.588404	0.351974	-1.67173	0.0945784	0.753334
CG12984	20.9532	-0.87603	0.524149	-1.67134	0.0946551	0.753334
Peritrophin-15a	17252.5	1.11985	0.670065	1.67125	0.0946723	0.753334
CG13607	9267.98	0.588596	0.352218	1.67111	0.0946998	0.753334
Rbbp5	355.327	-0.482218	0.288663	-1.67052	0.0948164	0.753847
Mpc1	1204.22	0.891921	0.534116	1.6699	0.0949389	0.754097
rgn	2146.57	0.616557	0.369337	1.66936	0.0950457	0.754097
GstE10	285.709	1.08631	0.650735	1.66936	0.0950464	0.754097
Mfe2	6723.68	0.599988	0.359423	1.66931	0.0950561	0.754097
CG3502	1970.32	-1.18132	0.707893	-1.66878	0.0951612	0.754518
vir-1	10000.2	0.730511	0.437822	1.66851	0.0952143	0.754527
CG9302	1878.74	-0.486703	0.291845	-1.66767	0.0953803	0.754721
CG10738	235.803	0.752862	0.451507	1.66744	0.0954269	0.754721
Cp36	8.63434	2.95487	1.77223	1.66732	0.0954513	0.754721
CG31776	89.5737	-0.931912	0.558936	-1.6673	0.0954556	0.754721
Cht4	1805.22	1.29904	0.77923	1.66708	0.0954994	0.754721
CG5707	527.056	0.555399	0.333212	1.6668	0.0955537	0.754738
CG7829	1.25684	-3.6268	2.17618	-1.66659	0.0955957	NA
CG3842	1043.58	-0.731279	0.43917	-1.66514	0.0958852	0.756866
CG15530	362.041	0.90013	0.54084	1.66432	0.0960489	0.756866
CG32187	79.6989	-0.770471	0.462945	-1.66428	0.0960563	0.756866
CG1273	525.57	-1.26713	0.761481	-1.66404	0.0961045	0.756866
alpha-Est2	1111.23	1.19559	0.718503	1.66399	0.0961136	0.756866
CG6574	805.699	0.677508	0.407186	1.66388	0.0961365	0.756866
CG31926	49.1551	0.744157	0.447425	1.6632	0.0962725	0.757525
CG9394	2863.76	0.766959	0.461471	1.66199	0.0965153	0.759023
CG3328	5142.46	0.821702	0.494498	1.66169	0.0965751	0.759081
CG14070	124.365	-0.905945	0.545409	-1.66104	0.0967061	0.759699
SkpD	63.1454	-0.82883	0.499169	-1.66042	0.0968299	0.759962
NTPase	4057.08	0.687774	0.414235	1.66035	0.0968446	0.759962
CG15211	1144.51	0.666367	0.401577	1.65937	0.0970406	0.760498
Men	13447.6	0.946963	0.570722	1.65924	0.0970677	0.760498
CG7910	445.038	0.990708	0.59709	1.65923	0.0970703	0.760498
CG14615	83.2537	0.823175	0.496445	1.65814	0.0972894	0.761109
CG31207	6.33096	1.79298	1.08152	1.65783	0.097352	0.761109
CG12825	1885.62	0.791762	0.477611	1.65775	0.0973672	0.761109
CG30380	64.0019	-1.25728	0.759106	-1.65627	0.0976673	0.7627
CG12517	2.90046	-2.76058	1.66727	-1.65575	0.0977717	NA
CG31251	109.598	-0.547931	0.331042	-1.65517	0.0978896	0.763613
CG1143	4534.24	0.581984	0.351897	1.65385	0.0981579	0.7645
CG44215	126.451	1.55395	0.939667	1.65373	0.0981834	0.7645
fz	1512.38	-0.553736	0.334914	-1.65337	0.0982555	0.7645
CG8086	1676.28	0.678185	0.410208	1.65327	0.0982762	0.7645
CG12096	779.317	-0.440128	0.266282	-1.65287	0.098358	0.7645
NaPi-T	1366.55	0.67119	0.406127	1.65266	0.0984001	0.7645
CG8834	95.7298	-1.39419	0.843834	-1.65221	0.098492	0.7645
Prosbeta1	6117.98	-0.469916	0.284427	-1.65215	0.0985042	0.7645
Mdr65	493.343	0.590805	0.357627	1.65202	0.0985311	0.7645
CG34276	216.616	-1.1152	0.67546	-1.65103	0.098733	0.765657
Cyp6g1	4887.49	0.964278	0.58421	1.65057	0.098827	0.765975
vkg	9610.21	0.545734	0.330689	1.65029	0.0988828	0.765998
CG13599	113.561	-0.522072	0.316437	-1.64984	0.0989751	0.766244
Sr-CIII	36.849	0.916349	0.55549	1.64962	0.0990203	0.766244
CG7139	2492.57	0.382538	0.232004	1.64884	0.0991801	0.766481
CG9008	1088.4	0.512812	0.311058	1.64861	0.0992281	0.766481
Neu2	10.3833	-1.2606	0.764756	-1.64837	0.0992776	0.766481
CG32249	17119.3	1.01254	0.614291	1.64831	0.0992893	0.766481
Twdlbeta	50.9353	1.1478	0.69644	1.64809	0.0993332	0.766481
CG2147	707.597	-0.477978	0.290049	-1.64792	0.0993685	0.766481
Pfk	6418.47	0.602695	0.365915	1.64709	0.0995394	0.767391
CG9265	1170.84	0.717946	0.436176	1.646	0.0997633	0.768071
CG17597	3383.65	0.746379	0.453597	1.64547	0.0998733	0.768071
Obp83cd	110.258	-1.12148	0.681562	-1.64545	0.0998764	0.768071
ZnT35C	817.321	-0.540229	0.328344	-1.64531	0.0999053	0.768071
Traf6	1284.59	0.542219	0.32959	1.64513	0.0999425	0.768071
key	2797.85	0.44054	0.267794	1.64507	0.0999558	0.768071
Ddx1	1523.31	-0.397409	0.241611	-1.64483	0.100005	0.768071
Ube4A	1885.18	-0.429458	0.261132	-1.6446	0.100052	0.768071
T3dh	450.978	0.795813	0.484026	1.64415	0.100145	0.768378
Dso1	137.187	1.54919	0.942732	1.64329	0.100322	0.76927
CG8072	58.9728	-1.06902	0.6509	-1.64238	0.100512	0.769973
Cpr49Ah	206.572	1.32953	0.810156	1.64108	0.10078	0.771036
CG1890	1130.77	0.461152	0.281028	1.64095	0.100809	0.771036
CG3700	1574.28	-0.674521	0.411279	-1.64006	0.100993	0.771616
Alg1	1855.5	0.582917	0.355529	1.63958	0.101093	0.771973
CG3609	1983.86	1.09477	0.6679	1.63913	0.101186	0.772278
Rpt6	5460.55	-0.633445	0.386811	-1.63761	0.101504	0.773478
BomT3	21.7882	1.58062	0.965734	1.6367	0.101692	0.77451
CG12237	2083.88	0.507401	0.310156	1.63595	0.101849	0.775085
CG9692	281.179	0.534434	0.32677	1.63551	0.101943	0.775085
CG14325	1.54594	3.11785	1.90638	1.63548	0.101949	NA
CG33483	4.62926	1.82394	1.11524	1.63547	0.101951	0.775085
CG15042	25.4895	-0.961356	0.587935	-1.63514	0.102019	0.775085
CG32462	12.6915	-1.28666	0.787259	-1.63435	0.102185	0.775085
sPLA2	1059.36	0.781806	0.478453	1.63403	0.102253	0.775085
G6P	176.242	-0.932153	0.570485	-1.63397	0.102266	0.775085
CG44438	5.65955	-2.61207	1.59861	-1.63396	0.102267	0.775085
Prosbeta6	8153.81	-0.488848	0.299301	-1.6333	0.102406	0.775085
Osi22	3.61834	2.45808	1.50504	1.63323	0.10242	0.775085
b6	363.923	-1.57724	0.965841	-1.63303	0.102464	0.775085
Or85a	10.7049	1.12865	0.691392	1.63243	0.10259	0.775228
CG15529	85.0765	0.971323	0.595023	1.63241	0.102592	0.775228
ara	726.068	-0.602004	0.368836	-1.63217	0.102643	0.775228
BomS2	2811.8	1.19138	0.730638	1.6306	0.102975	0.776924
CG2065	440.975	-0.620892	0.380975	-1.62974	0.103155	0.777619
Tsp42Ej	770.759	-0.648524	0.397963	-1.62961	0.103184	0.777619
CG7298	19160.9	0.584823	0.358919	1.6294	0.103228	0.777619
Aos1	1678.18	-0.413777	0.25409	-1.62847	0.103426	0.778708
CG8545	960.45	0.415289	0.255103	1.62792	0.103541	0.779166
CG9547	1689.54	0.853289	0.524369	1.62727	0.10368	0.77935
CG7248	1184.57	0.817341	0.50233	1.6271	0.103716	0.77935
CG11842	39.9956	1.38215	0.849483	1.62705	0.103727	0.77935
CG31265	311.853	1.48613	0.914049	1.62587	0.103976	0.779806
Dif	2243.48	0.811796	0.499304	1.62585	0.103981	0.779806
Iris	75.2391	-1.61347	0.992521	-1.62562	0.10403	0.779806
CG5681	96.5064	-1.14378	0.703635	-1.62552	0.104051	0.779806
PyK	18765	0.787889	0.484759	1.62532	0.104094	0.779806
Jon74E	314.354	0.96466	0.593548	1.62524	0.104111	0.779806
CG7369	1393.2	-0.363357	0.223622	-1.62487	0.10419	0.78
GstT4	9627.45	1.22994	0.757914	1.6228	0.104632	0.782517
CG13931	16.9379	-1.1805	0.727581	-1.6225	0.104697	0.782517
CG13766	202.521	-0.657046	0.405009	-1.6223	0.104739	0.782517
CG6550	341.63	0.43553	0.268509	1.62203	0.104797	0.782517
CG1698	1438.42	0.74102	0.457054	1.6213	0.104954	0.783289
CG11655	569.015	0.731388	0.451326	1.62053	0.105118	0.783991
CG13155	20.5063	-1.53535	0.947542	-1.62035	0.105156	0.783991
CG14109	2163.3	-0.695803	0.42949	-1.62007	0.105218	0.784048
E2f2	797.086	-0.398756	0.246261	-1.61924	0.105395	0.784962
TwdlN	18.1231	-0.883643	0.545952	-1.61854	0.105547	0.785351
galene	158.177	0.800504	0.494674	1.61825	0.10561	0.785351
Nepl19	488.179	0.559798	0.345929	1.61824	0.10561	0.785351
CG12158	19.164	0.896117	0.554269	1.61675	0.105931	0.786852
CG7290	25948.6	0.705017	0.436071	1.61675	0.105933	0.786852
CG10565	3140.71	0.465713	0.288091	1.61655	0.105976	0.786852
p38c	572.53	0.592707	0.366705	1.6163	0.106029	0.786852
Prosalpha3	8227.72	-0.61246	0.379024	-1.61589	0.106118	0.78692
Jon25Bii	20466.7	0.971636	0.60135	1.61576	0.106147	0.78692
Fkbp14	4616.36	-0.824477	0.510356	-1.6155	0.106203	0.786938
ng2	536.889	1.40336	0.869064	1.61479	0.106356	0.787666
CG43693	1108.81	0.435078	0.269514	1.61431	0.106461	0.78804
CG32687	5945.25	0.631382	0.391215	1.6139	0.106549	0.788289
Snx16	930.38	-0.477591	0.295992	-1.61352	0.106631	0.788491
CG3108	125.335	1.4268	0.884659	1.61282	0.106783	0.788791
CG42460	4280.49	-0.855742	0.530625	-1.61271	0.106808	0.788791
CG31267	475.252	1.29834	0.80513	1.61259	0.106835	0.788791
Inx7	1462.41	0.689784	0.428119	1.6112	0.107136	0.790489
CG43336	24.7513	1.64675	1.02217	1.61103	0.107174	0.790489
ImpE3	995.773	-1.32906	0.825172	-1.61064	0.107258	0.790708
Cpsf5	1649.81	-0.362129	0.224924	-1.61001	0.107397	0.790858
Gk2	3006.77	0.6434	0.399663	1.60986	0.107429	0.790858
CG1441	28.0221	1.44878	0.899976	1.6098	0.107442	0.790858
CG13639	66.8043	-0.913828	0.567788	-1.60945	0.107518	0.79101
yellow-g2	2.20941	2.60574	1.61916	1.60931	0.107548	NA
Cyp313a4	92.7926	1.1749	0.730155	1.60911	0.107593	0.79116
CG8111	969.305	0.45534	0.283188	1.60791	0.107855	0.792689
CG30083	20.1074	-1.3376	0.832192	-1.60732	0.107985	0.793178
tum	714.143	-0.429896	0.267497	-1.60711	0.108031	0.793178
Cpr49Af	1282.71	1.69002	1.05243	1.60582	0.108314	0.794056
CG8173	399.368	-0.477294	0.297295	-1.60546	0.108393	0.794056
FoxP	109.832	-0.645895	0.402364	-1.60525	0.108438	0.794056
CG6118	46.3443	-1.0546	0.657043	-1.60506	0.10848	0.794056
insv	216.524	-0.463842	0.289248	-1.60361	0.108799	0.795993
Hrb87F	2745.91	-0.66939	0.417634	-1.60281	0.108976	0.796883
Irp-1A	4095.11	-0.681826	0.425483	-1.60248	0.10905	0.796976
CG3819	11583.5	1.23442	0.770659	1.60176	0.109208	0.796976
CG13408	55.7867	-0.597488	0.373062	-1.60158	0.109249	0.796976
Lectin-galC1	1678.87	0.845713	0.528063	1.60154	0.109258	0.796976
CG17977	133.198	-0.614201	0.383513	-1.60151	0.109264	0.796976
Act57B	97136.7	0.963349	0.601805	1.60077	0.109429	0.797376
CG44257	1.53556	4.18272	2.61302	1.60072	0.109438	NA
PIG-N	557.939	-0.424722	0.265492	-1.59975	0.109653	0.798458
Set	1930.38	-0.415468	0.25975	-1.59949	0.109711	0.798458
if	5275.79	0.373135	0.233304	1.59935	0.109743	0.798458
Tsp97E	906.166	-0.591486	0.370005	-1.59859	0.109912	0.799233
Wwox	692.325	0.573596	0.358925	1.59809	0.110022	0.799233
CG10031	267.304	0.856913	0.53623	1.59803	0.110036	0.799233
CG13018	119.997	-0.604573	0.378359	-1.59788	0.11007	0.799233
Spn43Ad	211.789	-0.663384	0.415422	-1.59689	0.11029	0.800431
CG4269	925.942	0.780613	0.489204	1.59568	0.110561	0.801993
Glut1	2561.78	-0.747271	0.468403	-1.59536	0.110632	0.802013
Nek2	352.457	-0.520456	0.326325	-1.5949	0.110734	0.802013
Pebp1	2979.6	1.32329	0.829861	1.5946	0.110803	0.802013
CG33225	1276.18	1.32882	0.833576	1.59412	0.110908	0.802013
CG9801	3043.78	-0.830088	0.520775	-1.59395	0.110948	0.802013
CG5404	238.4	-0.585308	0.367265	-1.59369	0.111005	0.802013
Rpt4	9081.22	-0.601825	0.37763	-1.59369	0.111006	0.802013
Pomp	4102.29	-0.600043	0.376642	-1.59314	0.111129	0.802499
Amyrel	941.411	0.792219	0.497605	1.59206	0.11137	0.803843
GstD9	618.261	0.754651	0.474208	1.59139	0.111522	0.803871
Sf3b5	270.155	-0.444064	0.279045	-1.59137	0.111526	0.803871
Vha100-4	995.729	1.13278	0.711853	1.59131	0.111541	0.803871
CG13312	89.3886	1.11359	0.700227	1.59033	0.111761	0.805058
Rpt3	8584.33	-0.584376	0.367624	-1.5896	0.111924	0.805151
CG31792	757.478	0.857847	0.539797	1.5892	0.112014	0.805151
Spn31A	89.9778	1.32873	0.836156	1.58909	0.11204	0.805151
mxt	6156.25	0.518244	0.326137	1.58904	0.112052	0.805151
CG16896	786.137	-0.440395	0.277316	-1.58806	0.112273	0.80621
CG7992	1738.33	0.692488	0.436116	1.58785	0.11232	0.80621
Kua	528.685	1.12908	0.711164	1.58765	0.112366	0.80621
CAH8	11.6772	1.06052	0.668105	1.58736	0.112431	0.806277
CG42296	41.2279	1.094	0.689335	1.58703	0.112505	0.806357
CG5815	635.055	-0.369374	0.232869	-1.58619	0.112697	0.806982
CG13309	1.5175	3.09515	1.95157	1.58598	0.112744	NA
CG15601	194.125	-0.492858	0.310847	-1.58553	0.112846	0.807649
mbo	1292.29	-0.39268	0.247758	-1.58494	0.112981	0.808218
Obp18a	37.5476	0.85965	0.542585	1.58436	0.113112	0.808404
CG3348	1195.41	-0.989329	0.624612	-1.58391	0.113214	0.808404
CG4301	4108.22	0.530977	0.335247	1.58384	0.11323	0.808404
CG12105	385.407	-0.696449	0.439997	-1.58285	0.113456	0.809618
nab	242.945	-0.611219	0.386294	-1.58227	0.113589	0.810167
alpha4GT2	3.57131	2.34794	1.48507	1.58103	0.113872	0.811386
grsm	10393	-0.459185	0.290748	-1.57932	0.114262	0.813264
CG12239	277	0.509933	0.323185	1.57784	0.114603	0.813264
Efr	1055.55	0.606641	0.384535	1.5776	0.114658	0.813264
alpha-Est7	3455.29	0.900412	0.570968	1.57699	0.114797	0.813264
MED21	317.814	-0.455707	0.289081	-1.5764	0.114934	0.813264
Nepl18	1359.6	0.811805	0.515103	1.57601	0.115024	0.813264
out	1568.59	-0.522373	0.331556	-1.57552	0.115137	0.813264
CG31751	3109.56	-0.531037	0.337067	-1.57547	0.115149	0.813264
Cul5	2689.83	-0.826591	0.524667	-1.57546	0.115151	0.813264
CG12112	570.679	0.507069	0.321884	1.57532	0.115183	0.813264
ana	196.471	-0.927141	0.588762	-1.57473	0.115319	0.813264
Nop17l	3432.83	0.454453	0.288625	1.57454	0.115362	0.813264
GNBP2	396.731	0.535564	0.34017	1.5744	0.115395	0.813264
CG32023	146.433	-1.50423	0.955434	-1.57439	0.115397	0.813264
Oseg5	162.432	-0.971044	0.616839	-1.57422	0.115436	0.813264
CG4364	6269.43	0.474483	0.301451	1.574	0.115488	0.813264
Gem2	160.736	-0.458896	0.291558	-1.57394	0.1155	0.813264
nwk	457.968	0.647968	0.41183	1.57339	0.115629	0.813264
Sas-6	202.102	-0.547586	0.34809	-1.57311	0.115692	0.813264
Vps52	998.305	-0.411474	0.261662	-1.57254	0.115825	0.813264
CG10063	306.751	-0.674888	0.429187	-1.57248	0.115839	0.813264
Lam	5336.92	-0.480112	0.305379	-1.57218	0.115908	0.813264
CG33003	3.30428	2.06881	1.31619	1.57181	0.115994	0.813264
CG15247	559.342	0.97321	0.619188	1.57175	0.116008	0.813264
CG12038	166.9	-0.561613	0.357504	-1.57093	0.116199	0.813264
CG17734	842.829	0.609513	0.38801	1.57087	0.116213	0.813264
CG32603	232.756	1.49108	0.94922	1.57085	0.116217	0.813264
Fam92	99.6919	-0.697091	0.443782	-1.5708	0.11623	0.813264
CG13114	3.75464	-1.95058	1.24188	-1.57067	0.11626	0.813264
mol	477.03	0.527355	0.3358	1.57044	0.116312	0.813264
Ir56a	22.5759	0.875633	0.557644	1.57024	0.11636	0.813264
CG1927	2871.45	0.720346	0.458765	1.57019	0.116372	0.813264
CG5334	34.3615	-1.03725	0.660687	-1.56996	0.116423	0.813264
CG30385	124.88	-0.821298	0.523257	-1.56959	0.116511	0.813264
NimB2	6472.95	0.79996	0.509833	1.56906	0.116633	0.813264
Ubi-p5E	15724.4	-0.555917	0.354328	-1.56893	0.116664	0.813264
CG1578	2687.52	0.460288	0.293397	1.56883	0.116688	0.813264
CG4362	13416.4	0.808121	0.515157	1.56869	0.116721	0.813264
Agpat4	1322.04	1.25439	0.79967	1.56864	0.116732	0.813264
CG15784	31955.8	0.823803	0.52519	1.56858	0.116746	0.813264
CG5250	85.1046	-0.836596	0.533463	-1.56824	0.116826	0.813264
LManV	12663.5	1.43945	0.917885	1.56822	0.11683	0.813264
etaTry	811.676	0.691406	0.440895	1.56819	0.116837	0.813264
CG15556	146.571	0.70584	0.450108	1.56816	0.116845	0.813264
morgue	909.591	-0.441822	0.281792	-1.5679	0.116904	0.813264
Schip1	92.7005	-0.576271	0.367591	-1.5677	0.116952	0.813264
alpha-Man-IIa	2083.92	-0.441503	0.281663	-1.56749	0.117001	0.813264
CG14931	148.911	-0.803615	0.512701	-1.56741	0.117018	0.813264
Prosalpha2	8223.87	-0.454946	0.290282	-1.56726	0.117055	0.813264
CG12926	1313.74	-0.485406	0.309785	-1.56691	0.117136	0.813438
CG1603	516.708	-0.479378	0.306136	-1.5659	0.117372	0.814131
CG12017	50.9905	-0.671444	0.428882	-1.56557	0.117449	0.814131
CG3104	101.458	-0.61527	0.393062	-1.56533	0.117507	0.814131
Cpr56F	564.822	-0.642185	0.410268	-1.56528	0.117517	0.814131
Sccpdh2	4566.39	0.547327	0.349773	1.5648	0.117629	0.814396
CG33922	5.87701	6.12519	3.91516	1.56448	0.117704	0.814396
Obp56b	116.552	0.785358	0.502092	1.56417	0.117777	0.814396
CG43175	106.47	1.04748	0.669675	1.56416	0.11778	0.814396
Ccp84Ae	2.48892	-2.44083	1.56095	-1.56368	0.117894	NA
CG10918	2999.55	1.52132	0.973593	1.56258	0.118151	0.815646
Ypel	1780.78	-0.5451	0.348859	-1.56253	0.118164	0.815646
Dref	1787.43	-0.389412	0.249234	-1.56244	0.118186	0.815646
CG30047	589.981	0.717728	0.459375	1.5624	0.118193	0.815646
CG13215	145.892	-1.22019	0.781084	-1.56217	0.118247	0.815646
Lnk	2792.53	0.510942	0.327169	1.56171	0.118357	0.815646
CHES-1-like	2448.94	0.565206	0.361955	1.56153	0.118398	0.815646
BubR1	1068.03	-0.519897	0.332955	-1.56146	0.118414	0.815646
mew	3522.59	0.359744	0.230422	1.56124	0.118467	0.815646
m	129.316	-1.07038	0.686193	-1.55988	0.118788	0.816696
CG31883	66.2824	0.652975	0.418607	1.55988	0.118789	0.816696
CG14626	12.4362	1.57318	1.00871	1.5596	0.118855	0.816748
Osi18	1.52165	3.08687	1.97971	1.55926	0.118936	NA
zetaTry	1742.12	1.2811	0.821718	1.55905	0.118984	0.816748
CG3308	3212.04	0.473259	0.303629	1.55867	0.119073	0.816748
CG34221	5.15931	-1.59967	1.02634	-1.55862	0.119086	0.816748
CG13026	58.4239	-1.62545	1.04353	-1.55764	0.119318	0.817159
slf	5394.39	-0.624026	0.400727	-1.55723	0.119415	0.817159
PH4alphaEFB	2211.87	-0.582141	0.373875	-1.55704	0.11946	0.817159
CG32110	169.673	-0.687274	0.441468	-1.55679	0.11952	0.817159
Tsp29Fb	14018.9	0.610248	0.392061	1.55651	0.119586	0.817159
Non2	2996	-0.423662	0.272221	-1.55632	0.119633	0.817159
CG7414	19143.1	0.448116	0.287941	1.55628	0.119642	0.817159
AOX3	6331.44	0.628519	0.403865	1.55626	0.119646	0.817159
Cpr49Ab	90.6903	-1.64445	1.05766	-1.55479	0.119996	0.818579
CG17211	929.24	0.740734	0.476488	1.55457	0.120048	0.818579
CG1575	640.377	0.510931	0.328675	1.55452	0.120061	0.818579
Rab9Fa	17.8882	-0.929255	0.597863	-1.55429	0.120115	0.818579
CG3704	590.668	0.38484	0.247613	1.5542	0.120137	0.818579
Cpr50Cb	5.61556	1.43231	0.921745	1.55392	0.120205	0.818657
meep	20.8685	1.44012	0.927476	1.55273	0.120487	0.819809
Sh3beta	6011.12	-0.508482	0.327482	-1.5527	0.120495	0.819809
C1GalTA	1367.32	-0.529234	0.340898	-1.55247	0.120549	0.819809
CG10713	350.087	-1.25425	0.808186	-1.55193	0.120679	0.819809
BomS3	1907.55	1.37292	0.884735	1.55179	0.120713	0.819809
Ugt37C1	20.4888	1.36336	0.878897	1.55122	0.12085	0.82024
lbe	201.997	-0.614873	0.396453	-1.55094	0.120917	0.82024
CG32115	355.112	-0.854721	0.551144	-1.55081	0.120947	0.82024
CG18545	26.305	-1.03168	0.665544	-1.55012	0.121112	0.820591
CG30091	1097.29	0.854796	0.551605	1.54965	0.121225	0.820604
prtp	9735.14	-0.848856	0.547868	-1.54938	0.12129	0.820604
Pdfr	212.213	1.02816	0.663597	1.54937	0.121292	0.820604
inv	893.077	-0.550962	0.355649	-1.54917	0.12134	0.820604
snky	111.911	-0.903281	0.583258	-1.54868	0.121458	0.820921
CG42357	2.2768	-3.44747	2.22638	-1.54846	0.121511	NA
CG6508	5.24023	1.58914	1.0264	1.54827	0.121557	0.820921
CG6347	8.17112	1.51053	0.976574	1.54677	0.121919	0.822645
Obp8a	5.67839	2.19311	1.41811	1.54651	0.121983	0.822645
Cc2d2a	231.841	-0.674492	0.43614	-1.5465	0.121983	0.822645
Syn1	481.954	0.413392	0.267372	1.54613	0.122073	0.822872
CG10300	340.264	-0.499299	0.323048	-1.54559	0.122204	0.823368
Rpn13	9351.57	-0.56413	0.365097	-1.54515	0.12231	0.823703
CG6675	165.091	-0.896735	0.580586	-1.54453	0.122459	0.824037
Cpr64Aa	125.738	0.917013	0.593738	1.54447	0.122474	0.824037
CG42826	7.20202	1.28435	0.831743	1.54417	0.122547	0.824148
CG11570	1.46956	3.00443	1.94664	1.5434	0.122735	NA
Act87E	10103.9	0.720965	0.467214	1.54311	0.122803	0.824741
Ser7	15.4925	1.1674	0.756544	1.54307	0.122814	0.824741
caps	6240.52	0.362382	0.234868	1.54292	0.122851	0.824741
mthl4	1162.7	0.959169	0.621693	1.54283	0.122871	0.824741
Karybeta3	24583.4	0.4039	0.261825	1.54263	0.12292	0.824741
CG18473	1985.76	0.754932	0.48963	1.54184	0.123112	0.825421
CG14642	629.62	-0.510658	0.33122	-1.54175	0.123135	0.825421
CG10000	37.1291	1.15798	0.751371	1.54115	0.123279	0.825453
CG9759	221.881	1.28603	0.835002	1.54015	0.123525	0.8255
brv1	80.1868	-0.917201	0.59576	-1.53955	0.123671	0.8255
CG1806	536.074	-0.500446	0.325175	-1.539	0.123804	0.8255
Lcp65Ag2	3.75277	2.35343	1.52922	1.53897	0.123812	0.8255
Ldh	6500.21	1.03675	0.67382	1.53861	0.123899	0.8255
CG32055	61.1901	-0.667941	0.434182	-1.53839	0.123953	0.8255
SmydA-3	75.5183	1.37012	0.890635	1.53836	0.12396	0.8255
Ugt301D1	5105.91	-0.877459	0.570448	-1.53819	0.124002	0.8255
fw	1667.51	0.363005	0.236182	1.53697	0.124299	0.826265
SPoCk	5102.58	-0.557947	0.36304	-1.53687	0.124324	0.826265
l(3)neo38	3677.83	-0.691196	0.449759	-1.53681	0.124339	0.826265
CG15093	152.884	1.40278	0.912796	1.53679	0.124345	0.826265
onecut	951.286	-0.492335	0.320697	-1.5352	0.124734	0.828036
Gr8a	4.52695	1.53499	0.999931	1.53509	0.124761	0.828036
Rpn8	7290.06	-0.59269	0.386116	-1.535	0.124783	0.828036
CG44085	4102.89	0.609236	0.397141	1.53405	0.125016	0.828525
wat	2833.6	-0.811111	0.528751	-1.53401	0.125027	0.828525
CG9657	25.1456	1.49576	0.975224	1.53376	0.125088	0.828525
CG10911	5547.27	0.612197	0.399239	1.53341	0.125175	0.828525
CG11409	267.476	-0.660694	0.430894	-1.53331	0.1252	0.828525
CG16786	247.851	-0.963407	0.629352	-1.53079	0.125821	0.832255
CG17109	2116.49	0.855973	0.559495	1.5299	0.126041	0.83313
cue	2794.71	0.694168	0.453848	1.52952	0.126136	0.83313
CG13038	35.0484	0.833961	0.54538	1.52914	0.12623	0.83313
Eip63E	3152.35	-0.566421	0.37043	-1.52909	0.126241	0.83313
CG42324	1377.12	0.408443	0.267149	1.5289	0.12629	0.83313
cwo	2992.31	0.530565	0.347052	1.52877	0.12632	0.83313
CG6951	71.3561	-0.532978	0.348663	-1.52863	0.126356	0.83313
CG17580	56.5358	-0.939753	0.615319	-1.52726	0.126696	0.834615
CG13659	655.644	-0.976811	0.63989	-1.52653	0.126878	0.835434
SkpE	18.1325	-1.10509	0.724299	-1.52574	0.127074	0.836221
CG7970	1740.02	0.615273	0.403417	1.52515	0.127221	0.836221
CG33281	679.017	1.09924	0.720762	1.52511	0.127232	0.836221
Cyp301a1	147.632	0.596669	0.391288	1.52488	0.127288	0.836221
CG31909	141.956	-1.37777	0.903964	-1.52415	0.127472	0.836221
Argp	126.231	0.749766	0.491941	1.5241	0.127484	0.836221
mthl6	113.757	0.95058	0.623844	1.52375	0.127572	0.836221
Lcp65Aa	142.025	1.57919	1.03639	1.52374	0.127575	0.836221
TfAP-2	284.952	-0.840268	0.55179	-1.5228	0.127808	0.837123
br	26842.4	-0.893239	0.586608	-1.52272	0.127829	0.837123
a10	10.8963	1.05088	0.690236	1.52249	0.127886	0.837123
olf186-M	677.858	0.693684	0.455858	1.52171	0.128081	0.837966
Hex-A	3642.55	0.572281	0.376142	1.52145	0.128147	0.837966
CG9747	482.125	0.683756	0.449459	1.52129	0.128188	0.837966
CG11841	39.2101	-0.829795	0.545565	-1.52098	0.128264	0.838087
CG5687	559.377	-0.510258	0.335634	-1.52028	0.12844	0.838517
CG34334	102.602	-0.731789	0.481359	-1.52026	0.128446	0.838517
CG2975	301.613	0.578492	0.380805	1.51913	0.128731	0.839996
[truncated: 11,336 more rows]
