# Supplementary material for: Profiling ATM regulated genes in Drosophila at physiological condition and after ionizing radiation
Source: Hereditas. 2022 Oct 21;159:41. doi: 10.1186/s41065-022-00254-9 (PMC9587650; doi:10.1186/s41065-022-00254-9)
Supplement: Supplementary file 6 — Additional file 6: Table S3. Differentially expressed protein-coding genes in atm mutated flies. [file 41065_2022_254_MOESM6_ESM.xlsx]

## Sheet: up protein-coding genes
Symbol	baseMean	log2FoldChange	lfcSE	stat	pvalue	padj
CG14850	113.739	7.86847	2.41899	3.25279	0.00114276	0.0168335
CG6296	14873.7	7.75605	0.630064	12.3099	8.00886e-35	1.10253e-31
CecB	79.8428	7.71716	1.78105	4.33293	1.47141e-05	0.000496623
CG32834	14.502	7.64869	1.34746	5.67637	1.37582e-08	1.25506e-06
w	4512.56	7.22612	0.317029	22.7932	5.35228e-115	4.05248e-111
CG32833	8.59935	6.89639	1.46042	4.7222	2.33304e-06	0.000105776
CG12640	59.7972	6.52464	0.717191	9.0975	9.24345e-20	4.82668e-17
sordd2	79.8386	6.42819	0.746429	8.61193	7.18409e-18	3.10825e-15
ppk13	200.225	6.41705	0.456122	14.0687	5.91362e-45	9.95e-42
CG43168	53.0573	6.12938	0.849664	7.2139	5.43733e-13	1.28652e-10
CG43055	37.5679	5.89503	0.79597	7.4061	1.3007e-13	3.22893e-11
CG14499	1912.92	5.87331	1.31219	4.47595	7.60711e-06	0.000286553
Cpr65Au	12.1278	5.59141	1.3067	4.27904	1.877e-05	0.000603469
CG33922	6.70492	5.521	1.42539	3.87331	0.000107366	0.00257661
CG16898	501.737	5.41204	0.904564	5.98304	2.19009e-09	2.33553e-07
CecC	175.201	5.40327	0.843956	6.40231	1.53048e-10	2.2501e-08
CG45207	2.85921	5.30497	1.76254	3.00984	0.00261382	0.0315638
Drsl3	111.651	5.13892	0.918726	5.59353	2.22495e-08	1.93635e-06
CG33509	90.6875	5.06713	0.527808	9.60033	7.96879e-22	4.82685e-19
AttC	2028.31	5.03198	0.797133	6.3126	2.7438e-10	3.67693e-08
Dro	225.02	4.95564	0.894536	5.5399	3.02642e-08	2.54606e-06
BomS1	602.469	4.93136	0.780004	6.32222	2.57836e-10	3.48608e-08
CG4757	1681.02	4.83138	0.761703	6.34286	2.25534e-10	3.13326e-08
CG1304	334.528	4.72902	0.691522	6.83857	7.99862e-12	1.51404e-09
CG13428	6.71394	4.67235	1.29817	3.59918	0.00031922	0.00620882
Def	195.148	4.61186	0.905786	5.09156	3.55132e-07	2.10893e-05
CG13074	737.03	4.48943	0.216094	20.7754	7.22726e-96	3.64808e-92
CG3513	1055.39	4.47904	0.531912	8.42063	3.74463e-17	1.41762e-14
CecA2	111.325	4.46686	0.998569	4.47326	7.70351e-06	0.000289465
DptA	3595.47	4.45019	0.746122	5.96442	2.45499e-09	2.56385e-07
RabX2	33.3569	4.38577	0.554114	7.91493	2.47401e-15	7.34587e-13
Acp24A4	32.6908	4.31447	0.625989	6.89225	5.4918e-12	1.06618e-09
AttA	452.421	4.19488	1.24048	3.38165	0.000720528	0.0117575
IBIN	238.976	4.15551	0.76243	5.45035	5.02717e-08	3.90392e-06
CG4716	3223.56	4.12084	0.611082	6.74351	1.54609e-11	2.72238e-09
CG32368	1195.95	4.04735	0.330246	12.2555	1.56893e-34	1.97987e-31
CG32107	451.23	3.88786	0.253855	15.3153	6.04364e-53	1.30741e-49
Mtk	1236.67	3.83086	0.565767	6.77109	1.27816e-11	2.30418e-09
CG14204	475.458	3.80125	0.620876	6.12239	9.21827e-10	1.08211e-07
CG17264	580.262	3.79452	0.275324	13.7821	3.26835e-43	4.94926e-40
CG43133	5.82267	3.7897	1.12474	3.36941	0.000753299	0.0120967
Cht9	694.131	3.73397	0.548327	6.80974	9.7773e-12	1.80558e-09
IM33	2508.79	3.71782	0.433104	8.58414	9.15186e-18	3.84963e-15
hgo	504.871	3.71367	0.78164	4.75112	2.02288e-06	9.28257e-05
CG13946	69.2001	3.66715	0.608197	6.02955	1.64421e-09	1.81739e-07
CG17134	3652.63	3.64942	0.607775	6.00456	1.91853e-09	2.07516e-07
CG6271	843.004	3.63866	0.858477	4.2385	2.25016e-05	0.000704013
yellow-d2	5465.11	3.58455	0.522251	6.86365	6.71215e-12	1.28661e-09
CG13135	16.3942	3.57142	0.881189	4.05295	5.0575e-05	0.00140011
CG5945	11.0002	3.55558	0.847461	4.19556	2.72197e-05	0.000827687
DptB	1504.94	3.51526	0.815408	4.31104	1.62489e-05	0.000538417
CG31091	105.859	3.51375	0.956464	3.67368	0.000239079	0.00497579
Cyp28c1	75.1083	3.51112	0.534656	6.56706	5.13169e-11	8.09471e-09
CG13325	741.021	3.49157	0.60204	5.79957	6.64837e-09	6.4536e-07
CG32751	404.357	3.45513	0.627693	5.50449	3.70246e-08	3.03061e-06
LysX	694.446	3.44455	0.66328	5.19321	2.06697e-07	1.32628e-05
AttD	972.992	3.43872	0.591675	5.81183	6.1792e-09	6.03688e-07
CG33926	1194.36	3.41613	0.339011	10.0767	7.00043e-24	5.04798e-21
BomS3	682.794	3.41295	0.614857	5.5508	2.84358e-08	2.42337e-06
CG43920	142.804	3.39997	0.383367	8.86869	7.40085e-19	3.6152e-16
BomBc2	392.753	3.37118	0.706443	4.77205	1.82364e-06	8.47097e-05
Uro	3411.43	3.36334	0.625129	5.38023	7.43889e-08	5.52192e-06
CG13324	4143.88	3.33197	0.480035	6.94109	3.89075e-12	7.65163e-10
Hpd	714.464	3.32515	0.685472	4.85088	1.22913e-06	6.1226e-05
CG43401	11.3038	3.29882	1.03776	3.17879	0.00147893	0.0204899
AttB	655.467	3.29329	0.767786	4.28933	1.79214e-05	0.000579879
CG9287	9.61984	3.27314	0.979514	3.3416	0.000832975	0.0130712
CG11034	1908.94	3.26267	0.273603	11.9248	8.78772e-33	9.50517e-30
CG12971	75.6702	3.20718	0.3327	9.63984	5.42715e-22	3.42431e-19
CG10814	212.401	3.19116	0.829353	3.84777	0.000119196	0.00282029
CG13947	1703.38	3.14209	0.445924	7.04625	1.83806e-12	3.76131e-10
Nepl3	614.583	3.1317	0.194044	16.1391	1.35483e-58	3.41936e-55
Ser7	16.7919	3.11603	0.584349	5.33248	9.68795e-08	6.85536e-06
CG14852	202.67	3.11431	0.74775	4.16491	3.11472e-05	0.000924827
Yp2	80.6713	3.09821	0.674187	4.59547	4.31769e-06	0.000179131
BomS4	86.3768	3.08034	0.527916	5.8349	5.38215e-09	5.36197e-07
Lime	358.15	3.06245	0.335293	9.13365	6.62272e-20	3.58171e-17
Gnmt	1153.14	3.00762	0.629028	4.78138	1.741e-06	8.16221e-05
BomS5	237.054	2.98147	0.585741	5.09009	3.57898e-07	2.11255e-05
CG18179	2587.47	2.91211	0.573223	5.08024	3.76966e-07	2.18712e-05
CG12506	51.6268	2.88771	1.00338	2.87799	0.00400216	0.0432834
Cht4	1748.53	2.87648	0.289214	9.94588	2.6285e-23	1.80924e-20
CG32625	39.3508	2.87088	0.450011	6.37958	1.7757e-10	2.55762e-08
wntD	13.5104	2.86031	0.844109	3.38856	0.000702612	0.0115023
CG32641	70.1834	2.85718	0.322974	8.84648	9.03263e-19	4.27441e-16
CG7916	31062.8	2.84051	0.348463	8.15153	3.59362e-16	1.20794e-13
Drsl1	23.0103	2.82381	0.857465	3.29321	0.000990521	0.0149995
CG6592	9.34296	2.76663	0.883129	3.13276	0.00173168	0.0230227
Jon25Biii	78896.3	2.73496	0.632258	4.3257	1.52047e-05	0.000510519
CG15293	1386.19	2.71233	0.629534	4.30848	1.64384e-05	0.000543508
CG42807	3473.66	2.67321	0.333318	8.02001	1.0574e-15	3.2678e-13
CG6503	85.511	2.65673	0.518844	5.12049	3.0475e-07	1.8836e-05
Nazo	190.024	2.63598	0.225739	11.6771	1.66812e-31	1.57877e-28
CG45045	180.942	2.6336	0.598107	4.40323	1.06652e-05	0.000378226
upd2	71.649	2.62866	0.479217	5.48533	4.12704e-08	3.34202e-06
CG5550	1863.61	2.62022	0.577857	4.53438	5.77727e-06	0.000229019
arg	359.775	2.61542	0.499801	5.23293	1.66844e-07	1.09373e-05
CG4998	26.3618	2.60652	0.649575	4.01265	6.00409e-05	0.00161205
CG14219	1071.24	2.60086	0.529936	4.90788	9.20653e-07	4.79087e-05
MFS12	1059.86	2.56355	0.526538	4.86868	1.12344e-06	5.65191e-05
CG32198	1444.32	2.55861	0.787491	3.24906	0.00115785	0.0170226
CG43139	497.783	2.54293	0.68057	3.73646	0.000186626	0.00404883
CG30026	53.3193	2.53956	0.814045	3.11967	0.00181052	0.0237992
Phae2	2665.83	2.52519	0.582937	4.33184	1.47872e-05	0.000497605
CG14893	74.9034	2.52038	0.577865	4.36154	1.29151e-05	0.000444483
l(2)34Fc	14.7932	2.51301	0.6265	4.01119	6.04136e-05	0.00161414
Jon44E	3006.38	2.49502	0.6527	3.82261	0.000132049	0.00307161
CG16995	429.365	2.49025	0.41647	5.97942	2.23938e-09	2.35492e-07
CG44013	156.435	2.47946	0.413497	5.99633	2.01832e-09	2.16762e-07
CG10700	24.7288	2.4523	0.527914	4.64527	3.39639e-06	0.000147368
Cpr11A	956.739	2.42951	0.84889	2.86198	0.00420997	0.0447694
CG16775	623.013	2.42851	0.610494	3.97794	6.95144e-05	0.00180559
CG13311	308.736	2.4284	0.329966	7.35955	1.84537e-13	4.50716e-11
Acbp3	778.481	2.42601	0.501824	4.83439	1.33552e-06	6.56798e-05
Mal-A7	426.224	2.41414	0.606216	3.98231	6.82481e-05	0.00178467
LysB	49572.2	2.40593	0.442204	5.44075	5.30557e-08	4.06091e-06
CG15358	22.2624	2.40362	0.834394	2.88067	0.00396827	0.0431072
CG14237	52.7838	2.38311	0.453296	5.25729	1.4619e-07	9.7954e-06
Alp9	5620.6	2.38033	0.468633	5.07931	3.7881e-07	2.18943e-05
hoe1	728.807	2.37466	0.250458	9.48129	2.51156e-21	1.46279e-18
BomS2	1569.22	2.37141	0.709611	3.34184	0.000832241	0.0130712
Acbp2	1478.79	2.3594	0.469473	5.02565	5.01739e-07	2.77659e-05
CG17224	2432.93	2.35518	0.192955	12.2058	2.89284e-34	3.36972e-31
Cyp6a2	355.979	2.35345	0.529459	4.445	8.78901e-06	0.000324615
Tsf1	25128.6	2.34581	0.52171	4.49638	6.91192e-06	0.000267084
LManIV	940.996	2.34392	0.456545	5.13404	2.83592e-07	1.76726e-05
NimC1	981.949	2.28469	0.26627	8.58035	9.45868e-18	3.87116e-15
Tektin-C	873.853	2.27909	0.278762	8.17574	2.94063e-16	1.03558e-13
CG12896	14.1285	2.27619	0.776281	2.93217	0.00336605	0.0380074
CG10918	1149.3	2.26731	0.523099	4.33438	1.4617e-05	0.000496623
CG17105	7659.8	2.26662	0.673036	3.36776	0.000757824	0.0121308
Try29F	203.931	2.26233	0.423767	5.33862	9.36541e-08	6.71568e-06
CG40485	40.8998	2.24452	0.440414	5.0964	3.46179e-07	2.07599e-05
Mal-A1	4337.94	2.23788	0.558189	4.00918	6.09312e-05	0.0016159
CG43402	71.5657	2.23244	0.566687	3.93945	8.16681e-05	0.00205774
CG34436	156.142	2.23077	0.269992	8.26236	1.42818e-16	5.14926e-14
LysD	64642.3	2.23057	0.430193	5.18505	2.15957e-07	1.37985e-05
CG32040	65.7136	2.21037	0.335704	6.58429	4.57059e-11	7.4422e-09
Alp10	5818.89	2.19201	0.496917	4.41121	1.02792e-05	0.000367987
CG43175	56.7282	2.18788	0.603226	3.62696	0.000286772	0.00573659
PGRP-SC1b	63.4531	2.17528	0.533141	4.08012	4.50117e-05	0.00126694
CG33958	31.8041	2.15774	0.566009	3.8122	0.000137736	0.00316981
CG13323	11928.1	2.13801	0.412995	5.17685	2.25668e-07	1.43583e-05
Cyp4d21	9.5085	2.13118	0.716716	2.97354	0.00294387	0.0343377
CG7296	11569.9	2.12336	0.512469	4.14339	3.42209e-05	0.00101212
EbpIII	1907.63	2.10789	0.442169	4.76715	1.86851e-06	8.6524e-05
Cyp6t1	494.142	2.10401	0.399124	5.27157	1.35258e-07	9.20146e-06
CG13218	16.2151	2.1024	0.586795	3.58285	0.000339864	0.00649819
Lip1	84.9434	2.09518	0.318612	6.57594	4.83464e-11	7.75644e-09
Ugt37A1	11.3492	2.092	0.720075	2.90526	0.00366953	0.0405603
mag	25520.9	2.08215	0.441824	4.71262	2.44553e-06	0.000109889
CG5402	154.178	2.06697	0.437684	4.72251	2.32949e-06	0.000105776
CG3604	1079.09	2.06679	0.404993	5.10326	3.33849e-07	2.03468e-05
CG17826	11053.4	2.06317	0.428587	4.81389	1.48022e-06	7.18429e-05
CG11951	102.266	2.06271	0.363705	5.67139	1.41646e-08	1.2844e-06
GstE6	494.922	2.04217	0.445564	4.58334	4.576e-06	0.00018815
upd3	72.3868	2.03957	0.68162	2.99224	0.00276938	0.0329549
CG6967	91.5611	2.03586	0.496959	4.09663	4.19206e-05	0.00119549
CG34426	647.12	2.03547	0.336575	6.04761	1.47006e-09	1.64897e-07
Sodh-2	1908.29	2.03387	0.588197	3.4578	0.000544614	0.00940375
CG43773	63.5631	2.03095	0.637107	3.18778	0.00143372	0.0199933
edin	420.083	2.02792	0.441516	4.59309	4.36741e-06	0.000180698
Sting	2445.32	2.02314	0.342612	5.90505	3.52531e-09	3.58281e-07
Cpr100A	66.7571	2.02211	0.536124	3.77172	0.000162126	0.00361572
CG33093	89.8714	2.00944	0.580193	3.46339	0.000533413	0.00924196
Cpr47Eb	736.127	1.99804	0.539276	3.70504	0.000211356	0.00448887
GstD5	40.9998	1.98971	0.619878	3.20984	0.00132811	0.0188663
CG43064	1351.82	1.98672	0.298354	6.65896	2.75778e-11	4.64011e-09
yellow-f2	160.245	1.9838	0.653922	3.03369	0.00241583	0.0297697
CG31380	9.42136	1.97975	0.640926	3.08889	0.00200906	0.0259043
Pgcl	613.169	1.97554	0.577286	3.42212	0.000621358	0.0104431
GstE1	1446.16	1.97112	0.255343	7.71953	1.16761e-14	3.27429e-12
Abca3	5332.54	1.96173	0.384952	5.09603	3.46844e-07	2.07599e-05
FASN2	1383.81	1.94624	0.576724	3.37465	0.000739103	0.0119703
BomS6	850.924	1.94483	0.272054	7.14869	8.76119e-13	1.95104e-10
CG30413	32.8588	1.94257	0.534725	3.63285	0.000280308	0.0056639
ng3	7670.28	1.94076	0.622159	3.11939	0.00181227	0.0238016
CG14304	306.042	1.93939	0.312971	6.19671	5.76557e-10	7.09822e-08
CG4835	895.155	1.93905	0.665845	2.91217	0.00358927	0.0399356
CG43179	118.779	1.91713	0.416882	4.59873	4.2507e-06	0.000176836
CG15431	296.169	1.9058	0.182489	10.4434	1.57145e-25	1.25244e-22
CG6912	175.688	1.90393	0.542336	3.5106	0.000447093	0.00807915
CG7465	221.873	1.90266	0.445002	4.27563	1.90594e-05	0.000608894
CG9682	23723.7	1.90074	0.486915	3.90363	9.47605e-05	0.00231445
CG9411	20.9692	1.89975	0.47714	3.98154	6.84708e-05	0.00178467
CG31313	2566.49	1.89786	0.445942	4.25585	2.08256e-05	0.000661136
Cpr49Ah	224.162	1.89456	0.364651	5.19553	2.04137e-07	1.31542e-05
Mal-A4	1822.49	1.88773	0.582006	3.24349	0.00118076	0.0173091
CG42335	1869.62	1.88045	0.423794	4.43716	9.11519e-06	0.000332606
LysS	19295.8	1.87685	0.638161	2.94102	0.00327134	0.0373871
Mal-B1	167.453	1.87553	0.372974	5.02859	4.941e-07	2.75079e-05
CG43646	40.6692	1.87275	0.39879	4.69609	2.65194e-06	0.000118812
Arc2	528.79	1.87239	0.287413	6.51463	7.28704e-11	1.11462e-08
Jon99Fii	17836.4	1.86353	0.560848	3.3227	0.000891502	0.013832
Bbd	4998.15	1.85991	0.380094	4.89331	9.91553e-07	5.10717e-05
CG17999	182.694	1.85653	0.529366	3.50708	0.000453047	0.00817698
CG34454	113.39	1.8522	0.425336	4.35468	1.3326e-05	0.000457587
FucTC	144.735	1.849	0.516066	3.58287	0.000339835	0.00649819
CG32302	34737.8	1.83827	0.380252	4.83434	1.33589e-06	6.56798e-05
CG43400	40.2741	1.83069	0.434149	4.21674	2.47854e-05	0.000762858
CG17111	535.322	1.81058	0.578897	3.12764	0.00176216	0.0232848
Sodh-1	2550.18	1.80893	0.511539	3.53626	0.000405838	0.00749464
CG14569	21.4873	1.80562	0.457569	3.94611	7.94325e-05	0.00201145
Cyp4aa1	241.886	1.80296	0.449633	4.00985	6.07583e-05	0.00161414
mat	2914.15	1.80035	0.330909	5.44061	5.30978e-08	4.06091e-06
Gadd45	822.642	1.78265	0.371669	4.79633	1.61603e-06	7.76872e-05
CG31326	74.096	1.78007	0.39804	4.47209	7.74575e-06	0.000290332
CG10073	139.954	1.77516	0.549138	3.23263	0.00122655	0.017803
CG12766	29.7768	1.77151	0.50124	3.53425	0.00040893	0.00753336
TotC	24.9461	1.7706	0.611657	2.89476	0.00379454	0.0416684
BomT2	247.053	1.7688	0.499728	3.53953	0.000400846	0.00743343
Amy-d	3211.65	1.74392	0.553501	3.15071	0.00162873	0.0218845
Bace	2988.07	1.74314	0.462297	3.7706	0.000162854	0.00362662
CG8664	3548.41	1.73999	0.47611	3.6546	0.000257585	0.00529255
AOX2	1392.68	1.72914	0.461574	3.74619	0.000179544	0.00392327
CG11438	1621.87	1.7185	0.408548	4.20636	2.59519e-05	0.000795525
vanin-like	654.684	1.71496	0.425846	4.02719	5.64479e-05	0.00152641
CG14567	633.841	1.71339	0.270018	6.34547	2.21754e-10	3.10928e-08
Ets21C	300.772	1.71331	0.52485	3.26438	0.00109705	0.0163028
PGRP-LF	276.742	1.71284	0.217819	7.86361	3.73213e-15	1.06633e-12
CG32683	98.024	1.71117	0.227715	7.51454	5.71133e-14	1.44145e-11
upd1	107.468	1.70726	0.257593	6.62773	3.40899e-11	5.61112e-09
CG5157	65.3642	1.70268	0.479545	3.55061	0.000384346	0.00717147
CG5866	91.4583	1.70213	0.492623	3.45524	0.000549801	0.00947171
CG17107	2739.5	1.69451	0.401748	4.21785	2.46643e-05	0.000760674
CG31019	237.467	1.69448	0.207937	8.149	3.66938e-16	1.20794e-13
Cyp6g2	295.048	1.68787	0.303137	5.56801	2.57666e-08	2.21696e-06
CG32249	9139.35	1.6848	0.414279	4.06681	4.76608e-05	0.00132915
Galk	4505.41	1.67866	0.315579	5.3193	1.04164e-07	7.30261e-06
CG14694	109.676	1.66993	0.522501	3.19603	0.00139334	0.0196861
Mtkl	238.825	1.66902	0.282496	5.90809	3.46089e-09	3.5411e-07
CG5910	929.145	1.66165	0.20459	8.12183	4.5922e-16	1.47957e-13
CG13460	6734.87	1.65654	0.421769	3.9276	8.57966e-05	0.00213635
CG8708	223.858	1.6521	0.480566	3.43783	0.000586405	0.00993281
PGRP-SB1	572.133	1.65025	0.364461	4.52792	5.95675e-06	0.000235517
lmd	48.7783	1.64803	0.441786	3.73039	0.00019118	0.00412987
CG43124	574.047	1.63171	0.275597	5.92064	3.20699e-09	3.32626e-07
CG11437	72.4684	1.62956	0.573351	2.84217	0.0044807	0.0468263
CG13692	17.6503	1.6289	0.509965	3.19414	0.00140249	0.0196872
CG14265	4508.18	1.6067	0.373068	4.30673	1.65689e-05	0.000545439
CG43797	39.9963	1.59795	0.455126	3.511	0.000446428	0.00807677
CG43788	11.9287	1.59209	0.551175	2.88853	0.00387046	0.0424406
CG30154	376.06	1.59038	0.332146	4.7882	1.6828e-06	8.01342e-05
Rh50	331.859	1.58879	0.321928	4.93522	8.00618e-07	4.2243e-05
CG13641	3896.15	1.58058	0.283758	5.57018	2.54469e-08	2.20196e-06
gd	104.153	1.57623	0.252056	6.25352	4.01306e-10	5.14998e-08
QC	481.076	1.5761	0.338311	4.65873	3.18168e-06	0.000139249
FASN1	18414.4	1.56966	0.322467	4.86766	1.1293e-06	5.66258e-05
CG43351	51.9986	1.55902	0.487834	3.19581	0.00139441	0.0196861
CG33307	1001.5	1.55834	0.366832	4.24809	2.15603e-05	0.00067789
Oseg2	22.3718	1.55147	0.412518	3.76097	0.000169254	0.00375807
CG13461	346.514	1.5478	0.537913	2.87742	0.00400944	0.0432834
CG14695	443.779	1.54375	0.516292	2.99006	0.00278923	0.0331273
CG42562	92.6319	1.53821	0.416862	3.68997	0.000224283	0.00472368
CG11898	613.18	1.53369	0.50134	3.05917	0.00221948	0.0279149
dpr6	146.89	1.53358	0.250877	6.11287	9.78521e-10	1.13113e-07
CG5506	6376.89	1.5303	0.467896	3.2706	0.0010732	0.0160271
dpr3	125.919	1.52816	0.239587	6.37833	1.79031e-10	2.55762e-08
CG14292	252.66	1.52717	0.39446	3.87154	0.000108148	0.00259128
lectin-46Ca	155.197	1.52205	0.384741	3.95604	7.62024e-05	0.00194797
CG2961	53.9278	1.52061	0.424013	3.58624	0.00033548	0.00643875
CG1368	156.716	1.5206	0.505111	3.01043	0.00260881	0.0315638
sut1	2752.79	1.51544	0.495016	3.0614	0.00220307	0.0277316
CG10433	1516.86	1.50955	0.288404	5.23415	1.65748e-07	1.09373e-05
GstD8	46.5568	1.50938	0.421276	3.58287	0.000339835	0.00649819
Pde6	933.917	1.50554	0.313372	4.80431	1.5529e-06	7.51295e-05
frac	2656.08	1.50411	0.198826	7.56496	3.87973e-14	9.95775e-12
Srr	2231.08	1.50125	0.38352	3.91441	9.0626e-05	0.00222784
rdog	1885.39	1.50022	0.281094	5.33707	9.44621e-08	6.71568e-06
CG43102	1495.32	1.50005	0.128148	11.7056	1.19338e-31	1.20476e-28
CG9733	161.101	1.49881	0.456285	3.28481	0.0010205	0.0153308
CG8353	1152.74	1.49534	0.320862	4.66037	3.1564e-06	0.000138543
CG4991	218.507	1.49481	0.379148	3.94255	8.062e-05	0.00203471
CG9672	2627.3	1.49366	0.515921	2.89514	0.00378993	0.0416532
Mal-A8	2863.35	1.4919	0.483284	3.087	0.00202189	0.0259911
Muc55B	8749.96	1.48829	0.48051	3.09731	0.00195284	0.0252752
CG45116	55.1311	1.48607	0.345924	4.29596	1.73943e-05	0.000565987
CG4847	3439.19	1.48396	0.412795	3.59491	0.000324498	0.0062597
CG15369	3374.65	1.48385	0.362195	4.09684	4.18825e-05	0.00119549
Pdfr	129.173	1.48295	0.364455	4.06896	4.72238e-05	0.00131939
PH4alphaPV	575.767	1.4829	0.525245	2.82326	0.00475381	0.0489374
CG40298	25.1394	1.48186	0.39553	3.74653	0.0001793	0.00392327
CG34198	211.346	1.47727	0.449826	3.28409	0.00102313	0.015355
GlyP	17035.9	1.47704	0.449085	3.28899	0.00100548	0.0151805
CG8008	406.865	1.47611	0.260684	5.66243	1.49242e-08	1.33922e-06
Kaz-m1	4673.63	1.47427	0.421953	3.49391	0.000475996	0.00847004
CG14095	19.395	1.46857	0.516492	2.84336	0.0044641	0.046685
Eglp2	373.96	1.46827	0.442552	3.31774	0.000907493	0.0139685
CG31769	326.323	1.46744	0.390008	3.7626	0.000168154	0.00373915
CG6688	61.3712	1.46527	0.350366	4.18213	2.88791e-05	0.000869415
stj	547.755	1.45993	0.189304	7.71211	1.23756e-14	3.40735e-12
RluA-1	280.851	1.45859	0.305579	4.77319	1.81333e-06	8.44898e-05
CG7236	33.5948	1.44853	0.379643	3.81551	0.000135903	0.00314194
dob	390.85	1.44354	0.398226	3.62492	0.000289051	0.00573672
Ugt35C1	869.054	1.43904	0.403306	3.56812	0.00035955	0.00681436
Ent3	332.624	1.43852	0.203751	7.06019	1.66275e-12	3.44919e-10
Corp	136.034	1.43168	0.278742	5.13623	2.80299e-07	1.75396e-05
CG5639	1647.17	1.43002	0.312286	4.57918	4.66796e-06	0.000190531
Muc18B	2953.59	1.42969	0.489787	2.91899	0.00351163	0.0392158
Spn88Eb	989.234	1.42936	0.340299	4.20031	2.66544e-05	0.000813765
CG4377	437.751	1.42652	0.361015	3.95143	7.76855e-05	0.00197051
CG15412	167.206	1.42222	0.401826	3.53939	0.000401051	0.00743343
Dci	1424.32	1.406	0.362423	3.87945	0.000104693	0.00251985
Qsox2	760.218	1.40573	0.379156	3.70752	0.000209297	0.00445764
tim	169.939	1.40448	0.394906	3.5565	0.000375829	0.00703483
CG15861	118.863	1.40401	0.412397	3.40452	0.000662805	0.0109692
Tie	1018.72	1.40225	0.195161	7.18512	6.71504e-13	1.5644e-10
GstE10	252.525	1.40093	0.467887	2.99417	0.00275192	0.0328646
CG32170	611.128	1.40028	0.291692	4.80054	1.58237e-06	7.63116e-05
Tg	1078.9	1.39717	0.404448	3.4545	0.000551305	0.00948311
Loxl1	57.5843	1.39654	0.315466	4.42692	9.5587e-06	0.00034795
SclB	57.9465	1.39461	0.436183	3.19731	0.00138717	0.01965
CG8997	49371.1	1.39139	0.325366	4.27639	1.89946e-05	0.000608109
CG3165	1184.25	1.3894	0.160204	8.6727	4.2201e-18	1.93652e-15
Ugt37D1	897.6	1.38805	0.485787	2.85733	0.00427219	0.0451613
CG14500	1816.6	1.38561	0.4919	2.81686	0.00484963	0.0497448
Ndae1	3260.51	1.38181	0.166706	8.28892	1.14285e-16	4.22101e-14
CG6910	7529.62	1.38166	0.453991	3.04336	0.00233952	0.0289913
CG9447	83.208	1.37946	0.404609	3.40937	0.000651122	0.0108351
CG6048	133.667	1.37864	0.333799	4.13015	3.62522e-05	0.00106595
v	907.003	1.37408	0.395301	3.47604	0.000508878	0.0089086
Cpr64Ac	36.939	1.37132	0.365209	3.7549	0.000173412	0.00382797
Fst	37688.8	1.3641	0.432908	3.15101	0.00162704	0.0218813
Muc96D	1070.44	1.35925	0.46416	2.92842	0.00340694	0.0383151
CG2145	3641.81	1.35507	0.450034	3.01103	0.00260359	0.0315638
CG43131	302.315	1.34511	0.446802	3.01052	0.00260802	0.0315638
Arc1	62109	1.34267	0.315855	4.25092	2.12895e-05	0.000674076
CG18547	1941.09	1.34174	0.42258	3.17511	0.00149781	0.0206664
amd	174.435	1.33832	0.308195	4.34244	1.40907e-05	0.000480576
CG43349	706.987	1.33439	0.195215	6.83547	8.17341e-12	1.52802e-09
CG31789	14798.1	1.33394	0.418079	3.19063	0.00141962	0.0198864
CG9737	61.3379	1.32962	0.454535	2.92524	0.00344193	0.0385797
GstT3	1003.71	1.32852	0.190605	6.97002	3.16896e-12	6.39834e-10
Hr38	83.7185	1.32844	0.301792	4.40183	1.07344e-05	0.000379132
Unc-89	5477.16	1.32721	0.444522	2.98569	0.00282936	0.0333424
Socs36E	3004.04	1.32003	0.311479	4.23793	2.25587e-05	0.000704343
CG43084	149.037	1.31947	0.434944	3.03366	0.0024161	0.0297697
CG11000	182.429	1.31442	0.20708	6.34737	2.19027e-10	3.09974e-08
CG34026	1310.61	1.31377	0.423805	3.09994	0.00193561	0.0250735
CG42751	70.9082	1.31127	0.364339	3.59904	0.0003194	0.00620882
CG18577	194.934	1.30442	0.401978	3.24501	0.00117446	0.0172334
rtet	993.242	1.30235	0.224992	5.78844	7.10414e-09	6.8521e-07
AQP	249.487	1.2957	0.372915	3.4745	0.000511801	0.00894943
thw	2076.2	1.28876	0.257582	5.00331	5.63552e-07	3.08082e-05
PGRP-SA	1195.62	1.28548	0.235247	5.46437	4.64551e-08	3.66391e-06
CG10910	11021.6	1.28327	0.444531	2.8868	0.00389176	0.0425509
Mur18B	6454.93	1.2827	0.298173	4.30188	1.69352e-05	0.000555087
Lip2	449.772	1.27852	0.245997	5.19729	2.02216e-07	1.30861e-05
alphaTry	11920.1	1.27811	0.40005	3.19488	0.00139887	0.019687
Gasp	3515.1	1.27703	0.300436	4.25058	2.13222e-05	0.000674076
CG6409	5875.8	1.27327	0.146945	8.66498	4.51574e-18	2.01123e-15
CG5011	148.306	1.26604	0.222729	5.6842	1.31428e-08	1.20619e-06
CG14258	4003.73	1.26596	0.302455	4.18563	2.84374e-05	0.000857825
CG7248	1234.16	1.26361	0.398244	3.17294	0.00150903	0.0207549
dyl	38.4011	1.25583	0.39304	3.19516	0.00139752	0.0196861
Ance-2	50.5009	1.25452	0.359051	3.494	0.00047585	0.00847004
CG9877	1029.4	1.25377	0.435695	2.87762	0.00400684	0.0432834
CG14879	308.54	1.25152	0.298071	4.19872	2.68427e-05	0.000817864
CG32523	35.4144	1.24571	0.346457	3.59556	0.000323699	0.00625226
CG10211	3268.24	1.24157	0.215115	5.77167	7.84905e-09	7.42863e-07
Hsdl2	3909.72	1.24141	0.244582	5.07565	3.86182e-07	2.22356e-05
CG32054	589.193	1.2394	0.426567	2.90551	0.00366654	0.0405569
CG10943	295.886	1.23805	0.329345	3.75912	0.000170509	0.00378041
Oatp33Eb	1874.69	1.2378	0.302836	4.08738	4.36269e-05	0.00123254
CG15043	14258	1.23608	0.329869	3.74717	0.00017884	0.0039192
CG32053	412.47	1.23248	0.317691	3.8795	0.000104671	0.00251985
CG32694	53.8047	1.22975	0.341684	3.59907	0.000319352	0.00620882
CG8852	788.6	1.22522	0.267343	4.58294	4.58477e-06	0.00018815
Cyp6a17	1223.21	1.22298	0.269333	4.54077	5.60493e-06	0.000223946
agt	203.03	1.22046	0.24548	4.97174	6.63557e-07	3.58866e-05
CG14661	64.8136	1.21987	0.416552	2.92849	0.0034061	0.0383151
Qtzl	119.042	1.21756	0.223972	5.43621	5.44244e-08	4.14145e-06
Hug	85.1804	1.21542	0.241352	5.03589	4.75634e-07	2.6676e-05
Charon	2215.05	1.21109	0.262061	4.62139	3.81172e-06	0.000162137
CG13739	31.4695	1.21003	0.371953	3.25319	0.00114116	0.0168262
unc-13	11657.7	1.20037	0.197448	6.07939	1.20637e-09	1.36329e-07
GstE9	286.109	1.19947	0.371267	3.23075	0.00123468	0.0178574
CG13321	6629.37	1.19703	0.370076	3.23455	0.00121834	0.0177343
CG15347	3544.81	1.19434	0.261356	4.5698	4.88191e-06	0.000198195
Elal	1110.66	1.19433	0.189589	6.2996	2.98416e-10	3.89561e-08
GstE2	50.785	1.19302	0.383153	3.11369	0.00184766	0.0241824
Agxt	2294.14	1.19128	0.361642	3.29407	0.000987467	0.0149682
Spn43Ab	2135.41	1.1912	0.372766	3.19558	0.0013955	0.0196861
CG32437	1308.94	1.19108	0.289558	4.11343	3.8983e-05	0.00112442
Ance-3	274.528	1.19006	0.348414	3.41565	0.000636299	0.0106469
CG31808	203.435	1.18808	0.399955	2.97054	0.00297281	0.0346021
lectin-46Cb	110.393	1.18733	0.341487	3.47695	0.00050715	0.00889892
GLS	5437.16	1.17847	0.246192	4.7868	1.69466e-06	8.01943e-05
CG43078	5583.11	1.16976	0.257145	4.54905	5.38888e-06	0.000216456
Ir40a	76.8317	1.16875	0.269681	4.33381	1.46549e-05	0.000496623
CG11353	89.807	1.16789	0.383087	3.04862	0.00229895	0.0286527
Msr-110	22291.1	1.16435	0.30271	3.84642	0.000119855	0.00283146
AOX1	5830.54	1.16312	0.405333	2.86954	0.00411065	0.0440534
CG2120	129.043	1.16226	0.381195	3.049	0.00229607	0.0286403
Elp2	1257.93	1.1613	0.145983	7.95508	1.7902e-15	5.42179e-13
CG6330	1146.43	1.15584	0.357744	3.23093	0.00123389	0.0178574
CG15126	191.684	1.15401	0.391181	2.95006	0.00317712	0.0366119
CG46339	4148.1	1.15286	0.199638	5.77478	7.70547e-09	7.33861e-07
CG11883	727.928	1.14303	0.258907	4.41481	1.01098e-05	0.000363642
dpr2	51.2951	1.14199	0.325155	3.51213	0.000444526	0.00806372
CG9360	68.6129	1.14114	0.339858	3.35769	0.000785981	0.0125154
CG12934	28760	1.13468	0.297883	3.80914	0.000139451	0.00318989
CG34215	207.93	1.13088	0.363926	3.10744	0.00188714	0.0246566
Dop2R	279.245	1.12888	0.235798	4.78749	1.68878e-06	8.01666e-05
fru	2584.6	1.12315	0.287617	3.90502	9.42194e-05	0.00230651
Gbp3	2091.73	1.12019	0.367292	3.04986	0.00228948	0.0286403
CG10932	1909.22	1.11921	0.303604	3.68642	0.000227433	0.00478335
CG4250	270.497	1.11672	0.343735	3.24878	0.001159	0.0170231
Nepl13	1289.74	1.10585	0.380145	2.90902	0.00362559	0.0402215
CAH2	2403.35	1.10181	0.274754	4.01017	6.06749e-05	0.00161414
CG33012	415.253	1.10086	0.331799	3.31787	0.000907078	0.0139685
Sr-CIV	328.743	1.09887	0.21749	5.05251	4.36034e-07	2.49086e-05
Smyd4-2	160.585	1.09838	0.360219	3.04921	0.00229443	0.0286403
CG5810	743.574	1.09728	0.345559	3.17537	0.00149646	0.0206664
Skeletor	1453.07	1.08998	0.280462	3.88637	0.000101756	0.00246817
ftz-f1	541.042	1.08817	0.214068	5.0833	3.70935e-07	2.16875e-05
Cyp6a14	756.789	1.08703	0.319396	3.40339	0.000665544	0.0110026
CG42272	538.913	1.08691	0.151519	7.17344	7.31353e-13	1.67801e-10
CG7054	589.854	1.08642	0.337576	3.21829	0.00128957	0.0184227
CG5162	947.324	1.08398	0.363005	2.98613	0.00282529	0.0333204
CG3609	1034.23	1.08092	0.303719	3.55894	0.000372349	0.00700259
CG7432	64.5633	1.08047	0.356797	3.02824	0.00245979	0.0301364
eater	781.909	1.08046	0.270602	3.99282	6.52926e-05	0.0017178
slmo	38.7988	1.08045	0.339335	3.18403	0.00145242	0.0202125
CG43103	246.213	1.08038	0.234684	4.60355	4.15347e-06	0.000173267
CG3328	3984.76	1.0796	0.325408	3.31768	0.000907683	0.0139685
Ir25a	46.5733	1.07956	0.345377	3.12576	0.00177348	0.0233935
CG9759	175.089	1.07761	0.264814	4.0693	4.71541e-05	0.00131939
RyR	2687.09	1.0701	0.292563	3.65768	0.000254508	0.00524356
CrzR	178.488	1.06813	0.344379	3.10162	0.00192467	0.0250174
mAChR-B	60.5222	1.06763	0.319316	3.3435	0.000827293	0.0130497
Cyp4ac3	877.187	1.06593	0.243087	4.38497	1.16e-05	0.000405679
Tdc1	661.887	1.06376	0.182862	5.81727	5.98157e-09	5.88175e-07
CG42788	1073.4	1.05855	0.164892	6.41968	1.36557e-10	2.02734e-08
CG11318	1070.72	1.05816	0.208082	5.08529	3.67062e-07	2.15442e-05
CG13482	764.148	1.0567	0.192215	5.49748	3.8525e-08	3.13648e-06
PGRP-LC	1647.71	1.05507	0.156818	6.72803	1.71974e-11	2.95933e-09
AdSS	7676.2	1.05208	0.349519	3.01008	0.00261183	0.0315638
Ect3	1123.89	1.04697	0.204382	5.12259	3.0137e-07	1.87034e-05
CG3987	3725.67	1.04685	0.290633	3.60198	0.000315799	0.00617748
Gr94a	82.8108	1.04624	0.354375	2.95236	0.0031535	0.0364033
Strn-Mlck	11057.2	1.04611	0.248265	4.21368	2.51248e-05	0.000771735
CG10232	42.8974	1.04518	0.34464	3.03268	0.00242394	0.0298178
Idgf3	4945.14	1.04398	0.242779	4.30012	1.70704e-05	0.000558309
Cpr64Aa	102.841	1.04285	0.25764	4.04771	5.17214e-05	0.00142662
obst-H	303.93	1.03935	0.321367	3.23415	0.00122006	0.0177343
laza	569.542	1.03613	0.286865	3.61189	0.00030397	0.0059743
CG5399	15230.5	1.03409	0.347811	2.97313	0.00294783	0.0343377
Cyp309a2	222.853	1.03262	0.303007	3.40789	0.000654673	0.0108822
CG9837	1216.17	1.02568	0.334466	3.06663	0.0021649	0.0272965
wtrw	757.78	1.02491	0.186963	5.4819	4.20779e-08	3.37135e-06
Sam-S	9144.59	1.02435	0.348849	2.93639	0.0033206	0.0377073
CG18268	80.1984	1.01963	0.285545	3.57081	0.000355881	0.00675976
CG12715	5367.63	1.01941	0.335552	3.03802	0.00238141	0.0294621
Mettl4	352.52	1.01509	0.186137	5.45346	4.94004e-08	3.85603e-06
CG34056	1249.2	1.01488	0.191443	5.30123	1.15026e-07	7.91742e-06
Mdr65	515.263	1.0147	0.311098	3.26167	0.00110758	0.0164433
Adk3	1372.65	1.01124	0.19545	5.17388	2.29281e-07	1.45272e-05
CG17167	551.529	1.00921	0.301299	3.34952	0.000809525	0.0128228
CG10702	428.691	1.00745	0.182646	5.51583	3.47129e-08	2.87244e-06
CG6225	345.823	1.00565	0.30213	3.32853	0.000873063	0.0136156
CG9568	10294.6	1.00216	0.275389	3.63908	0.000273615	0.00556115

## Sheet: down protein-coding genes
Symbol	baseMean	log2FoldChange	lfcSE	stat	pvalue	padj
mthl8	645.136	-9.0294	0.620456	-14.5528	5.60278e-48	1.06054e-44
Lsp1gamma	168347	-8.49326	0.250265	-33.937	1.89785e-252	2.87391e-248
CG13405	97.0846	-7.8719	1.098	-7.1693	7.5381e-13	1.70372e-10
CG43149	10.0805	-6.44485	1.29746	-4.9673	6.78922e-07	3.64572e-05
CG4815	17.8346	-5.35583	1.15173	-4.65023	3.31566e-06	0.000144575
Gr64a	72.4812	-4.9382	0.55382	-8.9166	4.80807e-19	2.42695e-16
CG34025	11.2827	-4.75422	1.1524	-4.12548	3.69957e-05	0.00107943
CG42579	5.5882	-4.5875	1.35458	-3.38666	0.000707495	0.0115573
CG17191	165.839	-4.19851	0.51859	-8.09602	5.67866e-16	1.7915e-13
Iris	57.0855	-4.0813	0.812135	-5.02539	5.02401e-07	2.77659e-05
CG14069	17.6907	-4.03516	0.754261	-5.34983	8.8038e-08	6.39586e-06
CG10477	36.7808	-3.98665	0.646632	-6.16526	7.03672e-10	8.39032e-08
CG8960	33.1798	-3.90909	0.626448	-6.24008	4.37352e-10	5.5654e-08
Lcp3	14975.2	-3.85178	0.488963	-7.87743	3.34176e-15	9.73159e-13
CG44259	14.8751	-3.32447	0.869433	-3.82372	0.000131454	0.00306247
CG12951	768.308	-3.27182	0.298679	-10.9543	6.33645e-28	5.33071e-25
CG8160	135.984	-3.16827	0.513103	-6.17473	6.62783e-10	8.02922e-08
Alp7	451.176	-3.15977	0.670076	-4.71554	2.41074e-06	0.000108648
CG42577	9.68179	-3.10418	0.922581	-3.36466	0.000766367	0.0122288
CG15905	253.023	-3.05754	0.675497	-4.52635	6.00108e-06	0.000236037
CG45154	23.3565	-3.0515	0.572512	-5.33002	9.8201e-08	6.91655e-06
St2	367.549	-2.98536	0.721953	-4.13511	3.54781e-05	0.00104726
CG5391	5255.69	-2.95125	0.668271	-4.41625	1.00426e-05	0.000362085
ImpE2	5142.14	-2.93966	0.831586	-3.53501	0.000407764	0.00752103
CG33669	20.0095	-2.93682	0.742818	-3.95362	7.69781e-05	0.00195912
CG31021	17.5767	-2.91624	0.588049	-4.95918	7.07915e-07	3.78797e-05
Rh6	43.3566	-2.91223	0.524772	-5.54952	2.86458e-08	2.42337e-06
SkpE	20.8511	-2.89439	0.644401	-4.4916	7.06914e-06	0.000269642
prc	232.653	-2.82837	0.804537	-3.51553	0.000438885	0.00797844
jb	23.2795	-2.80063	0.762465	-3.67313	0.000239601	0.00497707
CG13053	31.4541	-2.76609	0.501473	-5.51593	3.4694e-08	2.87244e-06
CG42716	69.0143	-2.75055	0.611392	-4.49883	6.83287e-06	0.000265308
SA-2	129.448	-2.74674	0.360852	-7.61183	2.70243e-14	7.17945e-12
CG31244	206.273	-2.72424	0.385131	-7.07354	1.51027e-12	3.22113e-10
CG31775	242.163	-2.68597	0.397931	-6.74984	1.48006e-11	2.63678e-09
CG4842	11.1565	-2.6786	0.740081	-3.61933	0.00029537	0.00585444
CG12592	46.7756	-2.63655	0.496786	-5.30723	1.11305e-07	7.69631e-06
CG31559	26.5541	-2.63601	0.708034	-3.723	0.000196868	0.00422861
CG8834	63.01	-2.62248	0.722054	-3.63197	0.000281269	0.0056639
CG15599	49.3603	-2.61479	0.414401	-6.30982	2.79366e-10	3.71092e-08
CG44261	30.1996	-2.5539	0.550613	-4.63829	3.51296e-06	0.000151558
OdsH	21.4685	-2.54676	0.579192	-4.39709	1.09714e-05	0.000385474
CG11313	1170.21	-2.54578	0.382493	-6.65575	2.81854e-11	4.69024e-09
CG17110	69.8935	-2.54319	0.357718	-7.10948	1.1648e-12	2.55632e-10
betaNACtes1	46.3292	-2.50315	0.463954	-5.39525	6.84276e-08	5.10443e-06
CG34283	88.9972	-2.4796	0.449652	-5.51448	3.49809e-08	2.87889e-06
CG15115	14.3303	-2.47123	0.871131	-2.83681	0.0045567	0.047359
CG31928	12.2691	-2.4308	0.844348	-2.8789	0.00399062	0.043257
Cpr49Ad	36.4236	-2.4009	0.692377	-3.46762	0.00052508	0.00913941
RpL37b	146.097	-2.3988	0.375173	-6.39383	1.6178e-10	2.3556e-08
betaNACtes3	11.6492	-2.39282	0.662609	-3.61121	0.000304771	0.00597818
CG17601	15.7528	-2.39105	0.65946	-3.62576	0.00028811	0.00573672
Rab9D	10.3904	-2.38853	0.734605	-3.25145	0.00114819	0.0168971
Or19b	14.2262	-2.36427	0.60252	-3.92397	8.71033e-05	0.00215876
Cpr49Ab	82.7722	-2.35947	0.525586	-4.48921	7.14864e-06	0.00027199
LysP	32.712	-2.29159	0.48504	-4.72454	2.3064e-06	0.000105198
CG13023	80.4575	-2.27086	0.488376	-4.64981	3.32248e-06	0.000144575
CG42835	37.7302	-2.26908	0.535179	-4.23986	2.23655e-05	0.000701202
CG3916	13.6294	-2.26284	0.718808	-3.14804	0.00164367	0.0220461
betaNACtes6	22.7361	-2.24095	0.529544	-4.23185	2.31772e-05	0.000720683
blanks	476.604	-2.23209	0.519225	-4.29889	1.71654e-05	0.000560207
eIF4E6	25.0281	-2.19259	0.488108	-4.49201	7.05551e-06	0.000269642
CG15185	21.7878	-2.17915	0.486095	-4.48298	7.36079e-06	0.000278661
Obp83b	11.0744	-2.17189	0.760694	-2.85515	0.00430171	0.0453943
CG42580	17.8462	-2.17117	0.570332	-3.80686	0.000140742	0.00321075
CG32232	168.662	-2.15816	0.586127	-3.68207	0.000231344	0.00485214
CG12729	82.2404	-2.14939	0.497186	-4.32311	1.53846e-05	0.000514709
CG42691	71.495	-2.14118	0.536331	-3.99227	6.54451e-05	0.0017178
CG31664	31.3281	-2.10876	0.590524	-3.57101	0.000355612	0.00675976
Ir56b	82.8702	-2.105	0.350067	-6.01314	1.81963e-09	1.99671e-07
CG42586	355.532	-2.09846	0.372098	-5.63952	1.70522e-08	1.50129e-06
CG9926	29.4909	-2.08723	0.512804	-4.07024	4.69657e-05	0.00131704
Alp8	767.661	-2.07761	0.636165	-3.26583	0.00109143	0.0162353
Rbp4	382.991	-2.05659	0.377421	-5.44905	5.06394e-08	3.91241e-06
CG3502	1482.96	-2.04603	0.689095	-2.96916	0.00298619	0.0346778
Sgs1	539.622	-2.04553	0.646247	-3.16525	0.00154951	0.021158
CG8641	49.1938	-1.97405	0.402607	-4.90318	9.42983e-07	4.89027e-05
Ugt36E1	165.812	-1.96207	0.298414	-6.57498	4.86602e-11	7.75644e-09
CG5715	10.6269	-1.95974	0.668375	-2.9321	0.00336676	0.0380074
nht	85.3712	-1.94085	0.323076	-6.00742	1.88504e-09	2.05361e-07
lin-28	55.0136	-1.93826	0.433586	-4.4703	7.8109e-06	0.000291331
Ir76a	62.3852	-1.92263	0.351681	-5.46697	4.57787e-08	3.62946e-06
CG31406	135.013	-1.90379	0.583983	-3.26	0.00111411	0.0165079
CG5568	29.5107	-1.90081	0.442543	-4.29519	1.74547e-05	0.000565987
Gr64f	25.5562	-1.90039	0.476023	-3.99223	6.54539e-05	0.0017178
CAH14	163.952	-1.89403	0.417482	-4.5368	5.71146e-06	0.000227004
CG5756	432.185	-1.87493	0.527005	-3.55772	0.000374088	0.0070196
gl	84.0083	-1.86219	0.26278	-7.08649	1.37552e-12	2.97564e-10
Sfp26Ad	11.4273	-1.84251	0.611994	-3.01066	0.00260678	0.0315638
TfIIA-S-2	26.1374	-1.83536	0.434767	-4.22147	2.42712e-05	0.000750079
CG12477	102.213	-1.83296	0.326492	-5.61411	1.97578e-08	1.72944e-06
gammaSnap2	23.061	-1.83178	0.505202	-3.62584	0.00028802	0.00573672
CG34276	264.45	-1.82628	0.435568	-4.19286	2.75459e-05	0.000834255
AANATL6	48.3569	-1.82189	0.540042	-3.37361	0.000741883	0.0119897
yin	2950.34	-1.81683	0.439943	-4.1297	3.63241e-05	0.001066
Rpt4R	351.872	-1.79751	0.314459	-5.7162	1.08931e-08	1.01199e-06
CG14406	174.961	-1.79551	0.307321	-5.84247	5.14331e-09	5.15796e-07
tbrd-3	73.01	-1.77186	0.445262	-3.97938	6.90962e-05	0.00179781
CG10013	108.597	-1.76821	0.381335	-4.63691	3.53663e-06	0.000152145
CG11841	43.6107	-1.76322	0.361104	-4.88287	1.04554e-06	5.33087e-05
wbl	1065.02	-1.7627	0.360406	-4.89088	1.00387e-06	5.15308e-05
CG1428	276.577	-1.75748	0.285044	-6.16566	7.01902e-10	8.39032e-08
CG42854	20.7314	-1.7516	0.4577	-3.82696	0.000129735	0.00303644
CG1468	274.244	-1.72514	0.248125	-6.95271	3.58328e-12	7.13969e-10
CG6324	70.4996	-1.72156	0.423783	-4.06236	4.85791e-05	0.00134979
CG32259	250.808	-1.72067	0.344985	-4.98768	6.11082e-07	3.32864e-05
LS2	139.094	-1.71571	0.284146	-6.03814	1.55904e-09	1.73593e-07
CG44625	167.736	-1.70632	0.4994	-3.41673	0.000633774	0.0106282
CG4415	224.513	-1.70367	0.251409	-6.7765	1.23125e-11	2.24637e-09
Gr61a	70.7125	-1.70312	0.325452	-5.2331	1.6669e-07	1.09373e-05
comr	42.8336	-1.70277	0.504716	-3.37371	0.000741626	0.0119897
CG32447	606.563	-1.69862	0.368774	-4.60613	4.10223e-06	0.000172078
CG15930	53.5444	-1.6887	0.348314	-4.8482	1.24588e-06	6.18572e-05
E(spl)m2-BFM	269.423	-1.68243	0.275673	-6.103	1.04098e-09	1.18523e-07
l(2)10685	434.903	-1.66743	0.204415	-8.15705	3.43294e-16	1.18148e-13
CG42300	53.8542	-1.66609	0.49902	-3.33873	0.000841634	0.0131934
CG3823	306.789	-1.65863	0.268167	-6.18507	6.20755e-10	7.58072e-08
betaNACtes4	64.547	-1.64631	0.458832	-3.58804	0.000333171	0.00640255
CG15056	57.4422	-1.64477	0.347517	-4.73293	2.21305e-06	0.000101246
Best3	261.638	-1.64463	0.297287	-5.53213	3.16368e-08	2.64683e-06
CG42299	45.5075	-1.64349	0.419776	-3.91516	9.03435e-05	0.00222451
Mks1	36.0736	-1.6347	0.400727	-4.07934	4.51643e-05	0.00126887
FDY	82.0233	-1.6313	0.323299	-5.04579	4.51656e-07	2.55203e-05
E(spl)m7-HLH	201.198	-1.63092	0.213648	-7.63369	2.28133e-14	6.16897e-12
CG3347	64.649	-1.62292	0.53626	-3.02636	0.00247516	0.0302756
tbc	246.424	-1.61635	0.30553	-5.29032	1.22105e-07	8.36671e-06
CG14855	424.258	-1.60906	0.367179	-4.38222	1.17476e-05	0.000408953
CG33673	51.9668	-1.60531	0.442853	-3.62492	0.000289052	0.00573672
CG2861	445.231	-1.60477	0.508917	-3.15331	0.00161431	0.0217613
CG12725	57.6515	-1.59929	0.435347	-3.6736	0.000239154	0.00497579
aly	145.264	-1.59654	0.396958	-4.02194	5.77202e-05	0.00155803
CG15553	77.598	-1.5951	0.315436	-5.05682	4.26311e-07	2.44532e-05
Taf12L	293.91	-1.59198	0.350375	-4.54364	5.52902e-06	0.000221497
CG5984	38.9764	-1.58721	0.388932	-4.08093	4.48552e-05	0.00126488
CG10887	192.757	-1.57766	0.453324	-3.48019	0.000501052	0.00884316
CG13970	22.4086	-1.57525	0.535253	-2.94301	0.00325041	0.037204
Obp83cd	150.111	-1.57186	0.466328	-3.37071	0.000749734	0.0120651
tplus3a	28.0456	-1.56954	0.551477	-2.84607	0.00442619	0.0464167
CG9925	39.524	-1.56702	0.362507	-4.32272	1.54116e-05	0.000514709
CG4017	88.8551	-1.56425	0.546605	-2.86176	0.00421295	0.0447697
CG18558	74.5388	-1.56027	0.34212	-4.56058	5.10114e-06	0.000205443
CG3251	30.7838	-1.55482	0.457543	-3.39819	0.000678328	0.0112017
CG30075	35.5419	-1.55012	0.459847	-3.37095	0.00074909	0.0120651
CG14810	58.3103	-1.53598	0.450237	-3.4115	0.000646063	0.0107627
CG14257	66.566	-1.53004	0.291377	-5.25106	1.51226e-07	1.00882e-05
CG9150	23.9389	-1.52435	0.531482	-2.86812	0.00412921	0.0441587
CG13426	39.9257	-1.52281	0.397785	-3.82822	0.000129073	0.0030271
CG6628	38.5959	-1.51997	0.349412	-4.35007	1.36097e-05	0.000465217
Pk34A	93.1457	-1.51522	0.382701	-3.95927	7.51787e-05	0.00193282
CG11052	74.1017	-1.51263	0.402624	-3.75693	0.00017201	0.00380811
CG32971	125.545	-1.50742	0.402003	-3.74978	0.000176987	0.00389552
aub	132.739	-1.50385	0.280923	-5.35326	8.63838e-08	6.31937e-06
CG9899	347.156	-1.50118	0.333355	-4.50325	6.69206e-06	0.000260509
CG32305	158.382	-1.50039	0.310027	-4.83955	1.30134e-06	6.43995e-05
hog	105.055	-1.49944	0.297121	-5.04656	4.49827e-07	2.55121e-05
prd	32.3191	-1.49718	0.465449	-3.21663	0.00129705	0.0184945
CG5342	177.424	-1.49584	0.339834	-4.4017	1.07408e-05	0.000379132
Oseg5	137.798	-1.49315	0.378497	-3.94495	7.98176e-05	0.00201783
CG15332	104.631	-1.49198	0.390055	-3.82505	0.000130744	0.00305063
CG15919	33.6196	-1.4911	0.414694	-3.59565	0.000323578	0.00625226
CG10516	1641.24	-1.48618	0.390108	-3.80966	0.00013916	0.00318804
CG6220	153.181	-1.48328	0.258809	-5.7312	9.97248e-09	9.32181e-07
tomb	58.4494	-1.47541	0.334695	-4.40822	1.04225e-05	0.000372237
CG1924	126.355	-1.4738	0.364016	-4.04873	5.1496e-05	0.001423
CG9444	961.794	-1.47347	0.458706	-3.21223	0.00131708	0.0187448
CG15394	87.9367	-1.46761	0.390687	-3.7565	0.00017231	0.00380917
Art6	47.6635	-1.46645	0.435709	-3.36567	0.000763586	0.0122101
ppk29	40.5904	-1.45674	0.418242	-3.483	0.000495829	0.0087612
AANATL2	1186.74	-1.45609	0.408948	-3.56058	0.000370034	0.00696944
yip3	99.5796	-1.45213	0.297555	-4.8802	1.05976e-06	5.3844e-05
CG17650	69.7574	-1.43528	0.403318	-3.55868	0.000372719	0.00700259
CG18586	32.73	-1.43507	0.375479	-3.82198	0.000132383	0.00307465
CG14983	91.6214	-1.43436	0.40142	-3.57323	0.00035261	0.00673339
CG12817	47.1028	-1.43435	0.436024	-3.28962	0.00100324	0.0151618
E(spl)m8-HLH	125.908	-1.43394	0.264571	-5.41985	5.9649e-08	4.51633e-06
DZIP1	120.069	-1.42805	0.387635	-3.684	0.000229604	0.00482232
CG6908	296.687	-1.4231	0.432886	-3.28748	0.0010109	0.0152318
CG32085	554.577	-1.41767	0.227975	-6.21855	5.01782e-10	6.33207e-08
eIF3f2	200.44	-1.41263	0.308168	-4.58397	4.56231e-06	0.00018815
Hey	36.6039	-1.41073	0.471447	-2.99235	0.00276838	0.0329549
PLCXD	680.46	-1.40893	0.401886	-3.50579	0.000455252	0.00819725
CG17047	72.178	-1.40655	0.483454	-2.90938	0.00362141	0.0402046
RpS5b	368.614	-1.40641	0.222356	-6.32504	2.53162e-10	3.45372e-08
CG3285	308.087	-1.4021	0.366266	-3.8281	0.000129136	0.0030271
CG13137	69.9986	-1.40205	0.313564	-4.47134	7.7731e-06	0.000290637
CG16854	272.014	-1.39164	0.257012	-5.41469	6.13934e-08	4.62528e-06
Vajk1	62.7696	-1.38283	0.354641	-3.89923	9.6499e-05	0.00234933
ato	61.4144	-1.38019	0.313293	-4.40544	1.05567e-05	0.000376142
ATPsynepsilonL	80.025	-1.37999	0.391888	-3.52139	0.000429287	0.0078666
CG8072	94.1441	-1.37976	0.37893	-3.64121	0.000271355	0.00554538
spok	468.965	-1.37739	0.322818	-4.26679	1.9831e-05	0.000632212
Nmdmc	2521.41	-1.37707	0.400351	-3.43966	0.00058244	0.00989887
E(spl)mdelta-HLH	72.6132	-1.37495	0.265938	-5.17017	2.33879e-07	1.47568e-05
SkpC	73.3579	-1.37141	0.363551	-3.77227	0.000161772	0.00361315
CG43088	39.874	-1.37038	0.332134	-4.12599	3.6915e-05	0.00107916
CG34434	661.811	-1.36807	0.347777	-3.93377	8.36247e-05	0.00209657
cocoon	791.082	-1.36449	0.313439	-4.3533	1.34104e-05	0.000459443
c(2)M	22.3615	-1.36376	0.428937	-3.17939	0.00147585	0.0204666
BigH1	127.177	-1.36238	0.399193	-3.41285	0.000642884	0.0107334
CG11700	264.102	-1.36222	0.30927	-4.40462	1.05969e-05	0.000376686
sc	139.279	-1.35912	0.302362	-4.495	6.95698e-06	0.000268065
CG18605	170.31	-1.35838	0.342239	-3.96911	7.21417e-05	0.00186106
DIP-delta	92.403	-1.35799	0.364016	-3.73059	0.000191035	0.00412987
CG5882	35.402	-1.3579	0.42863	-3.16799	0.00153495	0.021035
RpL22-like	281.547	-1.3559	0.377724	-3.58965	0.000331126	0.00637133
CG10237	1129.35	-1.35552	0.301716	-4.49271	7.03216e-06	0.00026959
Tmc	39.7596	-1.35046	0.465017	-2.9041	0.00368311	0.0406808
E(spl)malpha-BFM	405.22	-1.35037	0.323388	-4.1757	2.97073e-05	0.000887293
B9d1	218.555	-1.35033	0.299417	-4.50986	6.48711e-06	0.000253537
CG42857	48.749	-1.34722	0.377074	-3.57284	0.000353137	0.00673496
CG9962	80.8434	-1.34679	0.372894	-3.61171	0.000304179	0.0059743
CG6999	35.6594	-1.34596	0.417973	-3.22022	0.00128094	0.0183167
Sol1	26.4094	-1.34505	0.40506	-3.32062	0.000898162	0.0139068
CG11912	10459.2	-1.33756	0.231451	-5.77905	7.51235e-09	7.19997e-07
CG5964	178.646	-1.33596	0.292086	-4.57386	4.78809e-06	0.000194909
meru	32.0605	-1.33266	0.4404	-3.02602	0.00247799	0.0302756
CG7691	74.7617	-1.32735	0.420183	-3.15898	0.0015832	0.0215017
CG7907	711.774	-1.32286	0.29421	-4.49632	6.91389e-06	0.000267084
wuc	80.7355	-1.32029	0.410438	-3.21678	0.0012964	0.0184945
Best4	117.625	-1.31612	0.361729	-3.63841	0.00027433	0.00556115
Art2	104.984	-1.31379	0.30842	-4.25975	2.04656e-05	0.000651073
CG11741	24.7235	-1.31279	0.414844	-3.16455	0.00155325	0.02119
CG15142	53.5794	-1.31029	0.450219	-2.91034	0.00361034	0.040111
kmg	280.338	-1.30621	0.247838	-5.27042	1.36111e-07	9.20146e-06
vis	274.535	-1.30448	0.263957	-4.94204	7.73099e-07	4.10773e-05
CG14020	122.203	-1.303	0.281371	-4.63089	3.64092e-06	0.000155747
CG4563	122.659	-1.29816	0.356617	-3.6402	0.000272427	0.00555978
CG7742	1212.39	-1.29605	0.333375	-3.88766	0.000101217	0.00246023
CG5250	158.151	-1.2947	0.356413	-3.63259	0.000280596	0.0056639
CG15212	99.5336	-1.29364	0.362153	-3.57209	0.000354144	0.00674566
CG16904	65.569	-1.29158	0.401907	-3.21364	0.00131065	0.0186709
ru	74.3149	-1.28973	0.278816	-4.62573	3.73273e-06	0.000159225
CG33493	222.855	-1.28233	0.203517	-6.30082	2.96077e-10	3.89561e-08
CG12017	58.896	-1.28061	0.29735	-4.30673	1.65685e-05	0.000545439
CG16723	42.7563	-1.27965	0.387767	-3.30004	0.000966714	0.014757
Dhpr	7687.02	-1.27267	0.395049	-3.22156	0.00127494	0.0182755
CG45062	188.573	-1.27253	0.385655	-3.29967	0.000968001	0.0147618
G6P	259.234	-1.26852	0.419052	-3.02712	0.00246893	0.0302239
CG14332	2284.33	-1.26846	0.384663	-3.29758	0.00097521	0.014812
CG4483	102.464	-1.26819	0.382067	-3.31929	0.000902481	0.0139552
VhaAC39-2	142.28	-1.26722	0.270656	-4.68202	2.84064e-06	0.000126146
CG31933	181.27	-1.26516	0.421471	-3.00178	0.00268407	0.0322067
CG4186	41.1715	-1.26338	0.33819	-3.7357	0.000187191	0.00405528
bw	586.068	-1.25277	0.43652	-2.8699	0.00410597	0.0440534
bwa	3129.29	-1.25256	0.40623	-3.08339	0.0020466	0.0261975
Prip	3741.45	-1.24919	0.342393	-3.6484	0.000263875	0.00539982
CG30036	49.5074	-1.24707	0.384838	-3.2405	0.00119319	0.0174406
CG5440	116.687	-1.24178	0.349752	-3.55047	0.00038455	0.00717147
CG5321	758.559	-1.2352	0.246392	-5.01314	5.35497e-07	2.94874e-05
RpS19b	228.494	-1.23411	0.366096	-3.371	0.000748947	0.0120651
elfless	243.943	-1.23241	0.294403	-4.18613	2.83755e-05	0.000857665
ACXE	91.8082	-1.23236	0.341195	-3.61189	0.000303972	0.0059743
CG17440	68.1552	-1.22982	0.320443	-3.83787	0.000124108	0.00292281
Pkd2	762.256	-1.22137	0.310713	-3.93086	8.46431e-05	0.0021151
CG34334	122.044	-1.2209	0.39816	-3.06636	0.00216682	0.0272979
hll	7452.82	-1.21799	0.384608	-3.16684	0.00154106	0.0210806
Rpt6R	612.535	-1.21652	0.30753	-3.95579	7.62824e-05	0.00194797
CG3649	240.111	-1.21613	0.309664	-3.92727	8.59169e-05	0.00213635
nsr	308.655	-1.2159	0.277079	-4.38826	1.14263e-05	0.000400529
CG31636	580.584	-1.21471	0.405205	-2.99778	0.00271955	0.0325808
CG31013	328.824	-1.21302	0.351719	-3.44884	0.000562999	0.00962644
CG14708	143.177	-1.21	0.390075	-3.10196	0.00192245	0.02501
CG8646	217.377	-1.20802	0.409952	-2.94674	0.00321145	0.0368696
CG5731	256.818	-1.20614	0.236781	-5.0939	3.5078e-07	2.09128e-05
Fatp3	5672.08	-1.20365	0.30116	-3.99672	6.42256e-05	0.00169733
Ref2	103.669	-1.20021	0.33374	-3.59625	0.000322837	0.00625226
CG6675	262.284	-1.19963	0.280476	-4.2771	1.89345e-05	0.000607469
IntS14	787.529	-1.19824	0.169625	-7.06405	1.61722e-12	3.40133e-10
CG3927	527.992	-1.19497	0.312038	-3.82957	0.000128367	0.00301843
E(spl)mgamma-HLH	70.9974	-1.18713	0.31935	-3.71732	0.000201345	0.00430646
CG31675	127.935	-1.18542	0.323462	-3.66481	0.000247523	0.00512056
Tfb4	273.046	-1.1808	0.226933	-5.20331	1.95773e-07	1.27236e-05
mtsh	279.842	-1.17833	0.340124	-3.46442	0.000531382	0.00921937
CG33235	116.801	-1.17812	0.374965	-3.14195	0.00167824	0.02247
MtnA	1929.9	-1.17617	0.155369	-7.5702	3.72646e-14	9.72927e-12
Jhe	206.699	-1.17237	0.290963	-4.02928	5.59469e-05	0.00152375
CG3397	3018.87	-1.17213	0.394746	-2.96932	0.00298457	0.0346778
CG13949	46.0602	-1.17063	0.37321	-3.13666	0.00170884	0.0228192
CG33098	51.3695	-1.16784	0.396399	-2.94613	0.00321779	0.0368999
CG43318	123.818	-1.16371	0.390645	-2.97893	0.00289255	0.0339287
vas	39.1778	-1.1618	0.346594	-3.35205	0.000802156	0.0127461
CG14744	81.2669	-1.16179	0.405043	-2.86831	0.00412675	0.0441587
CG44158	71.0454	-1.16146	0.33791	-3.43719	0.000587786	0.00994507
CG4650	134.091	-1.15907	0.342228	-3.38685	0.000707008	0.0115573
CG9628	521.181	-1.15713	0.188615	-6.13488	8.52213e-10	1.00821e-07
inaC	25.8087	-1.15596	0.406374	-2.84457	0.00444708	0.0465713
tbrd-2	662.308	-1.15394	0.250281	-4.61058	4.01555e-06	0.00016938
mael	189.388	-1.14633	0.327089	-3.50463	0.00045724	0.0082135
CG10931	151.43	-1.13916	0.345409	-3.29802	0.000973707	0.014812
CG10348	78.8687	-1.13863	0.34835	-3.26863	0.00108068	0.0161071
CG8519	409.686	-1.13626	0.270986	-4.19306	2.75217e-05	0.000834255
Ptth	59.6398	-1.13606	0.381846	-2.97517	0.00292826	0.0342414
CG17036	239.968	-1.1354	0.288778	-3.93174	8.43315e-05	0.0021108
Vha16-5	139.362	-1.13507	0.285642	-3.97376	7.07461e-05	0.0018313
neo	911.703	-1.12973	0.396711	-2.84774	0.00440313	0.0462069
CG3491	745.973	-1.12953	0.335676	-3.36494	0.000765608	0.0122288
CG9664	2702.32	-1.12878	0.252826	-4.46466	8.0196e-06	0.00029838
CG6762	3167.93	-1.12382	0.382829	-2.93557	0.00332937	0.0377371
eya	656.379	-1.12373	0.209496	-5.36395	8.14213e-08	5.98525e-06
CG10748	223.075	-1.11845	0.30517	-3.665	0.000247337	0.00512056
Pex7	55.5299	-1.1184	0.361853	-3.09077	0.00199636	0.0258163
ms(3)76Ba	142.77	-1.11287	0.304678	-3.65259	0.000259605	0.00532684
snky	183.21	-1.10445	0.345263	-3.19885	0.00137976	0.0195634
PK2-R1	97.6933	-1.10193	0.386261	-2.85281	0.00433344	0.0456338
Ho	3469.03	-1.10039	0.320371	-3.43474	0.000593131	0.010002
Obp56c	49.9934	-1.08949	0.327473	-3.32697	0.000877961	0.0136639
nvd	87.4323	-1.08851	0.299145	-3.63872	0.000273999	0.00556115
CG3919	149.839	-1.08598	0.242154	-4.48464	7.30362e-06	0.00027719
CG3515	148.988	-1.08515	0.26941	-4.02787	5.62838e-05	0.00152563
CG14312	49.135	-1.0797	0.338485	-3.18979	0.00142378	0.0199188
gudu	562.75	-1.07914	0.325961	-3.31065	0.00093079	0.0142806
CG15262	213.196	-1.0755	0.295742	-3.63663	0.000276231	0.00559221
CG31955	269.112	-1.06424	0.346379	-3.07248	0.00212289	0.0269896
stil	94.5416	-1.06058	0.33176	-3.19682	0.00138953	0.0196652
CG14346	144.239	-1.05851	0.297833	-3.55403	0.00037937	0.00709234
CG4783	300.601	-1.05608	0.244324	-4.32244	1.54314e-05	0.000514709
CG33217	302.108	-1.05121	0.225488	-4.66194	3.13248e-06	0.000137893
brv1	141.595	-1.05043	0.362555	-2.89728	0.0037641	0.0414845
CG11892	3730.61	-1.04113	0.298072	-3.49288	0.000477848	0.00848306
B-H2	170.547	-1.04084	0.274007	-3.79859	0.00014552	0.00330376
Plap	6664.92	-1.03516	0.221198	-4.67979	2.87167e-06	0.000127151
Oli	180.011	-1.03162	0.2203	-4.68278	2.83015e-06	0.00012605
sigmar	2059.25	-1.02813	0.187524	-5.48263	4.19041e-08	3.37135e-06
Orct	5600.49	-1.02721	0.239127	-4.29564	1.74188e-05	0.000565987
Fam92	123.333	-1.0225	0.316953	-3.22604	0.00125516	0.0180502
slf	3926.84	-1.01696	0.261774	-3.8849	0.000102373	0.00247641
Hmgcl	265.036	-1.01381	0.303388	-3.34163	0.000832876	0.0130712
Vps29	849.932	-1.0045	0.149167	-6.7341	1.64947e-11	2.87103e-09
CG33282	459.768	-1.00357	0.323681	-3.10048	0.00193206	0.0250705
IFT43	104.58	-1.00276	0.291198	-3.44356	0.000574101	0.0097901
RpL23A	15510.7	-1.00127	0.150267	-6.66328	2.67777e-11	4.55611e-09

## Sheet: up-GO_BP
Term	Count	%	PValue	Genes	List Total	Pop Hits	Pop Total	Fold Enrichment	Bonferroni	Benjamini	FDR
GO:0050830~defense response to Gram-positive bacterium	19	4.11255	3.75e-15	FBGN0038134, FBGN0041579, FBGN0038530, FBGN0010385, FBGN0012042, FBGN0052185, FBGN0000279, FBGN0000278, FBGN0004427, FBGN0004425, FBGN0000277, FBGN0004431, FBGN0243514, FBGN0030310, FBGN0004430, FBGN0041581, FBGN0010388, FBGN0014865, FBGN0034407	302	56	10996	12.3536	6.1e-12	3.34e-12	3.28e-12
GO:0009617~response to bacterium	35	7.57576	4.14e-15	FBGN0038530, FBGN0044812, FBGN0038134, FBGN0010385, FBGN0035169, FBGN0012042, FBGN0262357, FBGN0031561, FBGN0052185, FBGN0000279, FBGN0004956, FBGN0000278, FBGN0040736, FBGN0000277, FBGN0004431, FBGN0030310, FBGN0004430, FBGN0005660, FBGN0041581, FBGN0010388, FBGN0014865, FBGN0041579, FBGN0004507, FBGN0261534, FBGN0004427, FBGN0004425, FBGN0025583, FBGN0243514, FBGN0004240, FBGN0035976, FBGN02598…	302	246	10996	5.18037	6.64e-12	3.34e-12	3.28e-12
GO:0051707~response to other organism	41	8.87446	2.76e-14	FBGN0038530, FBGN0044812, FBGN0038134, FBGN0038299, FBGN0011695, FBGN0010385, FBGN0035169, FBGN0012042, FBGN0262357, FBGN0031561, FBGN0052283, FBGN0052185, FBGN0000279, FBGN0004956, FBGN0000278, FBGN0040736, FBGN0000277, FBGN0004431, FBGN0030310, FBGN0004430, FBGN0005660, FBGN0041581, FBGN0010388, FBGN0014865, FBGN0041579, FBGN0004507, FBGN0022355, FBGN0052274, FBGN0261534, FBGN0004427, FBGN00044…	302	361	10996	4.13528	4.47e-11	1.12e-11	1.09e-11
GO:0043207~response to external biotic stimulus	41	8.87446	2.76e-14	FBGN0038530, FBGN0044812, FBGN0038134, FBGN0038299, FBGN0011695, FBGN0010385, FBGN0035169, FBGN0012042, FBGN0262357, FBGN0031561, FBGN0052283, FBGN0052185, FBGN0000279, FBGN0004956, FBGN0000278, FBGN0040736, FBGN0000277, FBGN0004431, FBGN0030310, FBGN0004430, FBGN0005660, FBGN0041581, FBGN0010388, FBGN0014865, FBGN0041579, FBGN0004507, FBGN0022355, FBGN0052274, FBGN0261534, FBGN0004427, FBGN00044…	302	361	10996	4.13528	4.47e-11	1.12e-11	1.09e-11
GO:0009607~response to biotic stimulus	41	8.87446	4.02e-14	FBGN0038530, FBGN0044812, FBGN0038134, FBGN0038299, FBGN0011695, FBGN0010385, FBGN0035169, FBGN0012042, FBGN0262357, FBGN0031561, FBGN0052283, FBGN0052185, FBGN0000279, FBGN0004956, FBGN0000278, FBGN0040736, FBGN0000277, FBGN0004431, FBGN0030310, FBGN0004430, FBGN0005660, FBGN0041581, FBGN0010388, FBGN0014865, FBGN0041579, FBGN0004507, FBGN0022355, FBGN0052274, FBGN0261534, FBGN0004427, FBGN00044…	302	365	10996	4.08996	6.49e-11	1.3e-11	1.27e-11
GO:0006952~defense response	43	9.30736	9.04e-14	FBGN0038530, FBGN0044812, FBGN0038134, FBGN0010385, FBGN0035169, FBGN0012042, FBGN0262357, FBGN0052283, FBGN0052185, FBGN0000279, FBGN0040734, FBGN0004956, FBGN0000278, FBGN0040736, FBGN0000277, FBGN0004431, FBGN0030310, FBGN0004430, FBGN0005660, FBGN0041581, FBGN0010388, FBGN0032752, FBGN0014865, FBGN0033327, FBGN0034638, FBGN0041579, FBGN0043578, FBGN0033453, FBGN0004507, FBGN0052274, FBGN02615…	302	410	10996	3.81867	1.46e-10	2.44e-11	2.39e-11
GO:0042742~defense response to bacterium	31	6.70996	1.85e-13	FBGN0038530, FBGN0038134, FBGN0010385, FBGN0035169, FBGN0012042, FBGN0262357, FBGN0052185, FBGN0000279, FBGN0004956, FBGN0000278, FBGN0040736, FBGN0000277, FBGN0004431, FBGN0030310, FBGN0004430, FBGN0005660, FBGN0041581, FBGN0010388, FBGN0014865, FBGN0041579, FBGN0004507, FBGN0261534, FBGN0004427, FBGN0004425, FBGN0243514, FBGN0004240, FBGN0035976, FBGN0259896, FBGN0035977, FBGN0034407, FBGN00313…	302	217	10996	5.20151	3e-10	4.28e-11	4.2e-11
GO:0098542~defense response to other organism	33	7.14286	4.17e-12	FBGN0038530, FBGN0038134, FBGN0010385, FBGN0035169, FBGN0012042, FBGN0262357, FBGN0052283, FBGN0052185, FBGN0000279, FBGN0004956, FBGN0000278, FBGN0040736, FBGN0000277, FBGN0004431, FBGN0030310, FBGN0004430, FBGN0005660, FBGN0041581, FBGN0010388, FBGN0014865, FBGN0041579, FBGN0004507, FBGN0052274, FBGN0261534, FBGN0004427, FBGN0004425, FBGN0243514, FBGN0004240, FBGN0035976, FBGN0259896, FBGN00359…	302	277	10996	4.33772	6.74e-09	8.42e-10	8.26e-10
GO:0019731~antibacterial humoral response	15	3.24675	7.64e-12	FBGN0041579, FBGN0010385, FBGN0012042, FBGN0262357, FBGN0000279, FBGN0000278, FBGN0040736, FBGN0000277, FBGN0030310, FBGN0041581, FBGN0004240, FBGN0035976, FBGN0010388, FBGN0014865, FBGN0035977	302	45	10996	12.1369	1.23e-08	1.37e-09	1.35e-09
GO:0006955~immune response	32	6.92641	1.51e-09	FBGN0044812, FBGN0010385, FBGN0012042, FBGN0262357, FBGN0052185, FBGN0000279, FBGN0004956, FBGN0000278, FBGN0040736, FBGN0031547, FBGN0000277, FBGN0030310, FBGN0041581, FBGN0010388, FBGN0032752, FBGN0014865, FBGN0033327, FBGN0041579, FBGN0043578, FBGN0033453, FBGN0004507, FBGN0261534, FBGN0025583, FBGN0243514, FBGN0053542, FBGN0004240, FBGN0035976, FBGN0035977, FBGN0034407, FBGN0031975, FBGN00313…	302	328	10996	3.55225	2.44e-06	2.44e-07	2.4e-07
GO:0006959~humoral immune response	19	4.11255	6.7e-09	FBGN0041579, FBGN0010385, FBGN0012042, FBGN0262357, FBGN0052185, FBGN0000279, FBGN0000278, FBGN0040736, FBGN0000277, FBGN0030310, FBGN0053542, FBGN0041581, FBGN0004240, FBGN0035976, FBGN0010388, FBGN0014865, FBGN0035977, FBGN0034407, FBGN0031975	302	124	10996	5.57904	1.08e-05	9.85e-07	9.66e-07
GO:0045087~innate immune response	25	5.41126	1.6e-08	FBGN0044812, FBGN0010385, FBGN0012042, FBGN0000279, FBGN0004956, FBGN0000278, FBGN0040736, FBGN0000277, FBGN0030310, FBGN0041581, FBGN0010388, FBGN0032752, FBGN0014865, FBGN0033327, FBGN0041579, FBGN0043578, FBGN0033453, FBGN0004507, FBGN0261534, FBGN0025583, FBGN0004240, FBGN0035976, FBGN0035977, FBGN0031975, FBGN0034329	302	229	10996	3.97496	2.59e-05	2.16e-06	2.12e-06
GO:0044712~single-organism catabolic process	29	6.27706	4.91e-08	FBGN0037684, FBGN0039464, FBGN0261625, FBGN0040211, FBGN0267408, FBGN0023535, FBGN0052581, FBGN0003965, FBGN0031182, FBGN0051091, FBGN0000473, FBGN0003961, FBGN0031489, FBGN0023496, FBGN0036996, FBGN0033302, FBGN0030339, FBGN0039476, FBGN0036262, FBGN0038348, FBGN0014031, FBGN0004507, FBGN0029969, FBGN0039470, FBGN0032002, FBGN0033696, FBGN0030828, FBGN0030607, FBGN0033538	302	319	10996	3.31005	7.93e-05	6.1e-06	5.99e-06
GO:0019730~antimicrobial humoral response	16	3.4632	6.05e-08	FBGN0041579, FBGN0010385, FBGN0012042, FBGN0262357, FBGN0000279, FBGN0000278, FBGN0040736, FBGN0000277, FBGN0030310, FBGN0053542, FBGN0041581, FBGN0004240, FBGN0035976, FBGN0010388, FBGN0014865, FBGN0035977	302	98	10996	5.94459	9.77e-05	6.98e-06	6.85e-06
GO:0006022~aminoglycan metabolic process	20	4.329	6.54e-08	FBGN0034582, FBGN0043578, FBGN0085455, FBGN0037487, FBGN0031000, FBGN0022700, FBGN0020414, FBGN0052302, FBGN0035607, FBGN0030310, FBGN0026077, FBGN0053983, FBGN0036229, FBGN0035976, FBGN0036227, FBGN0033327, FBGN0035977, FBGN0030999, FBGN0038629, FBGN0051439	302	159	10996	4.57995	0.000106	7.04e-06	6.91e-06
GO:0050829~defense response to Gram-negative bacterium	16	3.4632	4.14e-07	FBGN0035169, FBGN0012042, FBGN0052185, FBGN0004507, FBGN0004956, FBGN0000279, FBGN0000278, FBGN0004427, FBGN0004425, FBGN0000277, FBGN0004431, FBGN0004430, FBGN0004240, FBGN0035976, FBGN0010388, FBGN0014865	302	113	10996	5.15548	0.000669	4.18e-05	4.1e-05
GO:0009056~catabolic process	49	10.6061	7.75e-07	FBGN0261625, FBGN0267408, FBGN0023535, FBGN0052581, FBGN0003965, FBGN0051091, FBGN0038074, FBGN0003961, FBGN0031489, FBGN0030310, FBGN0023496, FBGN0033302, FBGN0036262, FBGN0039656, FBGN0004507, FBGN0004427, FBGN0020414, FBGN0004425, FBGN0035976, FBGN0030607, FBGN0259237, FBGN0035977, FBGN0032304, FBGN0011822, FBGN0037684, FBGN0039464, FBGN0040211, FBGN0031182, FBGN0022700, FBGN0000473, FBGN00044…	302	841	10996	2.12143	0.00125124	7.36e-05	7.23e-05
GO:1901565~organonitrogen compound catabolic process	18	3.8961	1.46e-06	FBGN0037684, FBGN0261625, FBGN0034582, FBGN0043578, FBGN0038348, FBGN0039656, FBGN0040211, FBGN0267408, FBGN0023535, FBGN0003965, FBGN0022700, FBGN0020414, FBGN0030310, FBGN0032002, FBGN0035976, FBGN0259237, FBGN0033327, FBGN0035977	302	158	10996	4.14804	0.00235628	0.000131	0.000129
GO:0002376~immune system process	33	7.14286	2.55e-06	FBGN0044812, FBGN0010385, FBGN0012042, FBGN0262357, FBGN0052185, FBGN0000279, FBGN0004956, FBGN0000278, FBGN0040736, FBGN0031547, FBGN0000277, FBGN0030310, FBGN0041581, FBGN0010388, FBGN0032752, FBGN0014865, FBGN0033327, FBGN0041579, FBGN0043578, FBGN0011286, FBGN0033453, FBGN0004507, FBGN0261534, FBGN0025583, FBGN0243514, FBGN0053542, FBGN0004240, FBGN0035976, FBGN0035977, FBGN0034407, FBGN00319…	302	478	10996	2.5137	0.00411924	0.000217	0.000213
GO:0006030~chitin metabolic process	15	3.24675	8.59e-06	FBGN0034582, FBGN0085455, FBGN0037487, FBGN0031000, FBGN0022700, FBGN0020414, FBGN0052302, FBGN0035607, FBGN0026077, FBGN0053983, FBGN0036229, FBGN0036227, FBGN0030999, FBGN0038629, FBGN0051439	302	126	10996	4.33459	0.01378	0.000694	0.000681
GO:1901071~glucosamine-containing compound metabolic process	15	3.24675	1.61e-05	FBGN0034582, FBGN0085455, FBGN0037487, FBGN0031000, FBGN0022700, FBGN0020414, FBGN0052302, FBGN0035607, FBGN0026077, FBGN0053983, FBGN0036229, FBGN0036227, FBGN0030999, FBGN0038629, FBGN0051439	302	133	10996	4.10646	0.0256147	0.00123563	0.00121269
GO:0006040~amino sugar metabolic process	15	3.24675	2.45e-05	FBGN0034582, FBGN0085455, FBGN0037487, FBGN0031000, FBGN0022700, FBGN0020414, FBGN0052302, FBGN0035607, FBGN0026077, FBGN0053983, FBGN0036229, FBGN0036227, FBGN0030999, FBGN0038629, FBGN0051439	302	138	10996	3.95767	0.0387433	0.00179606	0.00176272
GO:0044710~single-organism metabolic process	78	16.8831	4.27e-05	FBGN0261625, FBGN0038237, FBGN0044872, FBGN0267408, FBGN0023535, FBGN0052581, FBGN0003965, FBGN0051091, FBGN0038074, FBGN0003961, FBGN0051015, FBGN0038919, FBGN0031489, FBGN0031925, FBGN0024740, FBGN0023496, FBGN0039848, FBGN0027493, FBGN0033302, FBGN0053958, FBGN0015714, FBGN0041337, FBGN0033271, FBGN0036262, FBGN0033153, FBGN0032067, FBGN0004507, FBGN0042627, FBGN0026756, FBGN0022359, FBGN00278…	302	1830	10996	1.55193	0.0666667	0.00299963	0.00294394
GO:0009605~response to external stimulus	50	10.8225	7.73e-05	FBGN0010385, FBGN0012042, FBGN0035169, FBGN0262357, FBGN0031561, FBGN0052185, FBGN0038074, FBGN0004652, FBGN0030310, FBGN0005660, FBGN0010388, FBGN0014865, FBGN0041579, FBGN0022355, FBGN0004507, FBGN0004427, FBGN0004425, FBGN0025583, FBGN0053542, FBGN0035976, FBGN0035977, FBGN0034407, FBGN0034329, FBGN0038530, FBGN0038134, FBGN0044812, FBGN0038299, FBGN0039464, FBGN0011695, FBGN0037487, FBGN00522…	302	1027	10996	1.77267	0.117378	0.00520223	0.00510565
GO:0006026~aminoglycan catabolic process	8	1.7316	0.000109	FBGN0034582, FBGN0043578, FBGN0030310, FBGN0035976, FBGN0033327, FBGN0035977, FBGN0022700, FBGN0020414	302	41	10996	7.10451	0.160873	0.00701535	0.00688512
GO:0019835~cytolysis	5	1.08225	0.000156	FBGN0000277, FBGN0004431, FBGN0004430, FBGN0004427, FBGN0004425	302	11	10996	16.5503	0.222845	0.00969602	0.00951602
GO:0055114~oxidation-reduction process	33	7.14286	0.000212	FBGN0034053, FBGN0036992, FBGN0040211, FBGN0267408, FBGN0053093, FBGN0031182, FBGN0000473, FBGN0003961, FBGN0051015, FBGN0038919, FBGN0031925, FBGN0024289, FBGN0039848, FBGN0033521, FBGN0033302, FBGN0032754, FBGN0030339, FBGN0015714, FBGN0283427, FBGN0041337, FBGN0036262, FBGN0038348, FBGN0037973, FBGN0035476, FBGN0004507, FBGN0042627, FBGN0022359, FBGN0029969, FBGN0033696, FBGN0031695, FBGN00326…	302	598	10996	2.00928	0.28999	0.012683	0.0124475
GO:1901575~organic substance catabolic process	39	8.44156	0.000427	FBGN0037684, FBGN0039464, FBGN0261625, FBGN0040211, FBGN0267408, FBGN0023535, FBGN0052581, FBGN0003965, FBGN0051091, FBGN0022700, FBGN0003961, FBGN0031489, FBGN0030310, FBGN0023496, FBGN0036996, FBGN0033327, FBGN0039476, FBGN0034582, FBGN0036262, FBGN0043578, FBGN0038348, FBGN0039656, FBGN0014031, FBGN0039038, FBGN0004507, FBGN0029969, FBGN0020414, FBGN0039470, FBGN0032002, FBGN0030828, FBGN00359…	302	787	10996	1.80434	0.498601	0.0246502	0.0241926
GO:0000270~peptidoglycan metabolic process	5	1.08225	0.000592	FBGN0043578, FBGN0030310, FBGN0035976, FBGN0033327, FBGN0035977	302	15	10996	12.1369	0.615721	0.0318701	0.0312785
GO:0009253~peptidoglycan catabolic process	5	1.08225	0.000592	FBGN0043578, FBGN0030310, FBGN0035976, FBGN0033327, FBGN0035977	302	15	10996	12.1369	0.615721	0.0318701	0.0312785
GO:0006749~glutathione metabolic process	8	1.7316	0.000706	FBGN0010041, FBGN0063498, FBGN0031117, FBGN0010044, FBGN0063499, FBGN0034335, FBGN0063494, FBGN0063491	302	55	10996	5.29609	0.680771	0.0368208	0.0361372
GO:0006950~response to stress	55	11.9048	0.00075	FBGN0010385, FBGN0012042, FBGN0035169, FBGN0262357, FBGN0052581, FBGN0052185, FBGN0038074, FBGN0030310, FBGN0005660, FBGN0010388, FBGN0014865, FBGN0034638, FBGN0041579, FBGN0033153, FBGN0004507, FBGN0004427, FBGN0020414, FBGN0004425, FBGN0025583, FBGN0035976, FBGN0035977, FBGN0031975, FBGN0034407, FBGN0034329, FBGN0038530, FBGN0038134, FBGN0044812, FBGN0052283, FBGN0040734, FBGN0004956, FBGN00002…	302	1281	10996	1.5633	0.702516	0.0378034	0.0371016
GO:0006027~glycosaminoglycan catabolic process	5	1.08225	0.000772	FBGN0043578, FBGN0030310, FBGN0035976, FBGN0033327, FBGN0035977	302	16	10996	11.3783	0.71292	0.0378034	0.0371016
GO:0006575~cellular modified amino acid metabolic process	9	1.94805	0.000824	FBGN0010041, FBGN0063498, FBGN0031117, FBGN0010044, FBGN0063499, FBGN0034335, FBGN0063494, FBGN0038074, FBGN0063491	302	73	10996	4.48898	0.736008	0.0391555	0.0384286
GO:1901136~carbohydrate derivative catabolic process	9	1.94805	0.00127735	FBGN0034582, FBGN0043578, FBGN0030310, FBGN0032002, FBGN0035976, FBGN0033327, FBGN0035977, FBGN0022700, FBGN0020414	302	78	10996	4.20122	0.873246	0.0589769	0.057882
GO:1901135~carbohydrate derivative metabolic process	32	6.92641	0.00163618	FBGN0039464, FBGN0038237, FBGN0037487, FBGN0044872, FBGN0031000, FBGN0260753, FBGN0022700, FBGN0038074, FBGN0052302, FBGN0035607, FBGN0031489, FBGN0030310, FBGN0027493, FBGN0033327, FBGN0030999, FBGN0053958, FBGN0051439, FBGN0033271, FBGN0034582, FBGN0043578, FBGN0085455, FBGN0054056, FBGN0026756, FBGN0020414, FBGN0026077, FBGN0053983, FBGN0032002, FBGN0036229, FBGN0035976, FBGN0036227, FBGN00359…	302	646	10996	1.80362	0.929082	0.0734462	0.0720828
GO:0042178~xenobiotic catabolic process	5	1.08225	0.00322977	FBGN0000473, FBGN0033696, FBGN0033302, FBGN0031182, FBGN0030339	302	23	10996	7.91535	0.994634	0.124269	0.121962
GO:0046701~insecticide catabolic process	5	1.08225	0.00322977	FBGN0000473, FBGN0033696, FBGN0033302, FBGN0031182, FBGN0030339	302	23	10996	7.91535	0.994634	0.124269	0.121962
GO:0017143~insecticide metabolic process	5	1.08225	0.00322977	FBGN0000473, FBGN0033696, FBGN0033302, FBGN0031182, FBGN0030339	302	23	10996	7.91535	0.994634	0.124269	0.121962
GO:0009404~toxin metabolic process	5	1.08225	0.00322977	FBGN0000473, FBGN0033696, FBGN0033302, FBGN0031182, FBGN0030339	302	23	10996	7.91535	0.994634	0.124269	0.121962
GO:0009407~toxin catabolic process	5	1.08225	0.00322977	FBGN0000473, FBGN0033696, FBGN0033302, FBGN0031182, FBGN0030339	302	23	10996	7.91535	0.994634	0.124269	0.121962
GO:0090487~secondary metabolite catabolic process	5	1.08225	0.00322977	FBGN0000473, FBGN0033696, FBGN0033302, FBGN0031182, FBGN0030339	302	23	10996	7.91535	0.994634	0.124269	0.121962
GO:0007586~digestion	4	0.865801	0.00371826	FBGN0023496, FBGN0053542, FBGN0030904, FBGN0004956	302	12	10996	12.1369	0.99757	0.139738	0.137143
GO:0006508~proteolysis	39	8.44156	0.00400824	FBGN0038299, FBGN0085465, FBGN0052581, FBGN0031141, FBGN0039022, FBGN0030777, FBGN0003863, FBGN0052523, FBGN0001285, FBGN0036612, FBGN0031741, FBGN0039108, FBGN0015316, FBGN0051019, FBGN0035669, FBGN0032535, FBGN0032536, FBGN0000808, FBGN0036023, FBGN0039656, FBGN0039777, FBGN0039038, FBGN0263235, FBGN0029827, FBGN0262587, FBGN0039759, FBGN0039758, FBGN0019929, FBGN0032049, FBGN0031653, FBGN00513…	302	891	10996	1.59373	0.998482	0.147212	0.144479
GO:0030277~maintenance of gastrointestinal epithelium	3	0.649351	0.0043205	FBGN0053542, FBGN0030904, FBGN0004956	302	4	10996	27.3079	0.999085	0.149	0.146234
GO:0060729~intestinal epithelial structure maintenance	3	0.649351	0.0043205	FBGN0053542, FBGN0030904, FBGN0004956	302	4	10996	27.3079	0.999085	0.149	0.146234
GO:0044248~cellular catabolic process	31	6.70996	0.00433354	FBGN0037684, FBGN0039464, FBGN0261625, FBGN0040211, FBGN0267408, FBGN0023535, FBGN0052581, FBGN0003965, FBGN0031182, FBGN0038074, FBGN0000473, FBGN0031489, FBGN0004431, FBGN0004430, FBGN0033302, FBGN0030339, FBGN0036262, FBGN0038348, FBGN0039656, FBGN0014031, FBGN0039038, FBGN0004507, FBGN0004427, FBGN0029969, FBGN0004425, FBGN0032002, FBGN0033696, FBGN0030607, FBGN0034229, FBGN0259237, FBGN00335…	302	661	10996	1.70761	0.999105	0.149	0.146234
GO:0016998~cell wall macromolecule catabolic process	4	0.865801	0.00473665	FBGN0004431, FBGN0004430, FBGN0004427, FBGN0004425	302	13	10996	11.2033	0.999535	0.159467	0.156507
GO:0006790~sulfur compound metabolic process	12	2.5974	0.00494551	FBGN0010041, FBGN0063498, FBGN0031117, FBGN0038451, FBGN0005278, FBGN0010044, FBGN0063499, FBGN0034335, FBGN0063494, FBGN0003965, FBGN0038074, FBGN0063491	302	162	10996	2.69708	0.999668	0.163101	0.160073
GO:0019748~secondary metabolic process	10	2.1645	0.00626666	FBGN0000473, FBGN0038105, FBGN0033696, FBGN0035976, FBGN0033302, FBGN0034856, FBGN0003965, FBGN0031182, FBGN0003996, FBGN0030339	302	122	10996	2.98448	0.999961	0.202539	0.198779
GO:0071466~cellular response to xenobiotic stimulus	5	1.08225	0.00670895	FBGN0000473, FBGN0033696, FBGN0033302, FBGN0031182, FBGN0030339	302	28	10996	6.50189	0.999981	0.204448	0.200653
GO:0046680~response to DDT	5	1.08225	0.00670895	FBGN0000473, FBGN0033696, FBGN0033302, FBGN0031182, FBGN0030339	302	28	10996	6.50189	0.999981	0.204448	0.200653
GO:0006805~xenobiotic metabolic process	5	1.08225	0.00670895	FBGN0000473, FBGN0033696, FBGN0033302, FBGN0031182, FBGN0030339	302	28	10996	6.50189	0.999981	0.204448	0.200653
GO:0050896~response to stimulus	109	23.5931	0.00683182	FBGN0010385, FBGN0012042, FBGN0035169, FBGN0052581, FBGN0052185, FBGN0028468, FBGN0003961, FBGN0004652, FBGN0030310, FBGN0010388, FBGN0033302, FBGN0014865, FBGN0034638, FBGN0053958, FBGN0015714, FBGN0041579, FBGN0033153, FBGN0022355, FBGN0262562, FBGN0004427, FBGN0004425, FBGN0025583, FBGN0030200, FBGN0031254, FBGN0053542, FBGN0035976, FBGN0014859, FBGN0035977, FBGN0039818, FBGN0034407, FBGN00382…	302	3215	10996	1.23445	0.999985	0.204448	0.200653
GO:0044036~cell wall macromolecule metabolic process	4	0.865801	0.00723652	FBGN0004431, FBGN0004430, FBGN0004427, FBGN0004425	302	15	10996	9.70949	0.999992	0.212622	0.208675
GO:0009410~response to xenobiotic stimulus	5	1.08225	0.00761779	FBGN0000473, FBGN0033696, FBGN0033302, FBGN0031182, FBGN0030339	302	29	10996	6.27769	0.999996	0.219828	0.215747
GO:0071554~cell wall organization or biogenesis	4	0.865801	0.00872834	FBGN0004431, FBGN0004430, FBGN0004427, FBGN0004425	302	16	10996	9.10265	0.999999	0.247456	0.242862
GO:1901605~alpha-amino acid metabolic process	8	1.7316	0.0102984	FBGN0037684, FBGN0261625, FBGN0014031, FBGN0038105, FBGN0040211, FBGN0023535, FBGN0003965, FBGN0038074	302	88	10996	3.31005	1	0.286936	0.281609
GO:0030203~glycosaminoglycan metabolic process	5	1.08225	0.0120515	FBGN0043578, FBGN0030310, FBGN0035976, FBGN0033327, FBGN0035977	302	33	10996	5.51676	1	0.330089	0.323961
GO:1901606~alpha-amino acid catabolic process	5	1.08225	0.013371	FBGN0037684, FBGN0261625, FBGN0040211, FBGN0023535, FBGN0003965	302	34	10996	5.3545	1	0.360125	0.353439
GO:0009072~aromatic amino acid family metabolic process	4	0.865801	0.0142173	FBGN0038105, FBGN0036992, FBGN0040211, FBGN0003965	302	19	10996	7.66539	1	0.373228	0.3663
GO:0038001~paracrine signaling	3	0.649351	0.0143194	FBGN0053542, FBGN0030904, FBGN0004956	302	7	10996	15.6045	1	0.373228	0.3663
GO:0017085~response to insecticide	5	1.08225	0.0162771	FBGN0000473, FBGN0033696, FBGN0033302, FBGN0031182, FBGN0030339	302	36	10996	5.05703	1	0.41752	0.409769
GO:0042335~cuticle development	15	3.24675	0.017088	FBGN0034582, FBGN0038105, FBGN0035510, FBGN0030394, FBGN0042627, FBGN0042119, FBGN0020414, FBGN0026077, FBGN0000075, FBGN0035512, FBGN0033598, FBGN0033731, FBGN0014859, FBGN0034856, FBGN0039805	302	271	10996	2.01535	1	0.4268	0.418877
GO:0044282~small molecule catabolic process	9	1.94805	0.0171671	FBGN0003961, FBGN0037684, FBGN0261625, FBGN0036262, FBGN0014031, FBGN0040211, FBGN0023535, FBGN0003965, FBGN0029969	302	120	10996	2.73079	1	0.4268	0.418877
GO:0022600~digestive system process	3	0.649351	0.0187503	FBGN0053542, FBGN0030904, FBGN0004956	302	8	10996	13.654	1	0.459098	0.450575
GO:0050776~regulation of immune response	10	2.1645	0.0247414	FBGN0030310, FBGN0033453, FBGN0004240, FBGN0035976, FBGN0004507, FBGN0010388, FBGN0004956, FBGN0033327, FBGN0261534, FBGN0031317	302	153	10996	2.37978	1	0.596747	0.585669
GO:0009620~response to fungus	6	1.2987	0.0304885	FBGN0038299, FBGN0052283, FBGN0022355, FBGN0052274, FBGN0014865, FBGN0031317	302	64	10996	3.41349	1	0.724549	0.711098
GO:0016054~organic acid catabolic process	7	1.51515	0.031849	FBGN0037684, FBGN0261625, FBGN0014031, FBGN0040211, FBGN0023535, FBGN0003965, FBGN0029969	302	87	10996	2.92959	1	0.745913	0.732066
GO:0031347~regulation of defense response	9	1.94805	0.034495	FBGN0030310, FBGN0033453, FBGN0004240, FBGN0035976, FBGN0004507, FBGN0010388, FBGN0004956, FBGN0033327, FBGN0031317	302	137	10996	2.39194	1	0.796343	0.781559
GO:0040003~chitin-based cuticle development	11	2.38095	0.0407488	FBGN0034582, FBGN0026077, FBGN0000075, FBGN0035510, FBGN0035512, FBGN0030394, FBGN0033598, FBGN0033731, FBGN0042119, FBGN0020414, FBGN0039805	302	194	10996	2.06452	1	0.927465	0.910247
GO:0044281~small molecule metabolic process	33	7.14286	0.0429001	FBGN0040256, FBGN0037684, FBGN0039464, FBGN0261625, FBGN0038237, FBGN0036992, FBGN0040211, FBGN0267408, FBGN0023535, FBGN0003965, FBGN0260753, FBGN0038074, FBGN0003961, FBGN0031489, FBGN0000075, FBGN0027493, FBGN0053958, FBGN0259977, FBGN0036262, FBGN0038348, FBGN0014031, FBGN0038105, FBGN0032067, FBGN0004507, FBGN0042627, FBGN0026756, FBGN0029969, FBGN0027843, FBGN0263199, FBGN0005278, FBGN00402…	302	855	10996	1.40532	1	0.96287	0.944995
GO:0009063~cellular amino acid catabolic process	4	0.865801	0.0439141	FBGN0037684, FBGN0261625, FBGN0040211, FBGN0023535	302	29	10996	5.02215	1	0.972125	0.954078
GO:0016042~lipid catabolic process	8	1.7316	0.0465633	FBGN0039476, FBGN0023496, FBGN0030828, FBGN0030607, FBGN0036996, FBGN0051091, FBGN0039470, FBGN0029969	302	120	10996	2.42737	1	1	0.982043
GO:0005975~carbohydrate metabolic process	21	4.54545	0.0497154	FBGN0283427, FBGN0033271, FBGN0260746, FBGN0032381, FBGN0034582, FBGN0033294, FBGN0036262, FBGN0033296, FBGN0033297, FBGN0044872, FBGN0032067, FBGN0004507, FBGN0054056, FBGN0022700, FBGN0020414, FBGN0001078, FBGN0265045, FBGN0000078, FBGN0263199, FBGN0002570, FBGN0014859	302	491	10996	1.55728	1	1	0.982043

## Sheet: down-GO_BP
Term	Count	%	PValue	Genes	List Total	Pop Hits	Pop Total	Fold Enrichment	Bonferroni	Benjamini	FDR
GO:0006366~transcription from RNA polymerase II promoter	25	7.64526	0.000183	FBGN0038773, FBGN0041103, FBGN0039788, FBGN0004618, FBGN0002735, FBGN0040338, FBGN0002734, FBGN0004854, FBGN0002633, FBGN0031623, FBGN0003145, FBGN0004372, FBGN0004170, FBGN0031309, FBGN0033865, FBGN0013323, FBGN0036224, FBGN0019940, FBGN0033770, FBGN0032660, FBGN0034829, FBGN0000320, FBGN0010433, FBGN0034667, FBGN0051702	220	539	10996	2.31827	0.252723	0.124792	0.123927
GO:0097659~nucleic acid-templated transcription	43	13.1498	0.000415	FBGN0038773, FBGN0041103, FBGN0039788, FBGN0004618, FBGN0002735, FBGN0003527, FBGN0040338, FBGN0038252, FBGN0002734, FBGN0004854, FBGN0002633, FBGN0033748, FBGN0035608, FBGN0031623, FBGN0003145, FBGN0028887, FBGN0000591, FBGN0004372, FBGN0032651, FBGN0004170, FBGN0031309, FBGN0033865, FBGN0035626, FBGN0038189, FBGN0013323, FBGN0036224, FBGN0019940, FBGN0033770, FBGN0032660, FBGN0016034, FBGN00315…	220	1247	10996	1.72351	0.482995	0.124792	0.123927
GO:0032774~RNA biosynthetic process	43	13.1498	0.000444	FBGN0038773, FBGN0041103, FBGN0039788, FBGN0004618, FBGN0002735, FBGN0003527, FBGN0040338, FBGN0038252, FBGN0002734, FBGN0004854, FBGN0002633, FBGN0033748, FBGN0035608, FBGN0031623, FBGN0003145, FBGN0028887, FBGN0000591, FBGN0004372, FBGN0032651, FBGN0004170, FBGN0031309, FBGN0033865, FBGN0035626, FBGN0038189, FBGN0013323, FBGN0036224, FBGN0019940, FBGN0033770, FBGN0032660, FBGN0016034, FBGN00315…	220	1251	10996	1.718	0.506133	0.124792	0.123927
GO:0010468~regulation of gene expression	48	14.6789	0.000487	FBGN0038773, FBGN0041103, FBGN0039788, FBGN0039622, FBGN0004618, FBGN0002735, FBGN0003527, FBGN0040338, FBGN0038252, FBGN0002734, FBGN0004854, FBGN0002633, FBGN0033748, FBGN0035608, FBGN0003145, FBGN0028887, FBGN0000591, FBGN0004372, FBGN0033069, FBGN0032651, FBGN0004170, FBGN0031309, FBGN0033865, FBGN0035626, FBGN0034834, FBGN0038189, FBGN0013323, FBGN0036224, FBGN0019940, FBGN0033770, FBGN00326…	220	1459	10996	1.64436	0.538341	0.124792	0.123927
GO:0006355~regulation of transcription, DNA-templated	40	12.2324	0.000585	FBGN0038773, FBGN0039788, FBGN0004618, FBGN0002735, FBGN0003527, FBGN0040338, FBGN0038252, FBGN0002734, FBGN0004854, FBGN0002633, FBGN0033748, FBGN0035608, FBGN0003145, FBGN0028887, FBGN0000591, FBGN0004372, FBGN0032651, FBGN0004170, FBGN0031309, FBGN0033865, FBGN0035626, FBGN0038189, FBGN0013323, FBGN0036224, FBGN0019940, FBGN0033770, FBGN0032660, FBGN0016034, FBGN0031592, FBGN0000146, FBGN00260…	220	1148	10996	1.74153	0.604878	0.124792	0.123927
GO:1903506~regulation of nucleic acid-templated transcription	40	12.2324	0.000615	FBGN0038773, FBGN0039788, FBGN0004618, FBGN0002735, FBGN0003527, FBGN0040338, FBGN0038252, FBGN0002734, FBGN0004854, FBGN0002633, FBGN0033748, FBGN0035608, FBGN0003145, FBGN0028887, FBGN0000591, FBGN0004372, FBGN0032651, FBGN0004170, FBGN0031309, FBGN0033865, FBGN0035626, FBGN0038189, FBGN0013323, FBGN0036224, FBGN0019940, FBGN0033770, FBGN0032660, FBGN0016034, FBGN0031592, FBGN0000146, FBGN00260…	220	1151	10996	1.73699	0.623639	0.124792	0.123927
GO:2001141~regulation of RNA biosynthetic process	40	12.2324	0.000615	FBGN0038773, FBGN0039788, FBGN0004618, FBGN0002735, FBGN0003527, FBGN0040338, FBGN0038252, FBGN0002734, FBGN0004854, FBGN0002633, FBGN0033748, FBGN0035608, FBGN0003145, FBGN0028887, FBGN0000591, FBGN0004372, FBGN0032651, FBGN0004170, FBGN0031309, FBGN0033865, FBGN0035626, FBGN0038189, FBGN0013323, FBGN0036224, FBGN0019940, FBGN0033770, FBGN0032660, FBGN0016034, FBGN0031592, FBGN0000146, FBGN00260…	220	1151	10996	1.73699	0.623639	0.124792	0.123927
GO:0051252~regulation of RNA metabolic process	42	12.844	0.000629	FBGN0038773, FBGN0039788, FBGN0004618, FBGN0002735, FBGN0003527, FBGN0040338, FBGN0038252, FBGN0002734, FBGN0004854, FBGN0002633, FBGN0033748, FBGN0035608, FBGN0003145, FBGN0028887, FBGN0000591, FBGN0004372, FBGN0032651, FBGN0004170, FBGN0031309, FBGN0033865, FBGN0035626, FBGN0034834, FBGN0038189, FBGN0013323, FBGN0036224, FBGN0019940, FBGN0033770, FBGN0032660, FBGN0016034, FBGN0030085, FBGN00315…	220	1232	10996	1.70393	0.631622	0.124792	0.123927
GO:0018130~heterocycle biosynthetic process	48	14.6789	0.000964	FBGN0038773, FBGN0041103, FBGN0039788, FBGN0004618, FBGN0002735, FBGN0003527, FBGN0040338, FBGN0038252, FBGN0002734, FBGN0004854, FBGN0002633, FBGN0033748, FBGN0035608, FBGN0051477, FBGN0031623, FBGN0003145, FBGN0028887, FBGN0000591, FBGN0004372, FBGN0032651, FBGN0010222, FBGN0004170, FBGN0052305, FBGN0031309, FBGN0033865, FBGN0035626, FBGN0038189, FBGN0013323, FBGN0036224, FBGN0019940, FBGN00337…	220	1505	10996	1.5941	0.783665	0.151661	0.15061
GO:0019438~aromatic compound biosynthetic process	48	14.6789	0.00109519	FBGN0038773, FBGN0041103, FBGN0039788, FBGN0004618, FBGN0002735, FBGN0003527, FBGN0040338, FBGN0038252, FBGN0002734, FBGN0004854, FBGN0002633, FBGN0033748, FBGN0035608, FBGN0051477, FBGN0031623, FBGN0003145, FBGN0028887, FBGN0000591, FBGN0004372, FBGN0032651, FBGN0010222, FBGN0004170, FBGN0052305, FBGN0031309, FBGN0033865, FBGN0035626, FBGN0038189, FBGN0013323, FBGN0036224, FBGN0019940, FBGN00337…	220	1514	10996	1.58463	0.824499	0.151661	0.15061
GO:1901362~organic cyclic compound biosynthetic process	49	14.9847	0.00109858	FBGN0004618, FBGN0003527, FBGN0086917, FBGN0002633, FBGN0004854, FBGN0033748, FBGN0035608, FBGN0004372, FBGN0032651, FBGN0010222, FBGN0004170, FBGN0052305, FBGN0033865, FBGN0013323, FBGN0036224, FBGN0019940, FBGN0032660, FBGN0016034, FBGN0000146, FBGN0028852, FBGN0032707, FBGN0052971, FBGN0038773, FBGN0041103, FBGN0039788, FBGN0002735, FBGN0038252, FBGN0040338, FBGN0002734, FBGN0051477, FBGN00316…	220	1556	10996	1.57398	0.825442	0.151661	0.15061
GO:2000112~regulation of cellular macromolecule biosynthetic process	43	13.1498	0.00118671	FBGN0038773, FBGN0039788, FBGN0039622, FBGN0004618, FBGN0002735, FBGN0003527, FBGN0040338, FBGN0038252, FBGN0002734, FBGN0004854, FBGN0002633, FBGN0033748, FBGN0035608, FBGN0003145, FBGN0028887, FBGN0000591, FBGN0004372, FBGN0033069, FBGN0032651, FBGN0004170, FBGN0031309, FBGN0033865, FBGN0035626, FBGN0038189, FBGN0013323, FBGN0036224, FBGN0019940, FBGN0033770, FBGN0032660, FBGN0016034, FBGN00315…	220	1313	10996	1.63688	0.848265	0.151661	0.15061
GO:0034654~nucleobase-containing compound biosynthetic process	46	14.0673	0.00128386	FBGN0038773, FBGN0041103, FBGN0039788, FBGN0004618, FBGN0002735, FBGN0003527, FBGN0040338, FBGN0038252, FBGN0002734, FBGN0004854, FBGN0002633, FBGN0033748, FBGN0035608, FBGN0051477, FBGN0031623, FBGN0003145, FBGN0028887, FBGN0000591, FBGN0004372, FBGN0032651, FBGN0004170, FBGN0052305, FBGN0031309, FBGN0033865, FBGN0035626, FBGN0038189, FBGN0013323, FBGN0036224, FBGN0019940, FBGN0033770, FBGN00326…	220	1442	10996	1.59443	0.869981	0.151661	0.15061
GO:0010556~regulation of macromolecule biosynthetic process	43	13.1498	0.00133706	FBGN0038773, FBGN0039788, FBGN0039622, FBGN0004618, FBGN0002735, FBGN0003527, FBGN0040338, FBGN0038252, FBGN0002734, FBGN0004854, FBGN0002633, FBGN0033748, FBGN0035608, FBGN0003145, FBGN0028887, FBGN0000591, FBGN0004372, FBGN0033069, FBGN0032651, FBGN0004170, FBGN0031309, FBGN0033865, FBGN0035626, FBGN0038189, FBGN0013323, FBGN0036224, FBGN0019940, FBGN0033770, FBGN0032660, FBGN0016034, FBGN00315…	220	1321	10996	1.62696	0.880528	0.151661	0.15061
GO:0019219~regulation of nucleobase-containing compound metabolic process	42	12.844	0.00157322	FBGN0038773, FBGN0039788, FBGN0004618, FBGN0002735, FBGN0003527, FBGN0040338, FBGN0038252, FBGN0002734, FBGN0004854, FBGN0002633, FBGN0033748, FBGN0035608, FBGN0003145, FBGN0028887, FBGN0000591, FBGN0004372, FBGN0032651, FBGN0004170, FBGN0031309, FBGN0033865, FBGN0035626, FBGN0034834, FBGN0038189, FBGN0013323, FBGN0036224, FBGN0019940, FBGN0033770, FBGN0032660, FBGN0016034, FBGN0030085, FBGN00315…	220	1291	10996	1.62605	0.917934	0.166551	0.165398
GO:0010557~positive regulation of macromolecule biosynthetic process	18	5.50459	0.0025291	FBGN0038773, FBGN0036224, FBGN0039788, FBGN0032660, FBGN0004618, FBGN0283442, FBGN0040338, FBGN0000146, FBGN0033748, FBGN0003145, FBGN0034829, FBGN0031715, FBGN0000320, FBGN0004372, FBGN0010433, FBGN0034667, FBGN0004170, FBGN0035626	220	398	10996	2.26048	0.98207	0.24024	0.238575
GO:0006357~regulation of transcription from RNA polymerase II promoter	23	7.03364	0.00265016	FBGN0038773, FBGN0013323, FBGN0036224, FBGN0019940, FBGN0033770, FBGN0039788, FBGN0032660, FBGN0004618, FBGN0002735, FBGN0040338, FBGN0002734, FBGN0004854, FBGN0002633, FBGN0003145, FBGN0034829, FBGN0000320, FBGN0052971, FBGN0004372, FBGN0010433, FBGN0034667, FBGN0004170, FBGN0033865, FBGN0031309	220	578	10996	1.9889	0.985214	0.24024	0.238575
GO:0051171~regulation of nitrogen compound metabolic process	45	13.7615	0.00283138	FBGN0038773, FBGN0039788, FBGN0039622, FBGN0004618, FBGN0002735, FBGN0003527, FBGN0040338, FBGN0038252, FBGN0002734, FBGN0004854, FBGN0002633, FBGN0033748, FBGN0035608, FBGN0003145, FBGN0028887, FBGN0000591, FBGN0004372, FBGN0033069, FBGN0032651, FBGN0004170, FBGN0031309, FBGN0033865, FBGN0035626, FBGN0034834, FBGN0038189, FBGN0013323, FBGN0036224, FBGN0019940, FBGN0033770, FBGN0032660, FBGN00160…	220	1458	10996	1.54265	0.98892	0.24024	0.238575
GO:0031326~regulation of cellular biosynthetic process	43	13.1498	0.00290638	FBGN0038773, FBGN0039788, FBGN0039622, FBGN0004618, FBGN0002735, FBGN0003527, FBGN0040338, FBGN0038252, FBGN0002734, FBGN0004854, FBGN0002633, FBGN0033748, FBGN0035608, FBGN0003145, FBGN0028887, FBGN0000591, FBGN0004372, FBGN0033069, FBGN0032651, FBGN0004170, FBGN0031309, FBGN0033865, FBGN0035626, FBGN0038189, FBGN0013323, FBGN0036224, FBGN0019940, FBGN0033770, FBGN0032660, FBGN0016034, FBGN00315…	220	1376	10996	1.56193	0.990167	0.24024	0.238575
GO:0009889~regulation of biosynthetic process	43	13.1498	0.00302569	FBGN0038773, FBGN0039788, FBGN0039622, FBGN0004618, FBGN0002735, FBGN0003527, FBGN0040338, FBGN0038252, FBGN0002734, FBGN0004854, FBGN0002633, FBGN0033748, FBGN0035608, FBGN0003145, FBGN0028887, FBGN0000591, FBGN0004372, FBGN0033069, FBGN0032651, FBGN0004170, FBGN0031309, FBGN0033865, FBGN0035626, FBGN0038189, FBGN0013323, FBGN0036224, FBGN0019940, FBGN0033770, FBGN0032660, FBGN0016034, FBGN00315…	220	1379	10996	1.55853	0.991869	0.24024	0.238575
GO:0031328~positive regulation of cellular biosynthetic process	19	5.8104	0.00334176	FBGN0038773, FBGN0013323, FBGN0036224, FBGN0039788, FBGN0032660, FBGN0004618, FBGN0283442, FBGN0040338, FBGN0000146, FBGN0033748, FBGN0003145, FBGN0034829, FBGN0031715, FBGN0000320, FBGN0004372, FBGN0010433, FBGN0034667, FBGN0004170, FBGN0035626	220	444	10996	2.13886	0.995086	0.241214	0.239543
GO:0009891~positive regulation of biosynthetic process	19	5.8104	0.00334176	FBGN0038773, FBGN0013323, FBGN0036224, FBGN0039788, FBGN0032660, FBGN0004618, FBGN0283442, FBGN0040338, FBGN0000146, FBGN0033748, FBGN0003145, FBGN0034829, FBGN0031715, FBGN0000320, FBGN0004372, FBGN0010433, FBGN0034667, FBGN0004170, FBGN0035626	220	444	10996	2.13886	0.995086	0.241214	0.239543
GO:0010628~positive regulation of gene expression	18	5.50459	0.00369832	FBGN0038773, FBGN0036224, FBGN0039788, FBGN0032660, FBGN0004618, FBGN0283442, FBGN0040338, FBGN0000146, FBGN0033748, FBGN0003145, FBGN0034829, FBGN0031715, FBGN0000320, FBGN0004372, FBGN0010433, FBGN0034667, FBGN0004170, FBGN0035626	220	413	10996	2.17838	0.997216	0.255345	0.253576
GO:0045944~positive regulation of transcription from RNA polymerase II promoter	13	3.97554	0.00659929	FBGN0038773, FBGN0036224, FBGN0039788, FBGN0032660, FBGN0004618, FBGN0040338, FBGN0003145, FBGN0034829, FBGN0000320, FBGN0004372, FBGN0010433, FBGN0034667, FBGN0004170	220	264	10996	2.46123	0.999973	0.436653	0.433628
GO:0051254~positive regulation of RNA metabolic process	16	4.89297	0.00698559	FBGN0038773, FBGN0036224, FBGN0039788, FBGN0032660, FBGN0004618, FBGN0040338, FBGN0000146, FBGN0033748, FBGN0003145, FBGN0034829, FBGN0031715, FBGN0000320, FBGN0004372, FBGN0010433, FBGN0034667, FBGN0004170	220	369	10996	2.16723	0.999985	0.443725	0.440651
GO:0051173~positive regulation of nitrogen compound metabolic process	18	5.50459	0.00838295	FBGN0038773, FBGN0036224, FBGN0039788, FBGN0032660, FBGN0004618, FBGN0283442, FBGN0040338, FBGN0000146, FBGN0033748, FBGN0003145, FBGN0034829, FBGN0031715, FBGN0000320, FBGN0004372, FBGN0010433, FBGN0034667, FBGN0004170, FBGN0035626	220	449	10996	2.00373	0.999998	0.512005	0.508458
GO:0045893~positive regulation of transcription, DNA-templated	15	4.58716	0.012686	FBGN0038773, FBGN0036224, FBGN0039788, FBGN0032660, FBGN0004618, FBGN0040338, FBGN0033748, FBGN0003145, FBGN0034829, FBGN0031715, FBGN0000320, FBGN0004372, FBGN0010433, FBGN0034667, FBGN0004170	220	359	10996	2.08838	1	0.676906	0.672217
GO:1903508~positive regulation of nucleic acid-templated transcription	15	4.58716	0.012686	FBGN0038773, FBGN0036224, FBGN0039788, FBGN0032660, FBGN0004618, FBGN0040338, FBGN0033748, FBGN0003145, FBGN0034829, FBGN0031715, FBGN0000320, FBGN0004372, FBGN0010433, FBGN0034667, FBGN0004170	220	359	10996	2.08838	1	0.676906	0.672217
GO:1902680~positive regulation of RNA biosynthetic process	15	4.58716	0.012686	FBGN0038773, FBGN0036224, FBGN0039788, FBGN0032660, FBGN0004618, FBGN0040338, FBGN0033748, FBGN0003145, FBGN0034829, FBGN0031715, FBGN0000320, FBGN0004372, FBGN0010433, FBGN0034667, FBGN0004170	220	359	10996	2.08838	1	0.676906	0.672217
GO:0006351~transcription, DNA-templated	34	10.3976	0.0127879	FBGN0038773, FBGN0041103, FBGN0039788, FBGN0004618, FBGN0002735, FBGN0003527, FBGN0040338, FBGN0002734, FBGN0004854, FBGN0002633, FBGN0033748, FBGN0035608, FBGN0031623, FBGN0003145, FBGN0000591, FBGN0004372, FBGN0004170, FBGN0031309, FBGN0033865, FBGN0013323, FBGN0036224, FBGN0019940, FBGN0033770, FBGN0032660, FBGN0016034, FBGN0000146, FBGN0034829, FBGN0031715, FBGN0027788, FBGN0000320, FBGN00529…	220	1113	10996	1.52685	1	0.676906	0.672217
GO:0045935~positive regulation of nucleobase-containing compound metabolic process	16	4.89297	0.0134076	FBGN0038773, FBGN0036224, FBGN0039788, FBGN0032660, FBGN0004618, FBGN0040338, FBGN0000146, FBGN0033748, FBGN0003145, FBGN0034829, FBGN0031715, FBGN0000320, FBGN0004372, FBGN0010433, FBGN0034667, FBGN0004170	220	398	10996	2.00932	1	0.686815	0.682057
GO:0010608~posttranscriptional regulation of gene expression	10	3.0581	0.0171049	FBGN0035608, FBGN0028852, FBGN0034740, FBGN0039622, FBGN0016034, FBGN0033069, FBGN0283442, FBGN0035626, FBGN0034965, FBGN0000146	220	197	10996	2.53715	1	0.848833	0.842953
GO:0060271~cilium morphogenesis	6	1.83486	0.0215418	FBGN0038342, FBGN0031707, FBGN0032891, FBGN0034740, FBGN0036206, FBGN0032446	220	80	10996	3.74864	1	1	0.993699
GO:0007283~spermatogenesis	13	3.97554	0.0224144	FBGN0041103, FBGN0034740, FBGN0016034, FBGN0262598, FBGN0033748, FBGN0035608, FBGN0000320, FBGN0031905, FBGN0004372, FBGN0034423, FBGN0034667, FBGN0041195, FBGN0036868	220	312	10996	2.08258	1	1	0.993699
GO:0051123~RNA polymerase II transcriptional preinitiation complex assembly	4	1.22324	0.0232444	FBGN0041103, FBGN0036224, FBGN0039788, FBGN0040338	220	31	10996	6.44927	1	1	0.993699
GO:0048232~male gamete generation	13	3.97554	0.0233478	FBGN0041103, FBGN0034740, FBGN0016034, FBGN0262598, FBGN0033748, FBGN0035608, FBGN0000320, FBGN0031905, FBGN0004372, FBGN0034423, FBGN0034667, FBGN0041195, FBGN0036868	220	314	10996	2.06931	1	1	0.993699
GO:0070897~DNA-templated transcriptional preinitiation complex assembly	4	1.22324	0.0252813	FBGN0041103, FBGN0036224, FBGN0039788, FBGN0040338	220	32	10996	6.24773	1	1	0.993699
GO:0060255~regulation of macromolecule metabolic process	49	14.9847	0.0260198	FBGN0004618, FBGN0003527, FBGN0002633, FBGN0004854, FBGN0033748, FBGN0035608, FBGN0004372, FBGN0033069, FBGN0032651, FBGN0004170, FBGN0033865, FBGN0034834, FBGN0013323, FBGN0036224, FBGN0019940, FBGN0032660, FBGN0016034, FBGN0030085, FBGN0283442, FBGN0000146, FBGN0028852, FBGN0032707, FBGN0052971, FBGN0034965, FBGN0038773, FBGN0041103, FBGN0039788, FBGN0039622, FBGN0034894, FBGN0002735, FBGN00382…	220	1838	10996	1.33249	1	1	0.993699
GO:0044782~cilium organization	6	1.83486	0.0271644	FBGN0038342, FBGN0031707, FBGN0032891, FBGN0034740, FBGN0036206, FBGN0032446	220	85	10996	3.52813	1	1	0.993699
GO:0006367~transcription initiation from RNA polymerase II promoter	6	1.83486	0.0296516	FBGN0031623, FBGN0041103, FBGN0036224, FBGN0039788, FBGN0040338, FBGN0031309	220	87	10996	3.44702	1	1	0.993699
GO:0050916~sensory perception of sweet taste	3	0.917431	0.0306971	FBGN0035167, FBGN0045479, FBGN0052255	220	14	10996	10.7104	1	1	0.993699
GO:0006352~DNA-templated transcription, initiation	7	2.14067	0.032685	FBGN0031623, FBGN0041103, FBGN0036224, FBGN0039788, FBGN0004372, FBGN0040338, FBGN0031309	220	120	10996	2.91561	1	1	0.993699
GO:0016441~posttranscriptional gene silencing	5	1.52905	0.0366019	FBGN0035608, FBGN0016034, FBGN0035626, FBGN0034965, FBGN0000146	220	63	10996	3.96681	1	1	0.993699
GO:0016070~RNA metabolic process	49	14.9847	0.0479011	FBGN0004618, FBGN0003527, FBGN0002633, FBGN0004854, FBGN0033748, FBGN0035608, FBGN0004372, FBGN0032651, FBGN0004170, FBGN0033865, FBGN0034834, FBGN0013323, FBGN0038887, FBGN0036224, FBGN0019940, FBGN0032660, FBGN0016034, FBGN0030085, FBGN0283442, FBGN0000146, FBGN0028852, FBGN0032707, FBGN0052971, FBGN0010258, FBGN0038773, FBGN0041103, FBGN0039788, FBGN0002735, FBGN0038252, FBGN0040338, FBGN00027…	220	1912	10996	1.28091	1	1	0.993699

## Sheet: DEG category
Term	Counts
cellular process	169	up
metabolic process	157	up
response to stimulus	111	up
biological regulation	80	up
multicellular organismal process	78	up
localization	50	up
developmental process	49	up
interspecies interaction between organisms	47	up
immune system process	43	up
signaling	40	up
cellular process	186	down
metabolic process	142	down
biological regulation	94	down
multicellular organismal process	86	down
developmental process	61	down
localization	51	down
reproduction	47	down
response to stimulus	43	down
reproductive process	39	down
multi-organism process	34	down

## Sheet: up-KEGG
Category	Term	Count	%	PValue	Genes	List Total	Pop Hits	Pop Total	Fold Enrichment	Bonferroni	Benjamini	FDR
KEGG_PATHWAY	dme00980:Metabolism of xenobiotics by cytochrome P450	12	2.5974	1.79e-07	FBGN0010041, FBGN0063498, FBGN0040256, FBGN0031117, FBGN0010044, FBGN0063499, FBGN0034335, FBGN0040260, FBGN0063494, FBGN0026756, FBGN0031418, FBGN0063491	70	61	2737	7.6918	1.14e-05	1.14e-05	1.04e-05
KEGG_PATHWAY	dme00982:Drug metabolism - cytochrome P450	11	2.38095	1.73e-06	FBGN0010041, FBGN0063498, FBGN0040256, FBGN0031117, FBGN0010044, FBGN0063499, FBGN0034335, FBGN0040260, FBGN0063494, FBGN0026756, FBGN0063491	70	61	2737	7.05082	0.000111	5.55e-05	5.03e-05
KEGG_PATHWAY	dme01100:Metabolic pathways	40	8.65801	3.74e-05	FBGN0040256, FBGN0037684, FBGN0037164, FBGN0039464, FBGN0261625, FBGN0037165, FBGN0036992, FBGN0035620, FBGN0040211, FBGN0023535, FBGN0003965, FBGN0026602, FBGN0037163, FBGN0003961, FBGN0051015, FBGN0000078, FBGN0031489, FBGN0024289, FBGN0002570, FBGN0027493, FBGN0283427, FBGN0260746, FBGN0040069, FBGN0032381, FBGN0033294, FBGN0033296, FBGN0039656, FBGN0014031, FBGN0033297, FBGN0035476, FBGN00045…	70	901	2737	1.73585	0.00239382	0.000799	0.000724
KEGG_PATHWAY	dme00500:Starch and sucrose metabolism	7	1.51515	9.23e-05	FBGN0033294, FBGN0032381, FBGN0000078, FBGN0033296, FBGN0033297, FBGN0002570, FBGN0004507	70	31	2737	8.82903	0.00589168	0.00147721	0.00133872
KEGG_PATHWAY	dme00480:Glutathione metabolism	9	1.94805	0.000124	FBGN0010041, FBGN0063498, FBGN0031117, FBGN0010044, FBGN0039656, FBGN0063499, FBGN0034335, FBGN0063494, FBGN0063491	70	62	2737	5.67581	0.00787483	0.0015811	0.00143287
KEGG_PATHWAY	dme00052:Galactose metabolism	7	1.51515	0.000159	FBGN0260746, FBGN0033294, FBGN0032381, FBGN0033296, FBGN0033297, FBGN0002570, FBGN0035476	70	34	2737	8.05	0.0101168	0.00169459	0.00153573
KEGG_PATHWAY	dme00040:Pentose and glucuronate interconversions	7	1.51515	0.000602	FBGN0040256, FBGN0024289, FBGN0035476, FBGN0040260, FBGN0026756, FBGN0031418, FBGN0022359	70	43	2737	6.36512	0.0378156	0.00550536	0.00498923
KEGG_PATHWAY	dme00983:Drug metabolism - other enzymes	6	1.2987	0.00593646	FBGN0040256, FBGN0039464, FBGN0031489, FBGN0040260, FBGN0032002, FBGN0026756	70	47	2737	4.99149	0.316867	0.0474917	0.0430393
KEGG_PATHWAY	dme00600:Sphingolipid metabolism	4	0.865801	0.0320205	FBGN0260746, FBGN0037164, FBGN0037165, FBGN0037163	70	28	2737	5.58571	0.875424	0.227701	0.206354
KEGG_PATHWAY	dme00053:Ascorbate and aldarate metabolism	4	0.865801	0.0382963	FBGN0040256, FBGN0036262, FBGN0040260, FBGN0026756	70	30	2737	5.21333	0.917843	0.245096	0.222119

## Sheet: down-KEGG
Category	Term	Count	%	PValue	Genes	List Total	Pop Hits	Pop Total	Fold Enrichment	Bonferroni	Benjamini	FDR
KEGG_PATHWAY	dme00790:Folate biosynthesis	3	0.917431	0.0483026	FBGN0034710, FBGN0035964, FBGN0034712	40	25	2737	8.211	0.886773	1	1
