# Supplementary material for: Profiling ATM regulated genes in Drosophila at physiological condition and after ionizing radiation
Source: Hereditas. 2022 Oct 21;159:41. doi: 10.1186/s41065-022-00254-9 (PMC9587650; doi:10.1186/s41065-022-00254-9)
Supplement: Supplementary file 7 — Additional file 7: Table S4. Differentially expressed protein-coding genes in atm mutated flies after X-ray irradiation. [file 41065_2022_254_MOESM7_ESM.xlsx]

## Sheet: up protein-coding genes
Symbol	baseMean	log2FoldChange	lfcSE	stat	pvalue	padj
Tektin-C	954.876	3.067	0.394744	7.76959	7.87405e-15	2.28127e-11
Cht9	464.842	3.90083	0.513798	7.59214	3.14668e-14	7.59713e-11
CG13135	81.0088	5.47195	0.729787	7.49801	6.4792e-14	1.34083e-10
Lime	328.748	2.83687	0.394046	7.19934	6.05028e-13	1.09555e-09
CG13946	227.218	3.9645	0.561624	7.05899	1.6772e-12	2.69955e-09
CG3513	1572.39	4.45027	0.645694	6.89222	5.49286e-12	7.2336e-09
CG12506	128.489	3.8595	0.571722	6.75066	1.47171e-11	1.7766e-08
CG16898	605.317	5.8605	0.87904	6.66693	2.61216e-11	2.91075e-08
CG43168	37.9956	5.67089	0.871736	6.50528	7.75506e-11	8.02427e-08
CG32302	26207.4	1.61149	0.250642	6.42944	1.28073e-10	1.15954e-07
CG32625	50.6327	3.3228	0.549956	6.04194	1.52273e-09	1.05039e-06
hoe1	639.201	2.08839	0.352908	5.91765	3.26565e-09	2.15028e-06
Yp2	251.652	5.13161	0.884218	5.80355	6.49249e-09	3.91876e-06
PGRP-SC1b	522.432	5.1338	0.896363	5.72737	1.01999e-08	5.91026e-06
CG32107	411.851	3.23349	0.565951	5.71337	1.10758e-08	6.1709e-06
CG18404	187.821	2.86226	0.509245	5.6206	1.90297e-08	9.84513e-06
Nazo	136.196	2.2961	0.414558	5.53866	3.04796e-08	1.42428e-05
CG6271	449.035	3.6282	0.654376	5.54452	2.94759e-08	1.42428e-05
NimC1	959.416	2.25599	0.429689	5.25028	1.51865e-07	6.28546e-05
CG14852	188.077	3.88798	0.754507	5.15301	2.56335e-07	9.30795e-05
Acbp2	1801.04	3.18678	0.61849	5.15251	2.57019e-07	9.30795e-05
CG32834	18.072	4.83377	0.946371	5.10769	3.26124e-07	0.000109866
CG4716	4015.66	3.91792	0.768378	5.09895	3.41547e-07	0.000112447
RabX2	18.7295	3.87743	0.776315	4.99466	5.89396e-07	0.000177875
CG34426	776.646	2.14597	0.431025	4.97876	6.39928e-07	0.000189184
CG14499	2501.03	4.27678	0.883821	4.83896	1.30518e-06	0.000363593
CG12640	42.4197	8.00882	1.65685	4.83377	1.33974e-06	0.000366179
CG1304	485.925	5.12528	1.07645	4.76126	1.92387e-06	0.000516096
Phae2	1935.32	2.71553	0.584737	4.64402	3.41697e-06	0.000837384
CG17134	3780.72	2.85011	0.614124	4.64093	3.46838e-06	0.000837384
CG13324	3093.24	3.21874	0.706773	4.55414	5.26007e-06	0.00122899
CG42369	581.046	2.65479	0.599216	4.43043	9.40433e-06	0.00209586
CG10910	12758	2.13524	0.486843	4.3859	1.15509e-05	0.00253524
CG14850	239.363	8.89772	2.0374	4.3672	1.25852e-05	0.00265981
arg	350.079	2.63706	0.60835	4.33477	1.45913e-05	0.00301957
Drsl3	66.6017	3.92897	0.907995	4.32708	1.51099e-05	0.00308284
Uro	4240.77	3.25365	0.756574	4.3005	1.7041e-05	0.00342855
Cul2	5096.59	1.13156	0.265196	4.26689	1.98214e-05	0.00388017
CG42335	1510.41	1.99247	0.467367	4.26317	2.01545e-05	0.00389277
CG13074	440.39	3.8643	0.91207	4.23684	2.26686e-05	0.00432076
Jon25Biii	84779	2.54982	0.602971	4.22876	2.34981e-05	0.00440766
CG4991	215.088	1.29737	0.30696	4.22652	2.37331e-05	0.00440766
Hpd	852.953	3.93234	0.9368	4.19763	2.6972e-05	0.00488395
Ilp8	470.561	1.82157	0.434664	4.19076	2.78017e-05	0.00491141
Acp24A4	44.0857	2.66531	0.635649	4.19306	2.75223e-05	0.00491141
CG17224	1976.75	1.73455	0.414885	4.18081	2.90479e-05	0.00506973
CG6503	111.547	3.35982	0.806511	4.16587	3.10171e-05	0.00522458
CG13311	527.407	2.31049	0.554288	4.1684	3.06751e-05	0.00522458
CG16965	221.224	3.10197	0.745646	4.16012	3.18084e-05	0.00525306
CG13692	20.3153	2.33858	0.562592	4.1568	3.22741e-05	0.00525306
rtet	894.514	1.09404	0.265404	4.12218	3.75302e-05	0.00604069
CG11034	2375.83	2.39126	0.581755	4.11042	3.9494e-05	0.00628693
hgo	642.997	4.60954	1.12931	4.08174	4.47001e-05	0.00695005
FucTC	120.043	1.91014	0.470328	4.06129	4.88015e-05	0.00744146
EbpIII	1981.05	1.94468	0.485112	4.00873	6.10471e-05	0.00884328
CG17826	10719.5	2.04009	0.508662	4.01069	6.05417e-05	0.00884328
CG12971	98.9	2.62303	0.662594	3.95874	7.5347e-05	0.0105969
CG5550	2824.16	2.9003	0.734672	3.94775	7.8888e-05	0.0108516
CG33958	41.1864	2.45119	0.621025	3.94701	7.91326e-05	0.0108516
Osi20	17.3327	5.1951	1.32606	3.9177	8.93982e-05	0.0118125
Ent3	352.314	1.1924	0.304342	3.91795	8.93065e-05	0.0118125
CG6733	348.425	1.58166	0.404961	3.90571	9.39489e-05	0.0121513
LysB	93920.4	2.40749	0.617912	3.89616	9.77282e-05	0.0124183
CG15533	1486.62	2.94465	0.760617	3.8714	0.000108212	0.0135134
CG11438	1373.89	1.59532	0.414095	3.85255	0.000116893	0.0141109
CG7330	74.7752	2.4854	0.647775	3.83683	0.000124633	0.0146783
CG32437	1155.46	2.23477	0.582158	3.83877	0.000123653	0.0146783
CG13323	15212.1	2.29474	0.600121	3.8238	0.000131408	0.0153515
CG9682	22342	2.00081	0.523684	3.82065	0.000133099	0.0154246
w	4749.17	4.23477	1.11223	3.80744	0.00014041	0.0157673
CG32440	114.723	1.63215	0.429216	3.80263	0.000143165	0.015953
CG14695	699.985	1.47392	0.389559	3.78357	0.000154594	0.0168564
CG13460	7995.22	1.89081	0.500223	3.77994	0.000156865	0.0169578
Drsl1	26.7397	3.19164	0.851159	3.74976	0.000177003	0.0184465
Try29F	136.238	1.90781	0.509934	3.74128	0.000183082	0.0189438
Nepl3	800.392	2.19262	0.588525	3.72561	0.000194842	0.0196014
CG43055	21.6001	4.75362	1.27498	3.7284	0.000192696	0.0196014
CG32284	281.161	2.29199	0.6152	3.7256	0.00019485	0.0196014
CG32833	9.58519	5.00626	1.34487	3.72248	0.000197272	0.0197081
mag	31122.8	2.15392	0.57925	3.71847	0.000200434	0.0198854
CG6142	496.302	3.42522	0.927078	3.69464	0.0002202	0.0210754
CG14219	1579.25	2.60451	0.70614	3.68838	0.000225686	0.0213678
IM33	6398.35	3.12523	0.849282	3.67985	0.000233373	0.0219522
AttD	1294.58	1.96132	0.533259	3.678	0.000235072	0.0219694
CG34436	195.619	2.18102	0.594373	3.66945	0.000243072	0.0225715
su(r)	2205.01	2.32761	0.636249	3.65834	0.000253857	0.0226998
Cyp4p2	77.5744	2.12798	0.581208	3.66131	0.000250928	0.0226998
CG42807	2724.36	1.71539	0.468297	3.66303	0.000249248	0.0226998
CG14694	138.635	2.30602	0.630218	3.65908	0.000253118	0.0226998
CG16995	487.214	1.86847	0.5111	3.65577	0.000256409	0.0227874
CG30154	407.343	1.65687	0.453607	3.65265	0.000259551	0.0229259
unc-13	10118.3	1.25838	0.344967	3.64784	0.000264457	0.0232177
GstE6	687.879	2.1457	0.588754	3.64447	0.000267942	0.023382
CG9287	14.0394	2.76324	0.759269	3.63934	0.000273333	0.0237095
Galk	4041.63	1.59625	0.439327	3.63339	0.000279723	0.0239768
CG32198	2342.21	2.79	0.769021	3.62799	0.00028564	0.0243399
Ir40a	96.4149	1.67493	0.462704	3.61987	0.000294748	0.0246805
CG10814	364.975	3.49556	0.968213	3.61032	0.00030582	0.0251711
CG34215	602.481	2.6586	0.740418	3.59067	0.000329833	0.0266925
CG32368	612.74	3.10171	0.866843	3.57817	0.000346013	0.0278464
stj	499.202	1.10233	0.308403	3.57433	0.000351124	0.0281015
CG13325	482.309	2.3242	0.651827	3.56567	0.000362926	0.0288865
CG8708	312.009	1.98367	0.559228	3.54715	0.000389417	0.0306113
CG2961	70.6828	2.33219	0.657671	3.54613	0.000390935	0.0306113
QC	565.923	1.5491	0.437742	3.53884	0.000401891	0.030967
Pgcl	570.768	2.18901	0.618524	3.53909	0.000401515	0.030967
Mal-A4	1532.75	2.11805	0.599063	3.5356	0.000406855	0.0311836
laza	615.033	1.12538	0.319024	3.52757	0.000419389	0.0319343
Eglp2	365.873	1.55924	0.44232	3.52514	0.000423263	0.0319343
LysS	25425.5	2.05958	0.585968	3.51483	0.000440034	0.0330276
frac	2789.57	1.4252	0.406112	3.50937	0.000449177	0.0331979
CG17111	491.377	1.66696	0.47534	3.50689	0.000453385	0.0333388
GLS	5937.85	1.14512	0.326778	3.50428	0.000457839	0.0334025
CG43402	35.831	2.48314	0.708722	3.50369	0.000458863	0.0334025
yellow-d2	4316.66	2.06742	0.593409	3.48396	0.000494044	0.0354293
CG34454	202.276	2.39474	0.687303	3.48426	0.000493493	0.0354293
CG17107	2257.16	2.25265	0.647845	3.47715	0.000506781	0.0359864
CG9988	132.736	2.09737	0.605319	3.4649	0.00053043	0.0373001
tim	151.821	1.32644	0.384129	3.45312	0.000554135	0.038571
CG11951	93.9863	2.17045	0.628756	3.45198	0.000556491	0.038571
LysD	96407.2	2.16725	0.632972	3.42393	0.000617231	0.041587
Lip1	69.6283	1.79618	0.524404	3.42518	0.000614395	0.041587
CG8008	428.443	1.38318	0.403394	3.42885	0.000606138	0.041587
CG5910	980.432	1.18916	0.347049	3.42648	0.000611468	0.041587
Cpr11A	984.977	2.42823	0.712481	3.40814	0.000654072	0.043663
mat	2428.57	1.13364	0.333074	3.40358	0.000665094	0.0441952
Amy-p	8985.43	1.52892	0.450835	3.3913	0.000695615	0.0458031
CG9757	6589.05	3.65391	1.08432	3.36978	0.00075227	0.048649
CG18088	99.1701	1.47368	0.437258	3.37027	0.000750945	0.048649

## Sheet: down protein-coding genes
Symbol	baseMean	log2FoldChange	lfcSE	stat	pvalue	padj
mthl8	567.918	-11.4931	1.22698	-9.36695	7.46591e-21	3.60504e-17
Lsp1gamma	160706	-9.27876	1.00294	-9.25153	2.21299e-20	8.01435e-17
Rh6	50.1018	-3.63747	0.526161	-6.91323	4.73744e-12	6.86266e-09
CG12951	747.879	-4.55567	0.703027	-6.48007	9.16795e-11	8.85379e-08
CG13405	49.9241	-8.94918	1.41071	-6.34376	2.2423e-10	1.91071e-07
Gr64a	58.0896	-4.4333	0.700843	-6.32567	2.52142e-10	2.02918e-07
Alp7	770.794	-3.92625	0.626556	-6.26639	3.69508e-10	2.67635e-07
CG10477	34.4656	-3.3986	0.596216	-5.70028	1.1961e-08	6.4173e-06
CG13023	87.2847	-3.13376	0.568263	-5.51462	3.49534e-08	1.5823e-05
CG15905	261.44	-3.06057	0.574372	-5.32856	9.89968e-08	4.34566e-05
CG14257	178.572	-2.80883	0.541638	-5.18581	2.15081e-07	8.65463e-05
gl	109.117	-2.62429	0.51067	-5.13892	2.7632e-07	9.65652e-05
CG43149	12.3502	-6.93277	1.36483	-5.0796	3.78238e-07	0.000119112
l(2)10685	464.387	-1.606	0.321351	-4.99767	5.80284e-07	0.000177875
CG11912	12055.3	-1.74619	0.360097	-4.84922	1.23945e-06	0.000352053
SA-2	85.7033	-2.15896	0.45885	-4.70515	2.53678e-06	0.00065621
CG9444	1166.37	-2.44146	0.52467	-4.65334	3.26609e-06	0.000815733
CG33282	493.069	-1.27539	0.27772	-4.59236	4.38254e-06	0.00104074
Ugt36E1	174.489	-1.66216	0.370773	-4.48297	7.36122e-06	0.00166617
St2	429.535	-2.54114	0.579884	-4.38214	1.17518e-05	0.00254084
Tom	2432.75	-1.04473	0.239301	-4.36574	1.26693e-05	0.00265981
CG31244	114.98	-2.04048	0.477842	-4.27019	1.95304e-05	0.00387559
eya	621.289	-1.21475	0.287776	-4.22118	2.43032e-05	0.00445641
Alp8	1004.39	-2.15363	0.526622	-4.08952	4.32259e-05	0.00680619
CG3916	21.4186	-4.53387	1.12354	-4.03535	5.45206e-05	0.0082133
MtnE	261.366	-1.50667	0.377461	-3.9916	6.56292e-05	0.00941292
LysP	69.497	-2.94471	0.739235	-3.98346	6.79198e-05	0.00964594
ImpE2	6965.84	-2.95811	0.749613	-3.94619	7.94054e-05	0.0108516
MtnD	221.477	-1.65851	0.423426	-3.91689	8.96988e-05	0.0118125
CG18586	35.335	-2.18912	0.560257	-3.90735	9.33127e-05	0.0121513
CG17191	151.016	-3.85897	0.988903	-3.90228	9.52921e-05	0.0122159
CG31406	94.5059	-1.84597	0.478324	-3.85924	0.000113738	0.0139628
CG34283	45.9973	-2.49216	0.64628	-3.85616	0.00011518	0.014021
Rbp4	269.973	-1.96577	0.511336	-3.84437	0.000120861	0.0144693
CG13053	24.7922	-2.00947	0.527091	-3.81237	0.000137639	0.0155768
CG5674	406.74	-2.02669	0.531133	-3.81578	0.000135754	0.0155768
okr	628.09	-1.3882	0.364021	-3.81352	0.000136999	0.0155768
Sgs1	774.318	-2.50521	0.660772	-3.79133	0.000149841	0.0165694
HisCl1	47.3074	-1.64196	0.434003	-3.7833	0.000154764	0.0168564
E(spl)m8-HLH	108.794	-1.55723	0.41278	-3.77253	0.0001616	0.0173403
CG32232	84.1477	-2.14197	0.568595	-3.76713	0.000165138	0.0174612
CG4815	10.951	-4.31244	1.14428	-3.76868	0.00016411	0.0174612
CG12592	31.3566	-2.31396	0.615217	-3.76122	0.000169088	0.0177493
lin-28	47.6424	-1.99093	0.535663	-3.71676	0.000201792	0.0198854
IntS14	815.838	-1.10489	0.297626	-3.71233	0.000205364	0.0201007
Rpt4R	234.825	-1.54955	0.417705	-3.70967	0.000207526	0.020176
CG33346	701.506	-2.84081	0.767921	-3.69935	0.000216148	0.0208742
CG15142	39.5979	-2.12668	0.575782	-3.69355	0.000221142	0.0210754
CG14069	13.0057	-2.80407	0.771129	-3.63631	0.000276568	0.0238474
AANATL6	90.4896	-1.86573	0.515392	-3.62002	0.000294583	0.0246805
CG31933	141.247	-1.33911	0.370477	-3.61455	0.000300874	0.0249623
CG44624	119.949	-3.24453	0.902308	-3.59582	0.000323375	0.0263458
Gr61a	58.2163	-1.37833	0.389366	-3.53993	0.000400238	0.030967
E(spl)m2-BFM	345.023	-1.65171	0.470184	-3.51289	0.000443263	0.0330985
CG2861	344.76	-1.56307	0.445373	-3.50958	0.000448814	0.0331979
MtnA	2405.18	-1.41056	0.405655	-3.47723	0.000506626	0.0359864
CG10516	1642.35	-1.16519	0.336689	-3.46074	0.00053869	0.0376979
Obp56c	39.3191	-1.77528	0.516814	-3.43505	0.000592438	0.040867
Ho	3490.13	-1.11649	0.325931	-3.42555	0.000613567	0.041587
CG42835	21.5933	-2.22735	0.656615	-3.39217	0.000693407	0.0458031
CG42716	42.173	-2.77498	0.821014	-3.37994	0.000725018	0.047309

## Sheet: up-GO_BP
Category	Term	Count	%	PValue	Genes	List Total	Pop Hits	Pop Total	Fold Enrichment	Bonferroni	Benjamini	FDR
GOTERM_BP_ALL	GO:1901565~organonitrogen compound catabolic process	10	7.75194	3.72e-06	FBGN0034582, FBGN0261625, FBGN0039656, FBGN0040211, FBGN0023535, FBGN0039768, FBGN0259237, FBGN0033327, FBGN0086450, FBGN0039052	87	158	10996	7.99942	0.00289867	0.00210776	0.00209157
GOTERM_BP_ALL	GO:0009056~catabolic process	21	16.2791	5.4e-06	FBGN0039476, FBGN0261625, FBGN0034582, FBGN0039656, FBGN0040211, FBGN0023535, FBGN0004427, FBGN0039052, FBGN0004425, FBGN0003961, FBGN0032956, FBGN0031489, FBGN0004430, FBGN0023496, FBGN0036996, FBGN0039768, FBGN0259237, FBGN0033327, FBGN0032304, FBGN0011822, FBGN0086450	87	841	10996	3.15601	0.00420666	0.00210776	0.00209157
GOTERM_BP_ALL	GO:1901575~organic substance catabolic process	18	13.9535	0.000105	FBGN0039476, FBGN0261625, FBGN0034582, FBGN0039656, FBGN0040211, FBGN0023535, FBGN0039052, FBGN0003961, FBGN0032956, FBGN0031489, FBGN0023496, FBGN0036996, FBGN0039768, FBGN0259237, FBGN0033327, FBGN0032304, FBGN0011822, FBGN0086450	87	787	10996	2.89077	0.078395	0.0272114	0.0270024
GOTERM_BP_ALL	GO:0044712~single-organism catabolic process	10	7.75194	0.00084	FBGN0003961, FBGN0039476, FBGN0261625, FBGN0031489, FBGN0040211, FBGN0023496, FBGN0023535, FBGN0036996, FBGN0039768, FBGN0086450	87	319	10996	3.96209	0.48137	0.164072	0.162812
GOTERM_BP_ALL	GO:0043207~response to external biotic stimulus	10	7.75194	0.00198675	FBGN0038530, FBGN0011695, FBGN0004430, FBGN0031561, FBGN0262357, FBGN0052283, FBGN0052274, FBGN0259896, FBGN0004427, FBGN0004425	87	361	10996	3.50113	0.78843	0.238918	0.237083
GOTERM_BP_ALL	GO:0051707~response to other organism	10	7.75194	0.00198675	FBGN0038530, FBGN0011695, FBGN0004430, FBGN0031561, FBGN0262357, FBGN0052283, FBGN0052274, FBGN0259896, FBGN0004427, FBGN0004425	87	361	10996	3.50113	0.78843	0.238918	0.237083
GOTERM_BP_ALL	GO:0009607~response to biotic stimulus	10	7.75194	0.00214139	FBGN0038530, FBGN0011695, FBGN0004430, FBGN0031561, FBGN0262357, FBGN0052283, FBGN0052274, FBGN0259896, FBGN0004427, FBGN0004425	87	365	10996	3.46276	0.812546	0.238918	0.237083
GOTERM_BP_ALL	GO:0019835~cytolysis	3	2.32558	0.0031764	FBGN0004430, FBGN0004427, FBGN0004425	87	11	10996	34.4702	0.916651	0.310096	0.307714
GOTERM_BP_ALL	GO:0016998~cell wall macromolecule catabolic process	3	2.32558	0.00445919	FBGN0004430, FBGN0004427, FBGN0004425	87	13	10996	29.1671	0.969512	0.386736	0.383765
GOTERM_BP_ALL	GO:0044248~cellular catabolic process	13	10.0775	0.00514075	FBGN0261625, FBGN0039656, FBGN0040211, FBGN0023535, FBGN0004427, FBGN0039052, FBGN0004425, FBGN0032956, FBGN0031489, FBGN0004430, FBGN0039768, FBGN0259237, FBGN0086450	87	661	10996	2.48575	0.982142	0.386736	0.383765
GOTERM_BP_ALL	GO:0098542~defense response to other organism	8	6.20155	0.00588856	FBGN0038530, FBGN0004430, FBGN0262357, FBGN0052283, FBGN0052274, FBGN0259896, FBGN0004427, FBGN0004425	87	277	10996	3.65028	0.990074	0.386736	0.383765
GOTERM_BP_ALL	GO:0044036~cell wall macromolecule metabolic process	3	2.32558	0.00594217	FBGN0004430, FBGN0004427, FBGN0004425	87	15	10996	25.2782	0.990483	0.386736	0.383765
GOTERM_BP_ALL	GO:0071554~cell wall organization or biogenesis	3	2.32558	0.00675672	FBGN0004430, FBGN0004427, FBGN0004425	87	16	10996	23.6983	0.994983	0.405923	0.402804
GOTERM_BP_ALL	GO:0006022~aminoglycan metabolic process	6	4.65116	0.00807453	FBGN0052302, FBGN0034582, FBGN0085455, FBGN0052284, FBGN0036227, FBGN0033327	87	159	10996	4.76946	0.998221	0.450443	0.446983
GOTERM_BP_ALL	GO:0050830~defense response to Gram-positive bacterium	4	3.10078	0.0095011	FBGN0038530, FBGN0004430, FBGN0004427, FBGN0004425	87	56	10996	9.02791	0.999422	0.494691	0.49089
GOTERM_BP_ALL	GO:0009617~response to bacterium	7	5.42636	0.0125116	FBGN0038530, FBGN0004430, FBGN0031561, FBGN0262357, FBGN0259896, FBGN0004427, FBGN0004425	87	246	10996	3.59649	0.999946	0.610721	0.606029
GOTERM_BP_ALL	GO:0006952~defense response	9	6.97674	0.0146672	FBGN0038530, FBGN0004430, FBGN0262357, FBGN0052283, FBGN0052274, FBGN0259896, FBGN0033327, FBGN0004427, FBGN0004425	87	410	10996	2.77443	0.99999	0.673828	0.668651
GOTERM_BP_ALL	GO:0006030~chitin metabolic process	5	3.87597	0.0169628	FBGN0052302, FBGN0034582, FBGN0085455, FBGN0052284, FBGN0036227	87	126	10996	5.01551	0.999998	0.735995	0.730341
GOTERM_BP_ALL	GO:1901071~glucosamine-containing compound metabolic process	5	3.87597	0.020267	FBGN0052302, FBGN0034582, FBGN0085455, FBGN0052284, FBGN0036227	87	133	10996	4.75153	1	0.776056	0.770094
GOTERM_BP_ALL	GO:0006508~proteolysis	14	10.8527	0.020522	FBGN0085465, FBGN0039656, FBGN0031141, FBGN0263235, FBGN0032956, FBGN0031653, FBGN0031741, FBGN0052833, FBGN0015316, FBGN0259237, FBGN0052834, FBGN0032304, FBGN0011822, FBGN0031678	87	891	10996	1.98594	1	0.776056	0.770094
GOTERM_BP_ALL	GO:0009063~cellular amino acid catabolic process	3	2.32558	0.0214084	FBGN0261625, FBGN0040211, FBGN0023535	87	29	10996	13.0749	1	0.776056	0.770094
GOTERM_BP_ALL	GO:0044710~single-organism metabolic process	23	17.8295	0.0225358	FBGN0033271, FBGN0039476, FBGN0261625, FBGN0037164, FBGN0033395, FBGN0039415, FBGN0036992, FBGN0040211, FBGN0044872, FBGN0023535, FBGN0037163, FBGN0003996, FBGN0039052, FBGN0003961, FBGN0031489, FBGN0263199, FBGN0023496, FBGN0033830, FBGN0036996, FBGN0039768, FBGN0034856, FBGN0053958, FBGN0086450	87	1830	10996	1.58852	1	0.776056	0.770094
GOTERM_BP_ALL	GO:0006040~amino sugar metabolic process	5	3.87597	0.0228544	FBGN0052302, FBGN0034582, FBGN0085455, FBGN0052284, FBGN0036227	87	138	10996	4.57938	1	0.776056	0.770094
GOTERM_BP_ALL	GO:0043171~peptide catabolic process	3	2.32558	0.0242743	FBGN0039656, FBGN0259237, FBGN0039052	87	31	10996	12.2314	1	0.789927	0.783858
GOTERM_BP_ALL	GO:0042742~defense response to bacterium	6	4.65116	0.0274328	FBGN0038530, FBGN0004430, FBGN0262357, FBGN0259896, FBGN0004427, FBGN0004425	87	217	10996	3.49468	1	0.834464	0.828053
GOTERM_BP_ALL	GO:1901564~organonitrogen compound metabolic process	21	16.2791	0.0286171	FBGN0261625, FBGN0034582, FBGN0085455, FBGN0039656, FBGN0036992, FBGN0040211, FBGN0034289, FBGN0023535, FBGN0052284, FBGN0003996, FBGN0039052, FBGN0003961, FBGN0052302, FBGN0031489, FBGN0036227, FBGN0039768, FBGN0063494, FBGN0259237, FBGN0033327, FBGN0053958, FBGN0086450	87	1656	10996	1.60278	1	0.834464	0.828053
GOTERM_BP_ALL	GO:1901606~alpha-amino acid catabolic process	3	2.32558	0.0288483	FBGN0261625, FBGN0040211, FBGN0023535	87	34	10996	11.1521	1	0.834464	0.828053

## Sheet: down-GO_BP
Category	Term	Count	%	PValue	Genes	List Total	Pop Hits	Pop Total	Fold Enrichment	Bonferroni	Benjamini	FDR
GOTERM_BP_ALL	GO:0010038~response to metal ion	3	5	0.00697684	FBGN0002868, FBGN0053192, FBGN0262146	43	33	10996	23.2474	0.992508	1	1
GOTERM_BP_ALL	GO:0009314~response to radiation	5	8.33333	0.00847761	FBGN0000320, FBGN0019940, FBGN0004618, FBGN0002989, FBGN0029728	43	212	10996	6.03115	0.997397	1	1
GOTERM_BP_ALL	GO:0010035~response to inorganic substance	3	5	0.0192545	FBGN0002868, FBGN0053192, FBGN0262146	43	56	10996	13.6993	0.999999	1	1
GOTERM_BP_ALL	GO:0050896~response to stimulus	20	33.3333	0.0199777	FBGN0035167, FBGN0036224, FBGN0019940, FBGN0045479, FBGN0037950, FBGN0004618, FBGN0002989, FBGN0004429, FBGN0002868, FBGN0053192, FBGN0262146, FBGN0029728, FBGN0000320, FBGN0026320, FBGN0052475, FBGN0002592, FBGN0000591, FBGN0035626, FBGN0027070, FBGN0032315	43	3215	10996	1.5908	0.999999	1	1
GOTERM_BP_ALL	GO:0046688~response to copper ion	2	3.33333	0.0227048	FBGN0053192, FBGN0262146	43	6	10996	85.2403	1	1	1
GOTERM_BP_ALL	GO:0009416~response to light stimulus	4	6.66667	0.0260228	FBGN0000320, FBGN0019940, FBGN0004618, FBGN0029728	43	168	10996	6.08859	1	1	1
GOTERM_BP_ALL	GO:0043153~entrainment of circadian clock by photoperiod	2	3.33333	0.0338677	FBGN0019940, FBGN0004618	43	9	10996	56.8269	1	1	1
GOTERM_BP_ALL	GO:0009628~response to abiotic stimulus	6	10	0.0363142	FBGN0000320, FBGN0019940, FBGN0037950, FBGN0004618, FBGN0002989, FBGN0029728	43	485	10996	3.16356	1	1	1
GOTERM_BP_ALL	GO:0009648~photoperiodism	2	3.33333	0.037561	FBGN0019940, FBGN0004618	43	10	10996	51.1442	1	1	1
GOTERM_BP_ALL	GO:0045165~cell fate commitment	6	10	0.0397079	FBGN0000320, FBGN0026320, FBGN0002592, FBGN0000591, FBGN0004618, FBGN0032656	43	497	10996	3.08717	1	1	1
