# Supplementary material for: Profiling ATM regulated genes in Drosophila at physiological condition and after ionizing radiation
Source: Hereditas. 2022 Oct 21;159:41. doi: 10.1186/s41065-022-00254-9 (PMC9587650; doi:10.1186/s41065-022-00254-9)
Supplement: Supplementary file 8 — Additional file 8: Table S5. miRNA counts. [file 41065_2022_254_MOESM8_ESM.xlsx]

## Sheet: annotated miRNAs
Symbol	precursor	atm_CK_rep1	atm_CK_rep2	atm_CK_rep3	atm_IR_rep1	atm_IR_rep2	atm_IR_rep3	w1118_CK_rep1	w1118_CK_rep2	w1118_CK_rep3	w1118_IR_rep1	w1118_IR_rep2	w1118_IR_rep3
dme-miR-276a-3p	dme-mir-276a	2868330	2750079	3252687	2079078	3304614	2834250	2598332	5286963	4584911	4015404	7689060	3977727
dme-miR-1-3p	dme-mir-1	3294333	2601752	2518450	2454741	2625814	1796281	1743259	3180565	3192409	2749064	4119799	2886070
dme-miR-9a-5p	dme-mir-9a	1162288	1119746	1263430	887452	1605158	912202	1206907	2296172	1840109	1799737	2999411	1893476
dme-miR-184-3p	dme-mir-184	1174720	1002878	1019338	1063210	1251775	609764	828975	1510037	1995899	1147224	2068771	1429348
dme-miR-263a-5p	dme-mir-263a	1010722	901526	959424	641022	886829	664099	645362	1409445	1058675	1019795	1911996	923132
dme-miR-10-3p	dme-mir-10	846618	732203	571504	680506	819783	463765	486210	610603	905726	624008	868034	717115
dme-miR-10-5p	dme-mir-10	751964	570412	593124	643518	551502	381841	408630	655941	770276	625854	883651	804475
dme-miR-8-3p	dme-mir-8	694928	425562	453222	382677	425587	626146	338220	598404	565458	524162	809261	564111
dme-miR-305-5p	dme-mir-305	241648	258236	303033	139790	296018	284682	242288	453690	342743	292728	554785	357283
dme-miR-31a-5p	dme-mir-31a	263051	257591	234717	249846	330947	157489	207729	340649	369791	274405	505208	310342
dme-miR-9b-5p	dme-mir-9b	194653	190936	230144	122075	248841	165526	205506	410365	312536	299322	504405	269050
dme-miR-9c-5p	dme-mir-9c	168978	173896	193074	118126	266534	126315	198719	383889	404984	294900	502064	293394
dme-miR-11-3p	dme-mir-11	369325	275281	279772	211118	306800	286546	274257	386810	449884	353179	485276	406183
dme-miR-275-3p	dme-mir-275	236448	171878	197352	129943	214174	250689	177814	353062	225032	296576	457260	234533
dme-bantam-3p	dme-bantam	305012	285054	292044	181784	307484	289486	263602	312775	447851	317910	395142	371946
dme-miR-276b-3p	dme-mir-276b	131517	139777	171828	72695	151621	140323	168193	289948	343393	219602	406279	234507
dme-miR-7-5p	dme-mir-7	146511	159564	153562	116115	193254	113211	147759	232424	265386	184811	296500	192556
dme-miR-375-3p	dme-mir-375	148254	144542	125148	100031	142883	98450	91801	146316	141624	133289	192388	121549
dme-miR-999-3p	dme-mir-999	121419	112093	113779	88596	116905	86585	85280	139117	162216	117973	179837	132360
dme-miR-14-3p	dme-mir-14	120046	60458	53222	68828	53738	80297	67442	87960	98038	124113	139406	157348
dme-miR-281-3p	dme-mir-281-2	121260	95528	80298	93505	103096	67342	66812	106440	108559	95542	153968	110927
dme-miR-283-5p	dme-mir-283	90327	86217	85918	58210	92460	65566	63470	114923	100231	93913	142396	89998
dme-miR-8-5p	dme-mir-8	83170	66378	48502	77993	69574	35760	47265	96511	99458	85220	139789	104671
dme-miR-315-5p	dme-mir-315	36194	38109	33526	27843	39673	27406	50807	79492	85113	72767	103711	73334
dme-miR-279-3p	dme-mir-279	59937	46275	52187	30352	46361	54763	49838	77910	77939	67246	99017	63088
dme-miR-956-3p	dme-mir-956	87756	64957	51484	60116	56532	41680	30423	36580	37968	36946	46110	37815
dme-miR-34-5p	dme-mir-34	67524	30176	21505	35263	25248	24863	28071	23033	48122	29938	28728	52619
dme-miR-278-3p	dme-mir-278	36781	33670	44299	16547	23227	47855	25887	44756	27259	34572	60897	26435
dme-miR-986-5p	dme-mir-986	55183	56340	56218	54331	44697	37552	16736	30938	28837	26434	41116	21375
dme-let-7-5p	dme-let-7	2772	8350	9136	2948	18668	7140	9314	25219	41572	12680	39837	21270
dme-miR-31b-5p	dme-mir-31b	30010	30266	33117	16235	31037	22902	15730	29143	22408	23563	40944	18725
dme-miR-305-3p	dme-mir-305	30008	18467	24714	23588	14420	13815	20765	28516	39073	27605	15969	23418
dme-miR-284-5p	dme-mir-284	38670	38422	32025	31463	35335	27988	21530	25519	36582	23555	28644	28293
dme-miR-275-5p	dme-mir-275	13468	10255	10808	7026	8901	12507	11285	19437	22268	17732	31791	19459
dme-miR-92b-3p	dme-mir-92b	17087	12662	11170	7167	12776	13944	15354	24746	27860	21703	30188	28734
dme-miR-33-5p	dme-mir-33	30169	17968	17934	16483	22152	22281	13342	21214	20084	21734	30047	22374
dme-miR-281-2-5p	dme-mir-281-2	21420	15001	13831	14855	18930	15282	9781	19271	17833	14968	26950	16965
dme-miR-1012-5p	dme-mir-1012	8752	7865	6588	8711	6860	5199	10999	17147	20753	16660	25752	20816
dme-miR-278-5p	dme-mir-278	22102	18845	18922	15605	21323	12491	9726	19615	23260	15724	25482	16079
dme-miR-314-3p	dme-mir-314	19605	14522	11199	13019	16068	14407	7287	16321	19307	9694	19313	23542
dme-miR-190-5p	dme-mir-190	13447	9288	15967	5141	11212	19271	10771	18225	11256	13659	21291	10226
dme-miR-306-5p	dme-mir-306	12492	9393	11045	5370	10632	10761	10390	17836	12843	13868	21275	12175
dme-miR-13b-3p	dme-mir-13b-1	14961	9951	13324	7018	12154	18456	10037	17090	14739	13076	20986	15128
dme-miR-263b-5p	dme-mir-263b	9580	8415	7100	9553	9858	4797	11333	12127	18973	13183	17673	17301
dme-miR-14-5p	dme-mir-14	16407	9060	9569	15247	7721	6357	8084	8223	17354	12185	15324	16861
dme-miR-277-3p	dme-mir-277	16596	9539	10778	7379	9206	15164	13184	11148	15127	14415	13134	16934
dme-bantam-5p	dme-bantam	12639	9251	12617	7789	10889	14081	7365	12556	15859	10961	15293	12381
dme-miR-317-3p	dme-mir-317	15341	10406	9606	7599	11030	12509	9572	11376	15641	12600	13586	15249
dme-miR-10404-5p	dme-mir-10404	7336	4583	4960	3525	4790	5740	3913	9436	3374	6664	12041	4940
dme-miR-965-5p	dme-mir-965	5655	4567	5635	3704	4166	4615	4750	9585	8552	7455	11811	7622
dme-miR-252-5p	dme-mir-252	8314	5099	6086	3553	6177	7877	4757	8565	7029	7136	11633	6874
dme-miR-100-5p	dme-mir-100	585	1647	3147	409	3360	3868	2030	7412	5629	3422	10023	2985
dme-miR-2a-3p	dme-mir-2a-2	5603	4396	5524	2271	5762	7589	5826	7356	8450	6874	8957	7970
dme-miR-2b-3p	dme-mir-2b-1	6347	4234	6337	2375	5881	7923	5459	7364	7180	6988	8911	7100
dme-miR-1010-3p	dme-mir-1010	3469	3228	4019	1524	4248	3940	3576	6670	7068	5548	8867	6555
dme-miR-998-3p	dme-mir-998	4166	3050	3857	1803	3534	4553	4447	6830	6498	6793	8595	6455
dme-miR-282-5p	dme-mir-282	1950	1774	4261	436	899	6046	3098	6715	1057	3054	8330	1498
dme-miR-2b-2-5p	dme-mir-2b-2	3903	2828	4610	1721	3350	5648	3419	6775	4861	5521	8269	4212
dme-miR-6-3p	dme-mir-6-3	4664	3461	3425	3873	3451	2859	5305	6091	3640	5987	8151	5708
dme-miR-927-5p	dme-mir-927	6145	5096	5649	4294	5241	4020	4627	6501	8113	6541	7851	7218
dme-miR-11-5p	dme-mir-11	5751	4440	4466	3559	4228	3786	4600	6637	7114	6170	7980	6290
dme-miR-316-3p	dme-mir-316	5615	3410	2969	6011	4477	2437	3267	5121	6701	4287	7051	6889
dme-miR-317-5p	dme-mir-317	6531	3670	3094	4377	3328	3139	2635	3308	5037	4104	4152	6305
dme-miR-314-5p	dme-mir-314	5901	4960	3056	6447	3857	2274	3500	2469	4298	2474	2889	4511
dme-miR-92a-3p	dme-mir-92a	3476	2458	2297	1283	2520	3466	3683	5118	5296	5323	6398	5922
dme-miR-988-5p	dme-mir-988	3670	3442	4085	2368	3424	3386	2387	4507	5075	3800	5818	4359
dme-miR-958-3p	dme-mir-958	5659	2264	2542	2701	2178	3975	3518	2621	3242	3161	3144	4017
dme-miR-993-3p	dme-mir-993	4292	3672	3932	2263	3862	3713	3844	4463	5637	4634	5615	4914
dme-miR-12-5p	dme-mir-12	3791	2495	2664	1673	2681	3842	2444	3984	3554	3508	5026	3824
dme-miR-5-5p	dme-mir-5	2915	1962	1682	2834	2092	1299	2742	3418	2737	3542	4958	4027
dme-miR-987-5p	dme-mir-987	4098	3881	4249	2836	3603	2982	2596	3857	4219	3575	4713	3420
dme-miR-311-3p	dme-mir-311	878	1736	1359	638	2010	995	3192	3600	3788	4018	3817	4666
dme-miR-306-3p	dme-mir-306	2218	1660	1878	862	1371	2652	2343	3594	3723	4034	4490	3922
dme-miR-970-3p	dme-mir-970	2469	1695	2413	1376	1857	2596	2005	3174	2518	3193	4389	2960
dme-miR-958-5p	dme-mir-958	4354	2046	1962	1838	1665	2235	2032	2082	2019	2396	2467	2267
dme-miR-983-5p	dme-mir-983-1	1005	1515	1328	508	1489	1267	2883	3912	3103	3166	3513	3954
dme-miR-984-5p	dme-mir-984	731	957	846	591	1093	748	2096	1811	2698	2105	2404	3945
dme-miR-286-3p	dme-mir-286	2429	1490	1432	1826	2221	1194	1989	2933	1939	2466	3809	2580
dme-miR-304-5p	dme-mir-304	2429	1747	1924	993	1915	2737	1386	2753	2205	2090	3572	2712
dme-miR-92a-5p	dme-mir-92a	2282	1443	1482	842	1269	2189	1818	2740	3465	2308	2915	2421
dme-miR-957-3p	dme-mir-957	2323	1983	2510	1209	2280	1933	1859	2560	3385	2383	3389	2358
dme-miR-2a-1-5p	dme-mir-2a-1	1510	1072	1476	735	1281	1675	1307	2426	2599	2166	3370	2043
dme-miR-996-5p	dme-mir-996	2137	1219	1742	972	1275	1675	1531	2966	3223	2670	2183	2213
dme-miR-1013-3p	dme-mir-1013	1393	1697	1576	1057	1593	1167	1108	2672	1840	1721	3191	1588
dme-miR-9b-3p	dme-mir-9b	1503	1101	1593	705	1099	1725	1561	2552	2074	2333	3066	2089
dme-miR-277-5p	dme-mir-277	2399	1257	1049	2817	1161	891	961	879	1798	1364	1091	2374
dme-miR-125-5p	dme-mir-125	209	677	1013	139	1560	1148	520	2298	1680	966	2811	821
dme-miR-2c-3p	dme-mir-2c	1336	1327	994	644	1902	1330	1284	1889	2654	1732	2249	1808
dme-miR-312-3p	dme-mir-312	711	1122	984	439	1317	583	1836	2394	1925	2442	2629	2401
dme-miR-281-1-5p	dme-mir-281-1	1745	1318	1149	1083	1735	1230	970	1867	1687	1351	2618	1585
dme-miR-982-5p	dme-mir-982	621	973	945	471	917	817	2073	2007	1900	2283	2369	2514
dme-miR-960-3p	dme-mir-960	557	1250	856	484	1702	488	1332	1865	2510	1562	1797	2114
dme-miR-991-3p	dme-mir-991	537	999	914	355	1584	645	1570	2152	1762	2312	2089	1712
dme-miR-988-3p	dme-mir-988	1309	955	925	709	1033	1153	1111	1568	2121	1645	2130	2243
dme-miR-316-5p	dme-mir-316	2101	1336	1389	1029	1520	1891	1235	1574	1873	1599	1989	1727
dme-miR-124-5p	dme-mir-124	928	809	1062	585	657	829	1053	1743	1518	1531	2072	1489
dme-miR-375-5p	dme-mir-375	1886	1164	703	1287	731	710	731	1051	1251	921	1211	1501
dme-miR-34-3p	dme-mir-34	1830	835	1049	1011	774	1159	920	1067	1038	1176	1162	1629
dme-miR-998-5p	dme-mir-998	1004	902	1036	530	882	908	902	1636	1440	1121	1781	1021
dme-miR-981-3p	dme-mir-981	742	394	529	332	457	653	1293	1493	1275	1434	1757	1691
dme-miR-995-5p	dme-mir-995	811	610	675	413	360	733	780	1167	1233	1166	1629	1504
dme-miR-282-3p	dme-mir-282	392	480	663	182	737	808	424	1386	790	541	1611	1038
dme-miR-1006-3p	dme-mir-1006	1165	745	938	576	1144	1001	617	1409	1018	906	1503	1000
dme-miR-125-3p	dme-mir-125	36	191	451	44	490	392	300	965	770	514	1464	411
dme-miR-964-5p	dme-mir-964	420	583	469	275	665	490	849	731	1440	857	848	1282
dme-miR-133-3p	dme-mir-133	1424	838	923	824	1180	1029	689	807	827	862	955	933
dme-miR-927-3p	dme-mir-927	692	710	819	531	514	621	682	1014	1109	1031	1404	1189
dme-miR-1010-5p	dme-mir-1010	438	474	651	255	493	417	526	972	1161	655	1334	947
dme-miR-1012-3p	dme-mir-1012	643	357	395	233	415	502	728	1166	601	858	1278	861
dme-miR-959-3p	dme-mir-959	519	833	632	326	932	422	624	754	1234	734	870	980
dme-let-7-3p	dme-let-7	30	138	303	19	287	333	221	681	596	460	1109	236
dme-miR-2c-5p	dme-mir-2c	359	460	648	225	478	487	405	805	598	538	1028	493
dme-miR-283-3p	dme-mir-283	580	488	481	325	466	426	468	797	736	654	1024	693
dme-miR-9a-3p	dme-mir-9a	626	426	554	288	691	710	483	932	772	686	1015	663
dme-miR-970-5p	dme-mir-970	673	383	297	609	380	211	371	483	952	502	952	965
dme-miR-137-3p	dme-mir-137	812	626	783	327	650	930	527	922	650	784	942	709
dme-miR-1003-3p	dme-mir-1003	238	193	370	125	289	451	349	692	643	763	924	826
dme-miR-263a-3p	dme-mir-263a	377	297	316	188	334	433	298	606	522	565	911	469
dme-miR-961-5p	dme-mir-961	288	625	462	192	756	356	547	646	908	626	651	782
dme-miR-4919-3p	dme-mir-4919	859	497	527	462	680	482	319	525	541	416	729	511
dme-miR-87-3p	dme-mir-87	643	446	564	395	670	580	565	681	624	627	827	691
dme-miR-989-3p	dme-mir-989	804	454	649	639	606	305	226	435	565	394	614	479
dme-miR-963-3p	dme-mir-963	125	190	182	86	274	115	459	688	801	571	789	732
dme-miR-980-5p	dme-mir-980	789	432	531	398	361	343	138	258	372	256	333	354
dme-miR-iab-4-5p	dme-mir-iab-4	418	428	520	318	531	465	425	649	606	495	777	535
dme-miR-276a-5p	dme-mir-276a	291	242	364	108	408	548	286	645	440	456	687	463
dme-miR-276b-5p	dme-mir-276b	291	242	364	108	408	548	286	645	440	456	687	463
dme-miR-13b-1-5p	dme-mir-13b-1	325	232	323	145	186	357	353	516	418	435	656	450
dme-miR-995-3p	dme-mir-995	494	274	340	160	289	456	426	608	474	624	656	551
dme-miR-956-5p	dme-mir-956	651	216	239	639	566	153	111	133	180	130	256	182
dme-miR-1003-5p	dme-mir-1003	212	131	84	191	90	104	165	165	486	196	317	612
dme-miR-996-3p	dme-mir-996	468	339	243	178	331	414	306	445	537	440	606	510
dme-miR-955-5p	dme-mir-955	158	123	115	152	164	121	171	385	170	247	588	329
dme-miR-959-5p	dme-mir-959	207	424	325	170	452	205	368	456	560	348	467	521
dme-miR-973-3p	dme-mir-973	184	308	202	102	353	151	275	326	549	332	342	405
dme-miR-284-3p	dme-mir-284	415	347	313	217	372	487	282	416	460	383	528	480
dme-miR-2a-2-5p	dme-mir-2a-2	304	176	258	66	224	471	241	447	338	357	523	257
dme-miR-966-5p	dme-mir-966	270	192	180	166	190	146	213	307	512	238	428	475
dme-miR-318-3p	dme-mir-318	157	118	91	106	173	72	221	305	317	272	504	220
dme-miR-4951-5p	dme-mir-4951	394	334	271	308	443	274	210	361	394	297	498	263
dme-miR-960-5p	dme-mir-960	191	304	263	89	346	272	285	383	493	370	391	484
dme-miR-1000-5p	dme-mir-1000	346	186	265	106	250	370	304	427	417	444	469	402
dme-miR-13b-2-5p	dme-mir-13b-2	426	325	341	174	189	455	227	337	250	280	396	214
dme-miR-311-5p	dme-mir-311	84	154	121	121	235	95	242	299	448	273	419	397
dme-miR-4969-5p	dme-mir-4969	121	133	172	87	179	99	119	316	309	174	423	158
dme-miR-13a-3p	dme-mir-13a	253	178	289	94	219	365	245	345	355	324	417	367
dme-miR-976-3p	dme-mir-976	184	333	324	76	314	334	312	315	401	375	278	417
dme-miR-979-3p	dme-mir-979	75	230	175	90	204	169	195	219	403	194	217	379
dme-miR-219-3p	dme-mir-219	177	132	157	106	114	139	214	275	388	222	350	291
dme-miR-964-3p	dme-mir-964	143	196	208	73	233	99	214	199	377	205	118	241
dme-miR-993-5p	dme-mir-993	200	177	221	101	213	255	182	280	190	179	368	215
dme-miR-932-5p	dme-mir-932	234	188	238	123	212	320	210	228	362	205	301	252
dme-miR-2535b-3p	dme-mir-2535b	224	172	177	143	216	176	113	194	301	215	198	352
dme-miR-4-3p	dme-mir-4	135	89	85	110	110	91	157	250	119	199	337	195
dme-miR-961-3p	dme-mir-961	160	238	181	82	271	189	193	309	326	231	262	322
dme-miR-1007-5p	dme-mir-1007	318	213	155	190	198	106	49	75	102	70	101	138
dme-miR-184-5p	dme-mir-184	240	112	211	71	193	317	132	215	245	207	223	243
dme-miR-1008-5p	dme-mir-1008	161	150	183	76	117	166	147	196	270	188	313	237
dme-miR-310-3p	dme-mir-310	84	91	103	43	119	103	225	241	181	274	205	302
dme-miR-975-5p	dme-mir-975	83	166	114	42	202	138	179	178	283	222	228	292
dme-miR-1015-3p	dme-mir-1015	164	142	121	108	192	131	97	187	98	104	270	145
dme-miR-962-5p	dme-mir-962	123	189	189	65	182	202	194	228	224	224	210	269
dme-miR-954-5p	dme-mir-954	82	51	36	69	62	56	70	94	217	88	164	248
dme-miR-210-3p	dme-mir-210	62	50	83	25	98	66	92	195	185	149	223	132
dme-miR-87-5p	dme-mir-87	161	141	101	143	169	87	121	187	219	160	205	157
dme-miR-1000-3p	dme-mir-1000	126	76	65	56	75	71	135	131	208	188	217	189
dme-miR-124-3p	dme-mir-124	147	82	128	14	25	208	91	179	44	89	178	62
dme-miR-10404-3p	dme-mir-10404	119	71	101	86	73	123	64	142	55	114	205	115
dme-miR-983-3p	dme-mir-983-1	35	57	79	25	100	57	103	152	173	89	172	205
dme-miR-973-5p	dme-mir-973	74	162	103	51	146	65	87	123	202	115	135	154
dme-miR-985-3p	dme-mir-985	51	95	73	39	125	64	170	134	163	179	126	198
dme-miR-79-5p	dme-mir-79	80	58	77	23	66	151	90	195	176	147	167	158
dme-miR-2279-5p	dme-mir-2279	86	52	50	28	70	81	87	133	129	143	194	137
dme-miR-929-5p	dme-mir-929	104	72	94	57	79	155	78	186	116	117	174	121
dme-miR-932-3p	dme-mir-932	105	95	88	62	116	89	82	124	168	117	177	119
dme-miR-190-3p	dme-mir-190	103	82	99	51	68	143	83	95	109	114	170	104
dme-miR-4909-3p	dme-mir-4909	109	129	70	89	156	84	34	99	126	66	130	107
dme-miR-31a-3p	dme-mir-31a	114	62	81	57	68	128	84	110	107	107	142	151
dme-miR-1004-5p	dme-mir-1004	94	74	88	68	82	48	85	130	99	103	150	82
dme-miR-971-3p	dme-mir-971	108	88	82	74	86	84	82	125	140	97	144	145
dme-miR-304-3p	dme-mir-304	85	71	91	50	65	96	56	103	108	103	138	107
dme-miR-974-5p	dme-mir-974	34	76	56	15	52	91	89	88	120	77	96	133
dme-miR-210-5p	dme-mir-210	27	12	43	15	39	39	62	127	104	75	130	81
dme-miR-1001-5p	dme-mir-1001	64	54	71	18	42	84	44	102	85	78	125	79
dme-miR-13a-5p	dme-mir-13a	59	46	67	24	59	69	66	119	118	95	124	75
dme-miR-990-5p	dme-mir-990	81	57	65	31	80	75	42	78	53	69	123	73
dme-miR-100-3p	dme-mir-100	8	19	29	2	20	56	16	93	61	52	122	39
dme-miR-2500-3p	dme-mir-2500	72	82	49	54	66	46	43	78	105	64	119	95
dme-miR-982-3p	dme-mir-982	29	48	40	18	37	34	76	119	108	116	119	103
dme-miR-4966-3p	dme-mir-4966	37	61	82	25	84	73	62	90	100	42	78	115
dme-miR-9369-3p	dme-mir-9369	18	23	20	12	23	22	37	45	72	53	49	110
dme-miR-7-3p	dme-mir-7	65	36	70	27	71	61	38	89	64	61	109	71
dme-miR-1017-3p	dme-mir-1017	76	37	72	24	47	74	48	68	95	66	98	94
dme-miR-307a-3p	dme-mir-307a	26	21	37	16	16	46	42	58	55	44	97	61
dme-miR-1014-5p	dme-mir-1014	69	52	63	34	40	94	43	64	72	72	80	91
dme-miR-310-5p	dme-mir-310	13	11	5	18	16	2	23	40	91	31	55	94
dme-miR-929-3p	dme-mir-929	44	36	40	36	33	41	52	56	40	89	73	44
dme-miR-967-5p	dme-mir-967	64	45	63	36	45	51	41	58	76	53	86	30
dme-miR-33-3p	dme-mir-33	63	38	43	34	61	84	40	41	61	31	55	57
dme-miR-4963-3p	dme-mir-4963	26	21	38	25	51	15	16	53	57	56	81	47
dme-miR-9372-3p	dme-mir-9372	13	27	30	5	33	30	18	67	39	18	77	30
dme-miR-11182	dme-mir-11182	50	37	40	26	21	59	27	37	47	65	76	65
dme-miR-9370-5p	dme-mir-9370	45	52	42	36	71	23	30	50	60	30	72	46
dme-miR-994-5p	dme-mir-994	33	19	18	14	17	18	39	42	25	46	70	26
dme-miR-1016-5p	dme-mir-1016	48	26	37	32	28	13	61	25	69	42	37	53
dme-miR-957-5p	dme-mir-957	43	18	35	21	26	19	37	55	68	35	38	34
dme-miR-279-5p	dme-mir-279	21	15	37	15	19	34	32	50	66	58	60	45
dme-miR-972-3p	dme-mir-972	31	26	59	9	49	34	41	48	52	52	64	66
dme-miR-965-3p	dme-mir-965	65	35	35	18	28	57	42	43	38	28	44	45
dme-miR-986-3p	dme-mir-986	32	27	42	41	38	42	30	35	42	59	42	61
dme-miR-137-5p	dme-mir-137	39	40	33	22	25	32	16	46	56	35	33	28
dme-miR-3641-3p	dme-mir-3641	45	20	40	22	49	38	26	32	42	28	54	33
dme-miR-955-3p	dme-mir-955	11	16	6	9	23	8	16	22	13	13	53	18
dme-miR-4984-3p	dme-mir-4984	52	19	39	31	32	23	16	34	39	17	33	23
dme-miR-252-3p	dme-mir-252	42	15	46	20	34	34	23	40	29	34	50	25
dme-miR-285-5p	dme-mir-285	15	7	23	4	9	6	12	36	28	26	49	25
dme-miR-4944-5p	dme-mir-4944	0	0	0	0	0	0	7	33	26	15	48	16
dme-miR-2498-5p	dme-mir-2498	8	13	9	8	16	18	18	27	33	21	28	47
dme-miR-4975-5p	dme-mir-4975	45	40	35	33	43	20	19	29	47	33	44	22
dme-miR-2b-1-5p	dme-mir-2b-1	28	15	19	6	21	27	10	25	13	37	46	42
dme-miR-977-5p	dme-mir-977	12	20	24	8	18	15	25	19	40	32	14	46
dme-miR-274-5p	dme-mir-274	45	22	38	22	15	36	2	3	0	2	2	4
dme-miR-2501-5p	dme-mir-2501	14	18	11	14	19	18	20	43	21	18	33	23
dme-miR-978-3p	dme-mir-978	5	22	12	4	16	22	24	22	32	22	16	42
dme-miR-79-3p	dme-mir-79	16	11	19	1	14	39	19	35	15	32	31	24
dme-miR-9383-3p	dme-mir-9383	23	16	13	15	17	10	17	39	35	22	28	10
dme-miR-1009-3p	dme-mir-1009	30	14	17	9	21	26	17	38	21	21	26	19
dme-miR-312-5p	dme-mir-312	8	13	6	5	9	6	29	20	20	22	33	27
dme-miR-263b-3p	dme-mir-263b	5	3	7	10	9	13	10	17	23	30	32	16
dme-miR-979-5p	dme-mir-979	20	19	16	12	21	16	15	29	24	14	23	28
dme-miR-1007-3p	dme-mir-1007	28	8	11	7	12	12	8	7	10	9	6	13
dme-miR-6-2-5p	dme-mir-6-2	21	18	9	15	6	5	9	17	16	23	28	16
dme-miR-9369-5p	dme-mir-9369	10	17	9	3	15	9	17	16	27	20	20	28
dme-miR-9375-5p	dme-mir-9375	12	10	19	7	21	9	13	26	28	18	26	12
dme-miR-3645-5p	dme-mir-3645	24	27	16	23	12	11	7	16	20	16	22	17
dme-miR-954-3p	dme-mir-954	16	10	5	10	8	14	9	13	16	10	27	16
dme-miR-987-3p	dme-mir-987	27	16	16	12	5	19	12	19	20	19	25	23
dme-miR-984-3p	dme-mir-984	8	5	7	1	11	11	16	19	15	20	26	24
dme-miR-313-3p	dme-mir-313	7	7	8	3	10	23	16	25	14	14	18	18
dme-miR-3642-3p	dme-mir-3642	9	14	15	9	9	3	11	25	20	12	21	18
dme-miR-9373-3p	dme-mir-9373	5	10	5	6	25	10	9	22	12	9	15	16
dme-miR-308-3p	dme-mir-308	14	3	14	0	0	24	3	22	1	1	11	6
dme-miR-313-5p	dme-mir-313	6	1	5	1	2	8	13	24	9	19	13	17
dme-miR-1004-3p	dme-mir-1004	20	9	13	14	10	19	10	17	11	14	14	23
dme-miR-2282-3p	dme-mir-2282	8	5	14	10	11	6	7	10	19	5	23	20
dme-miR-193-5p	dme-mir-193	15	13	19	10	16	16	6	6	16	22	12	15
dme-miR-969-3p	dme-mir-969	14	8	9	12	7	15	7	7	11	12	10	22
dme-miR-2498-3p	dme-mir-2498	0	2	5	3	5	3	10	6	6	6	12	21
dme-miR-4911-3p	dme-mir-4911	14	8	5	9	16	5	3	21	5	3	12	7
dme-miR-4960-3p	dme-mir-4960	6	13	13	12	10	4	6	14	20	19	8	14
dme-miR-4962-3p	dme-mir-4962	8	3	0	10	3	2	3	1	20	6	16	6
dme-miR-9382-5p	dme-mir-9382	3	8	10	7	3	3	6	12	11	5	20	7
dme-miR-999-5p	dme-mir-999	5	4	4	3	8	11	9	5	11	4	20	12
dme-miR-1006-5p	dme-mir-1006	19	1	17	7	11	17	6	13	13	19	13	11
dme-miR-1014-3p	dme-mir-1014	18	10	13	1	14	9	5	13	9	12	11	11
dme-miR-975-3p	dme-mir-975	2	5	2	0	5	1	4	12	18	6	8	14
dme-miR-133-5p	dme-mir-133	12	10	10	3	7	17	6	11	9	6	8	11
dme-miR-980-3p	dme-mir-980	7	3	9	3	1	10	0	16	5	3	17	6
dme-miR-1005-3p	dme-mir-1005	3	4	0	2	7	3	4	16	1	2	4	5
dme-miR-4987-3p	dme-mir-4987	5	7	4	1	3	2	3	12	12	11	16	11
dme-miR-315-3p	dme-mir-315	0	3	0	2	0	4	3	4	2	2	0	15
dme-miR-3-3p	dme-mir-3	11	6	6	9	5	15	6	11	3	6	13	11
dme-miR-9378-5p	dme-mir-9378	7	6	6	8	12	2	4	10	15	7	0	8
dme-miR-iab-8-5p	dme-mir-iab-8	8	7	7	4	6	15	5	6	5	0	15	13
dme-miR-967-3p	dme-mir-967	14	5	6	7	12	5	6	7	10	8	8	12
dme-miR-4956-3p	dme-mir-4956	5	10	6	6	9	5	6	3	12	11	13	7
dme-miR-9375-3p	dme-mir-9375	7	5	9	2	6	2	1	13	2	11	10	11
dme-miR-1001-3p	dme-mir-1001	3	8	8	1	5	4	1	11	10	4	12	7
dme-miR-1016-3p	dme-mir-1016	3	1	4	2	2	3	6	3	12	0	2	3
dme-miR-12-3p	dme-mir-12	12	0	9	5	2	4	1	12	7	11	3	8
dme-miR-2489-3p	dme-mir-2489	7	2	9	1	6	7	6	12	10	8	12	4
dme-miR-4966-5p	dme-mir-4966	2	7	4	4	5	3	5	5	1	5	5	12
dme-miR-5-3p	dme-mir-5	12	1	3	0	4	10	5	5	5	6	8	6
dme-miR-966-3p	dme-mir-966	6	1	3	4	3	2	2	12	3	6	5	1
dme-miR-308-5p	dme-mir-308	11	8	9	2	6	10	4	6	5	5	3	1
dme-miR-3641-5p	dme-mir-3641	2	5	4	0	7	1	3	3	4	3	11	3
dme-miR-4985-5p	dme-mir-4985	1	3	1	3	2	2	2	1	7	6	11	7
dme-miR-9371-5p	dme-mir-9371	3	0	6	0	5	2	2	11	0	2	6	5
dme-miR-3645-3p	dme-mir-3645	6	7	5	7	5	4	10	6	6	10	5	5
dme-miR-4961-5p	dme-mir-4961	4	1	1	0	2	4	6	4	10	4	3	3
dme-miR-4987-5p	dme-mir-4987	1	10	5	5	4	1	2	10	4	3	0	2
