# Supplementary material for: Profiling ATM regulated genes in Drosophila at physiological condition and after ionizing radiation
Source: Hereditas. 2022 Oct 21;159:41. doi: 10.1186/s41065-022-00254-9 (PMC9587650; doi:10.1186/s41065-022-00254-9)
Supplement: Supplementary file 9 — Additional file 9: Table S6. Differentially expressed miRNAs in atm mutated flies. [file 41065_2022_254_MOESM9_ESM.xlsx]

## Sheet: All
Symbol	baseMean	log2FoldChange	lfcSE	stat	pvalue	padj
dme-miR-986-5p	41836.6	1.49545	0.187169	7.98984	1.35109e-15	3.97221e-13
dme-miR-1007-5p	156.499	1.94232	0.315552	6.15531	7.49287e-10	1.10145e-07
dme-miR-274-5p	19.6607	4.6866	0.804727	5.82384	5.75109e-09	5.63606e-07
dme-miR-963-3p	373.868	-1.60412	0.278467	-5.76053	8.38516e-09	6.16309e-07
dme-miR-980-5p	422.827	1.55145	0.281621	5.509	3.60887e-08	2.12201e-06
dme-miR-956-3p	52744.7	1.25095	0.246895	5.06675	4.04665e-07	1.98286e-05
dme-miR-4944-5p	8.87411	-6.47097	1.37699	-4.69937	2.60965e-06	0.000109605
dme-miR-956-5p	257.181	1.65618	0.389136	4.25603	2.08088e-05	0.000764725
dme-miR-31b-5p	26905	0.822319	0.208897	3.93649	8.26833e-05	0.00270099
dme-miR-989-3p	515.992	0.998614	0.258164	3.86813	0.000109672	0.00322434
dme-miR-981-3p	912.846	-1.03178	0.279117	-3.6966	0.00021851	0.00584017
dme-miR-1012-5p	11269	-0.722224	0.200126	-3.60885	0.000307558	0.00725637
dme-miR-984-5p	1465.46	-1.07995	0.300165	-3.59785	0.00032086	0.00725637
dme-miR-983-5p	2191.93	-1.03826	0.292346	-3.55149	0.000383056	0.00804419
dme-miR-310-5p	26.4202	-2.00505	0.56796	-3.53027	0.000415138	0.00813671
dme-miR-210-5p	56.5884	-1.4963	0.426568	-3.50777	0.000451881	0.00830331
dme-miR-318-3p	190.099	-0.888207	0.260036	-3.41571	0.000636168	0.011002
dme-miR-315-5p	50986	-0.646169	0.191172	-3.38004	0.000724748	0.0118376
dme-miR-4919-3p	538.938	0.76787	0.231573	3.31589	0.000913519	0.0141355
dme-miR-311-5p	210.717	-1.09173	0.338321	-3.22691	0.00125134	0.0183946
dme-miR-311-3p	2330.2	-1.08219	0.338796	-3.19422	0.0014021	0.0196294
dme-miR-284-5p	32278.7	0.717941	0.22888	3.13675	0.00170832	0.0228293
dme-miR-987-5p	3792.6	0.537274	0.173416	3.09818	0.00194713	0.0248894
dme-miR-210-3p	102.314	-0.908474	0.297007	-3.05877	0.0022225	0.0272256
dme-miR-13b-2-5p	319.437	0.727636	0.238997	3.04455	0.00233031	0.0274044
dme-miR-133-3p	921.314	0.731583	0.247519	2.95566	0.00311998	0.0346935
dme-miR-982-3p	66.0368	-1.01925	0.345604	-2.94918	0.00318614	0.0346935
dme-let-7-5p	14124.1	-1.4247	0.48823	-2.9181	0.00352176	0.0369785
dme-miR-310-3p	150.507	-0.948537	0.333151	-2.84716	0.00441105	0.0435711
dme-miR-982-5p	1389.81	-0.950564	0.334158	-2.84465	0.00444603	0.0435711
dme-miR-79-5p	104.282	-0.739672	0.269064	-2.74905	0.00597679	0.0566831
dme-miR-278-5p	18335	0.568955	0.21148	2.69035	0.00713763	0.065577
dme-miR-983-3p	93.8237	-0.963455	0.362136	-2.66048	0.007803	0.0695176
dme-miR-312-3p	1446.21	-0.806052	0.304594	-2.64632	0.00813731	0.0703638
dme-miR-33-5p	19852.9	0.588221	0.223905	2.6271	0.00861158	0.0723373
dme-miR-375-3p	131872	0.481293	0.186104	2.58615	0.00970558	0.0775057
dme-miR-306-3p	2448.49	-0.417594	0.161581	-2.58443	0.00975412	0.0775057
dme-miR-991-3p	1274.14	-0.825642	0.330246	-2.50008	0.0124165	0.0960641
dme-miR-1003-3p	385.979	-0.711195	0.286522	-2.48217	0.0130587	0.0984422
dme-miR-219-3p	211.926	-0.581168	0.235484	-2.46797	0.0135883	0.0988475
dme-miR-9c-5p	238636	-0.503948	0.204622	-2.46282	0.0137849	0.0988475
dme-miR-9369-3p	33.5758	-0.983278	0.408213	-2.40874	0.0160077	0.112054
dme-miR-4986-3p	1.9615	-4.30268	1.82834	-2.35332	0.0186066	NA
dme-miR-10-5p	611907	0.407996	0.173461	2.35209	0.0186683	0.127639
dme-miR-1-3p	2.69392e+06	0.405255	0.176524	2.29575	0.0216902	0.14493
dme-miR-92a-3p	3559.12	-0.465193	0.203909	-2.28138	0.0225261	0.14717
dme-miR-276b-3p	195732	-0.482042	0.222714	-2.16439	0.0304341	0.194513
dme-miR-964-5p	719.823	-0.702484	0.328001	-2.14171	0.0322165	0.201524
dme-miR-281-2-5p	15798.3	0.450731	0.211768	2.12842	0.0333024	0.203977
dme-miR-998-3p	4603.61	-0.360671	0.171237	-2.10627	0.035181	0.211086
dme-miR-278-3p	35436.4	0.548549	0.262821	2.08716	0.0368737	0.21552
dme-miR-313-5p	8.94764	-1.66223	0.798566	-2.08152	0.0373862	0.21552
dme-miR-281-3p	94906.6	0.411413	0.199136	2.06599	0.0388293	0.218317
dme-miR-263b-3p	9.79186	-1.38136	0.670419	-2.06044	0.0393565	0.218317
dme-miR-958-5p	2426.25	0.681869	0.332374	2.05151	0.040217	0.218959
dme-miR-317-5p	3978.47	0.591873	0.29333	2.01777	0.0436149	0.23062
dme-miR-985-3p	113.25	-0.807753	0.40198	-2.00943	0.0444913	0.23062
dme-miR-3645-5p	18.349	1.02715	0.514304	1.99716	0.0458077	0.23062
dme-miR-314-5p	4108.16	0.701236	0.352375	1.99003	0.0465877	0.23062
dme-miR-960-3p	1325.68	-0.708456	0.356266	-1.98856	0.0467497	0.23062
dme-miR-963-5p	3.35338	2.57223	1.29537	1.98571	0.0470653	0.23062
dme-miR-2279-5p	84.7275	-0.575686	0.292227	-1.97	0.0488389	0.235388
dme-miR-100-5p	3069.65	-1.03006	0.525453	-1.96033	0.0499569	0.236892
dme-miR-2498-5p	16.844	-1.01617	0.520786	-1.95122	0.0510314	0.238146
dme-miR-92b-3p	17203.7	-0.390609	0.201756	-1.93605	0.052862	0.239664
dme-miR-375-5p	1115.95	0.624866	0.323929	1.92902	0.0537281	0.239664
dme-miR-8-3p	500143	0.398186	0.206993	1.92367	0.0543965	0.239664
dme-miR-954-5p	83.79	-0.806047	0.419399	-1.92191	0.0546174	0.239664
dme-miR-277-5p	1376	0.665736	0.351653	1.89316	0.0583362	0.252048
dme-miR-34-3p	1117.36	0.552726	0.292905	1.88705	0.0591541	0.252048
dme-miR-100-3p	33.2291	-1.13037	0.603831	-1.872	0.061207	0.25707
dme-miR-10-3p	683406	0.440925	0.24068	1.832	0.0669514	0.277235
dme-miR-4975-5p	35.412	0.699877	0.385554	1.81525	0.0694852	0.280341
dme-miR-193-5p	12.5869	1.10236	0.609168	1.80961	0.0703555	0.280341
dme-miR-137-3p	711.132	0.404321	0.223594	1.80829	0.0705621	0.280341
dme-miR-4951-5p	320.65	0.403291	0.225547	1.78805	0.0737672	0.289167
dme-miR-263b-5p	10817.8	-0.437243	0.245558	-1.78061	0.0749762	0.290039
dme-miR-990-5p	62.0096	0.557455	0.31425	1.77392	0.0760762	0.290473
dme-miR-312-5p	16.0315	-1.10185	0.62464	-1.76397	0.0777367	0.291543
dme-miR-1007-3p	12.0341	1.16847	0.663751	1.7604	0.0783397	0.291543
dme-miR-4945-5p	1.36496	4.05061	2.30352	1.75844	0.0786723	NA
dme-miR-1012-3p	623.423	-0.566312	0.32674	-1.73322	0.0830572	0.305235
dme-miR-4909-3p	92.3287	0.682421	0.398474	1.71258	0.0867892	0.315013
dme-miR-308-5p	7.29819	1.22309	0.720472	1.69763	0.0895779	0.319122
dme-miR-314-3p	14216	0.464905	0.274295	1.69491	0.0900924	0.319122
dme-miR-984-3p	11.18	-1.03657	0.617239	-1.67937	0.0930799	0.324363
dme-miR-313-3p	12.2471	-1.0109	0.604759	-1.67158	0.0946068	0.324363
dme-miR-975-3p	6.30171	-1.4739	0.882472	-1.67019	0.0948817	0.324363
dme-miR-13a-5p	74.728	-0.46824	0.284919	-1.64342	0.100297	0.338934
dme-miR-1010-3p	4427.18	-0.323664	0.198099	-1.63385	0.102289	0.34174
dme-miR-1000-3p	118.338	-0.536729	0.331671	-1.61826	0.105607	0.34886
dme-miR-316-5p	1559.32	0.348656	0.217728	1.60134	0.109303	0.357055
dme-miR-995-5p	843.353	-0.273417	0.172216	-1.58764	0.112367	0.359674
dme-miR-955-5p	177.395	-0.542955	0.342163	-1.58683	0.112551	0.359674
dme-miR-1014-3p	11.1881	0.947892	0.602239	1.57395	0.1155	0.365128
dme-miR-279-5p	34.4297	-0.668929	0.433077	-1.5446	0.122444	0.382963
dme-miR-11182	39.1978	0.526476	0.344867	1.5266	0.126859	0.391762
dme-miR-1015-3p	134.017	0.485984	0.319233	1.52235	0.127922	0.391762
dme-miR-4912-5p	1.06345	3.70965	2.46182	1.50687	0.131843	NA
dme-bantam-5p	11361.1	0.306573	0.203899	1.50355	0.132697	0.398574
dme-miR-275-5p	13846.3	-0.264136	0.176308	-1.49815	0.134094	0.398574
dme-miR-307a-3p	38.1719	-0.56552	0.377595	-1.49769	0.134214	0.398574
dme-miR-283-5p	88306.1	0.265837	0.180034	1.47659	0.139784	0.404192
dme-miR-4984-3p	32.053	0.648204	0.439063	1.47634	0.139853	0.404192
dme-miR-1010-5p	664.032	-0.38478	0.260879	-1.47494	0.14023	0.404192
dme-miR-2a-1-5p	1637.8	-0.286323	0.195446	-1.46497	0.142928	0.407969
dme-miR-304-5p	2017.81	0.287457	0.197545	1.45515	0.145628	0.41168
dme-miR-124-5p	1138.88	-0.289129	0.199533	-1.44903	0.147328	0.412519
dme-miR-125-5p	966.531	-0.765128	0.533222	-1.43491	0.151312	0.419676
dme-miR-988-5p	3749.23	0.27864	0.202179	1.37818	0.168147	0.460197
dme-miR-4961-5p	4.02641	-1.46326	1.06429	-1.37487	0.169172	0.460197
dme-let-7-3p	294.796	-1.21862	0.890535	-1.36841	0.171183	0.460197
dme-miR-2b-1-5p	18.0056	0.702551	0.514604	1.36522	0.172182	0.460197
dme-miR-4-3p	134.748	-0.48825	0.360036	-1.35611	0.175063	0.46368
dme-miR-9382-3p	4.15863	1.41853	1.0568	1.34228	0.179504	0.471156
dme-miR-1003-5p	192.24	-0.580838	0.435041	-1.33514	0.181832	0.471156
dme-miR-92a-5p	2093.89	-0.290322	0.217876	-1.33251	0.182693	0.471156
dme-miR-34-5p	35880.4	0.533763	0.406676	1.3125	0.189351	0.48408
dme-miR-4969-5p	181.645	-0.397292	0.3062	-1.29749	0.194462	0.49286
dme-miR-2498-3p	4.87952	-1.41198	1.09409	-1.29055	0.196861	0.494675
dme-miR-1014-5p	59.4271	0.373795	0.291931	1.28042	0.200397	0.497291
dme-miR-2c-3p	1506.25	-0.309243	0.241993	-1.2779	0.201284	0.497291
dme-miR-252-5p	6464.32	0.262562	0.207416	1.26587	0.20556	0.503621
dme-miR-975-5p	162.881	-0.46768	0.374942	-1.24734	0.212273	0.51577
dme-miR-4977-3p	1.02782	2.50637	2.02246	1.23927	0.215245	NA
dme-miR-307a-5p	0.883435	-3.15674	2.56309	-1.23161	0.218093	NA
dme-miR-974-5p	75.6919	-0.501738	0.410607	-1.22194	0.22173	0.534332
dme-miR-10404-3p	90.6386	0.470649	0.38915	1.20943	0.226498	0.536705
dme-miR-9a-5p	1.41982e+06	-0.238318	0.198502	-1.20059	0.229912	0.536705
dme-miR-125-3p	407.745	-1.13558	0.94934	-1.19618	0.231626	0.536705
dme-miR-988-3p	1270.8	-0.25234	0.211951	-1.19056	0.233827	0.536705
dme-miR-14-5p	11164.2	0.375858	0.315761	1.19033	0.233919	0.536705
dme-miR-4948-5p	0.941684	-3.17402	2.6723	-1.18775	0.234932	NA
dme-miR-2501-5p	20.1761	-0.615952	0.519654	-1.18531	0.235894	0.536705
dme-miR-263a-5p	969567	0.247187	0.208753	1.18411	0.23637	0.536705
dme-miR-4956-5p	1.16707	-2.30911	1.9518	-1.18307	0.236783	NA
dme-miR-966-5p	262.994	-0.328703	0.278157	-1.18172	0.237319	0.536705
dme-miR-997-3p	1.12179	-2.30087	1.96638	-1.1701	0.241959	NA
dme-miR-999-3p	119064	0.203104	0.174361	1.16485	0.24408	0.54778
dme-miR-281-1-5p	1413.05	0.246617	0.212552	1.16026	0.245942	0.54778
dme-miR-4957-5p	0.737007	3.17106	2.75284	1.15192	0.249354	NA
dme-miR-978-5p	1.082	2.57692	2.24012	1.15035	0.250001	NA
dme-miR-9b-3p	1666.7	-0.239577	0.211199	-1.13437	0.256641	0.567311
dme-miR-284-3p	364.401	0.227315	0.202927	1.12018	0.262637	0.571974
dme-miR-987-3p	18.0078	0.53695	0.479347	1.12017	0.262641	0.571974
dme-miR-317-3p	11762.7	0.260269	0.234456	1.1101	0.266957	0.577098
dme-miR-996-5p	2012.16	-0.247343	0.224995	-1.09933	0.271626	0.582905
dme-miR-957-5p	40.2087	-0.415743	0.382007	-1.08831	0.276456	0.586228
dme-miR-1016-3p	4.53301	-1.0918	1.00779	-1.08336	0.278649	0.586228
dme-miR-9b-5p	246407	-0.235014	0.217775	-1.07916	0.280518	0.586228
dme-miR-190-3p	94.4752	0.291467	0.271285	1.0744	0.282645	0.586228
dme-miR-1006-3p	948.281	0.253959	0.236619	1.07328	0.283144	0.586228
dme-miR-9377-5p	1.41722	1.82909	1.72113	1.06273	0.287906	NA
dme-miR-9373-3p	9.91629	-0.724572	0.685128	-1.05757	0.29025	0.589071
dme-miR-4940-5p	2.83509	1.24273	1.18219	1.05121	0.293162	0.589071
dme-miR-2535b-3p	189.697	0.287806	0.27404	1.05023	0.29361	0.589071
dme-miR-13b-1-5p	350.022	-0.244107	0.232571	-1.0496	0.293902	0.589071
dme-miR-978-3p	19.1964	-0.648834	0.620432	-1.04578	0.295663	0.589071
dme-miR-973-3p	296.171	-0.353818	0.338944	-1.04388	0.296539	0.589071
dme-miR-4910-5p	0.551944	2.75423	2.64539	1.04114	0.297809	NA
dme-miR-9373-5p	0.551944	2.75423	2.64539	1.04114	0.297809	NA
dme-miR-92b-5p	1.16061	-2.30148	2.21468	-1.03919	0.298714	NA
dme-miR-9370-5p	45.6837	0.354522	0.342615	1.03475	0.300784	0.591004
dme-miR-133-5p	9.59784	0.640021	0.619483	1.03315	0.301533	0.591004
dme-miR-13b-3p	13001.3	0.194015	0.188837	1.02742	0.304223	0.592329
dme-miR-iab-8-5p	6.43744	0.76866	0.753399	1.02026	0.307607	0.594977
dme-miR-252-3p	31.8262	0.466997	0.466244	1.00162	0.316529	0.604668
dme-miR-967-5p	56.5005	0.310907	0.310535	1.0012	0.316731	0.604668
dme-miR-282-3p	645.716	-0.350309	0.352218	-0.994582	0.319939	0.605202
dme-miR-9383-3p	22.2369	-0.448419	0.45197	-0.992144	0.321127	0.605202
dme-miR-4948-3p	0.737352	-2.8206	2.84497	-0.991434	0.321474	NA
dme-miR-6-2-5p	14.7763	0.542363	0.552008	0.982527	0.32584	0.610001
dme-miR-124-3p	111.317	0.461732	0.472087	0.978066	0.328042	0.610001
dme-miR-965-3p	43.0573	0.391645	0.401968	0.974318	0.329899	0.610001
dme-miR-969-3p	9.27945	0.618529	0.64604	0.957415	0.338358	0.619201
dme-miR-276a-5p	359.48	-0.25398	0.26831	-0.946592	0.343847	0.619201
dme-miR-276b-5p	359.48	-0.25398	0.26831	-0.946592	0.343847	0.619201
dme-miR-1005-3p	4.29231	-1.20522	1.27522	-0.945114	0.344601	0.619201
dme-miR-981-5p	3.2479	-1.0323	1.09867	-0.939589	0.347429	0.619201
dme-miR-1000-5p	311.984	-0.227495	0.242163	-0.939429	0.347511	0.619201
dme-miR-4-5p	3.42156	1.06636	1.14975	0.927475	0.35368	0.620672
dme-miR-958-3p	3316.67	0.353527	0.381178	0.92746	0.353688	0.620672
dme-miR-3641-3p	33.4473	0.377018	0.407336	0.925569	0.35467	0.620672
dme-miR-4942-3p	2.22505	1.25747	1.36162	0.923514	0.355739	NA
dme-miR-10404-5p	5475.61	0.333197	0.362835	0.918316	0.358454	0.623582
dme-miR-965-5p	6153.03	-0.169643	0.186034	-0.91189	0.361826	0.625464
dme-miR-33-3p	47.0025	0.322235	0.354819	0.908167	0.36379	0.625464
dme-miR-304-3p	83.1797	0.243004	0.269857	0.90049	0.367859	0.628783
dme-miR-184-5p	185.95	0.253391	0.285751	0.886754	0.375211	0.636429
dme-miR-4943-5p	1.40542	-1.48923	1.67995	-0.886476	0.375361	NA
dme-miR-190-5p	12963.2	0.248012	0.280537	0.884063	0.376662	0.636429
dme-miR-2a-3p	5989.68	-0.164448	0.187346	-0.877781	0.380063	0.638505
dme-miR-iab-8-3p	0.531726	2.71056	3.08862	0.877596	0.380163	NA
dme-miR-4972-5p	0.942518	-1.9899	2.28677	-0.870177	0.384204	NA
dme-miR-927-5p	5870.89	0.14919	0.174187	0.856495	0.391724	0.654357
dme-miR-960-5p	310.052	-0.25138	0.295592	-0.850427	0.395088	0.656247
dme-miR-9375-3p	5.9349	0.812007	0.964432	0.841954	0.399814	0.660367
dme-miR-263a-3p	383.726	-0.171202	0.20565	-0.832494	0.40513	0.663855
dme-miR-979-3p	209.21	-0.371185	0.447135	-0.830141	0.406459	0.663855
dme-miR-12-5p	3071.42	0.162048	0.196141	0.826183	0.4087	0.663855
dme-miR-999-5p	6.21749	-0.667304	0.812451	-0.821346	0.411449	0.664649
dme-miR-4951-3p	1.54569	1.49833	1.82737	0.819937	0.412252	NA
dme-miR-137-5p	36.7313	0.332868	0.407942	0.815968	0.414518	0.665947
dme-miR-4976-5p	0.756276	1.79142	2.25676	0.793801	0.427311	NA
dme-miR-4915-5p	2.72111	1.01117	1.28262	0.788365	0.430483	0.685813
dme-miR-1004-3p	13.0948	0.447543	0.569	0.786544	0.431549	0.685813
dme-miR-2492-3p	0.676302	1.79158	2.30517	0.777203	0.437039	NA
dme-miR-9372-3p	30.2215	-0.39713	0.520034	-0.763662	0.445069	0.703496
dme-miR-315-3p	1.98305	-1.2164	1.6123	-0.754451	0.450578	NA
dme-miR-991-5p	0.533021	-2.35485	3.12769	-0.752903	0.451508	NA
dme-miR-4949-3p	2.18816	-1.05027	1.39699	-0.751809	0.452166	NA
dme-miR-303-5p	0.550321	2.75266	3.68912	0.746156	0.455573	NA
dme-miR-994-5p	29.048	-0.357773	0.482025	-0.742228	0.457949	0.719984
dme-miR-957-3p	2374.66	0.145662	0.199102	0.731594	0.464416	0.726268
dme-miR-1002-5p	2.82137	1.08943	1.50367	0.724516	0.468749	0.729165
dme-miR-992-3p	0.784296	-1.5567	2.19015	-0.710773	0.477225	NA
dme-miR-4916-3p	0.799565	-1.7312	2.44018	-0.709456	0.478042	NA
dme-miR-9369-5p	15.6344	-0.396366	0.564492	-0.702164	0.482577	0.746724
dme-miR-285-5p	18.6447	-0.383643	0.554057	-0.692425	0.48867	0.748951
dme-miR-993-5p	206.099	0.185717	0.268485	0.691724	0.489111	0.748951
dme-miR-2500-5p	1.27977	1.14892	1.67772	0.684806	0.493466	NA
dme-miR-961-5p	566.621	-0.243691	0.357532	-0.681592	0.495497	0.753409
dme-miR-9375-5p	16.9558	-0.344931	0.509536	-0.676952	0.498436	0.753409
dme-miR-9372-5p	2.63737	-0.853814	1.26501	-0.674946	0.49971	0.753409
dme-miR-4953-3p	0.459513	-2.17099	3.25758	-0.666442	0.505129	NA
dme-miR-7-5p	177667	-0.130537	0.196003	-0.665997	0.505413	0.758119
dme-miR-2500-3p	69.3533	0.230047	0.350394	0.656537	0.511479	0.763324
dme-miR-1006-5p	10.9555	0.523475	0.803047	0.651861	0.514491	0.763941
dme-miR-4950-3p	1.12634	1.31675	2.04761	0.643068	0.52018	NA
dme-miR-9381-3p	0.387099	2.23108	3.47017	0.642932	0.520268	NA
dme-miR-2494-5p	1.99395	0.849418	1.34888	0.629723	0.528876	NA
dme-miR-219-5p	1.6829	0.927133	1.47951	0.626651	0.530888	NA
dme-miR-9374-5p	0.760844	-1.55046	2.48208	-0.624662	0.532193	NA
dme-miR-3-3p	7.13845	0.488359	0.787335	0.620268	0.535081	0.775741
dme-miR-308-3p	9.03132	0.6194	0.999269	0.619852	0.535355	0.775741
dme-miR-995-3p	423.171	-0.160661	0.260393	-0.616995	0.537238	0.775741
dme-miR-5-5p	2525.4	-0.168913	0.274024	-0.616415	0.537621	0.775741
dme-miR-276a-3p	3.40524e+06	-0.123852	0.201473	-0.614733	0.538731	0.775741
dme-miR-2a-2-5p	281.594	-0.152555	0.248372	-0.61422	0.53907	0.775741
dme-miR-986-3p	34.297	0.234138	0.382928	0.611441	0.540908	0.775741
dme-miR-9c-3p	2.11554	-0.858675	1.43699	-0.597551	0.55014	NA
dme-miR-14-3p	79060	0.170634	0.292886	0.582596	0.560166	0.795077
dme-miR-4962-3p	5.15747	-0.744316	1.28002	-0.581488	0.560912	0.795077
dme-miR-967-3p	7.78946	0.418411	0.722486	0.579127	0.562503	0.795077
dme-miR-964-3p	217.646	-0.190759	0.334122	-0.570926	0.56805	0.799075
dme-miR-4913-3p	0.376306	-1.93061	3.45522	-0.558752	0.576331	NA
dme-bantam-3p	311369	0.115369	0.211066	0.546603	0.584651	0.818512
dme-miR-7-3p	57.9665	0.187316	0.356112	0.526005	0.598885	0.822905
dme-miR-961-3p	227.451	-0.147069	0.281974	-0.52157	0.60197	0.822905
dme-miR-1016-5p	44.2296	-0.260568	0.500848	-0.520253	0.602887	0.822905
dme-miR-79-3p	18.5765	-0.277421	0.534243	-0.519279	0.603566	0.822905
dme-miR-277-3p	12653	0.150347	0.291712	0.515395	0.606277	0.822905
dme-miR-9a-3p	605.188	-0.105167	0.205412	-0.511983	0.608663	0.822905
dme-miR-2501-3p	1.5125	0.958459	1.87681	0.510687	0.609571	NA
dme-miR-955-3p	13.8654	-0.313035	0.615492	-0.508592	0.611038	0.822905
dme-miR-4965-5p	2.65716	0.637328	1.25403	0.508223	0.611297	0.822905
dme-miR-959-5p	383.108	-0.173734	0.343468	-0.505824	0.61298	0.822905
dme-miR-977-5p	22.9607	-0.256634	0.521844	-0.491783	0.622873	0.832385
dme-miR-4986-5p	0.408663	-1.96301	4.00757	-0.489826	0.624257	NA
dme-miR-4966-5p	4.27303	0.517536	1.06516	0.485877	0.627054	0.834181
dme-miR-9384-5p	0.382772	-1.94366	4.00891	-0.484835	0.627793	NA
dme-miR-3641-5p	3.57494	0.481949	1.01545	0.474615	0.635062	0.838158
dme-miR-929-5p	103.146	-0.143239	0.302412	-0.473656	0.635746	0.838158
dme-miR-4944-3p	0.701088	-1.37631	2.93304	-0.469242	0.638897	NA
dme-miR-998-5p	1111.37	-0.0858215	0.184202	-0.46591	0.64128	0.84168
dme-miR-4987-5p	5.30064	0.467283	1.02514	0.455823	0.648517	0.847396
dme-miR-87-3p	580.223	0.104064	0.233522	0.445628	0.655866	0.848843
dme-miR-4985-5p	2.36602	-0.592753	1.33589	-0.443715	0.657248	0.848843
dme-miR-1013-3p	1660.48	0.117941	0.266666	0.44228	0.658287	0.848843
dme-miR-962-3p	1.84932	0.665754	1.52678	0.436051	0.6628	NA
dme-miR-4956-3p	7.06251	0.351057	0.817689	0.429328	0.667685	0.853944
dme-miR-4952-5p	0.496095	1.20739	2.81925	0.428266	0.668458	NA
dme-miR-6-3p	4303.44	-0.137713	0.323638	-0.425516	0.67046	0.853944
dme-miR-4987-3p	6.61997	-0.331547	0.785184	-0.422255	0.672839	0.853944
dme-miR-12-3p	6.23502	0.458063	1.10195	0.415686	0.67764	0.853944
dme-miR-993-3p	4232.53	0.0825834	0.199856	0.413214	0.67945	0.853944
dme-miR-31a-5p	270775	0.0744387	0.180277	0.412914	0.67967	0.853944
dme-miR-2489-3p	7.21285	-0.308427	0.760633	-0.405487	0.68512	0.856423
dme-miR-1017-3p	63.5693	0.137955	0.342923	0.402293	0.687469	0.856423
dme-miR-970-3p	2322.64	0.0837251	0.214348	0.390603	0.69609	0.863505
dme-miR-4972-3p	1.02588	-0.787002	2.05252	-0.383433	0.701399	NA
dme-miR-966-3p	4.05587	-0.409918	1.07616	-0.380908	0.703271	0.868747
dme-miR-2493-3p	0.562979	-1.00164	2.67172	-0.374903	0.707733	NA
dme-miR-4962-5p	0.54115	-0.990994	2.70034	-0.366989	0.713627	NA
dme-miR-3642-5p	1.94303	0.588682	1.63623	0.35978	0.719012	NA
dme-miR-4963-3p	32.6535	-0.15906	0.451703	-0.352135	0.724737	0.887984
dme-miR-4911-3p	8.76849	0.288005	0.819677	0.351365	0.725315	0.887984
dme-miR-2281-3p	0.255182	-1.41699	4.0457	-0.350247	0.726154	NA
dme-miR-2499-3p	0.255182	-1.41699	4.0457	-0.350247	0.726154	NA
dme-miR-992-5p	0.255182	-1.41699	4.0457	-0.350247	0.726154	NA
dme-miR-4954-5p	0.251948	-1.40486	4.01157	-0.350201	0.726188	NA
dme-miR-9388-3p	0.251948	-1.40486	4.01157	-0.350201	0.726188	NA
dme-miR-2279-3p	0.248715	-1.39205	4.04714	-0.343958	0.730878	NA
dme-miR-2499-5p	0.248715	-1.39205	4.04714	-0.343958	0.730878	NA
dme-miR-11-3p	329605	0.0606505	0.176956	0.342743	0.731792	0.887984
dme-miR-1011-3p	2.57714	0.409243	1.195	0.342463	0.732003	0.887984
dme-miR-4966-3p	70.152	-0.127748	0.377476	-0.338427	0.735041	0.887984
dme-miR-3642-3p	15.011	-0.181319	0.539844	-0.335873	0.736967	0.887984
dme-miR-4947-5p	0.45728	1.08276	3.32913	0.325237	0.745002	NA
dme-miR-13a-3p	269.198	-0.0753881	0.238508	-0.316082	0.75194	0.894106
dme-miR-5-3p	5.01352	0.310783	0.991598	0.313416	0.753965	0.894106
dme-miR-193-3p	0.18344	1.27034	4.08047	0.311321	0.755557	NA
dme-miR-2283-3p	0.18344	1.27034	4.08047	0.311321	0.755557	NA
dme-miR-286-5p	0.18344	1.27034	4.08047	0.311321	0.755557	NA
dme-miR-4908-3p	0.18344	1.27034	4.08047	0.311321	0.755557	NA
dme-miR-4919-5p	0.18344	1.27034	4.08047	0.311321	0.755557	NA
dme-miR-1002-3p	0.164845	1.27034	4.08047	0.311321	0.755557	NA
dme-miR-1008-3p	0.164845	1.27034	4.08047	0.311321	0.755557	NA
dme-miR-2491-3p	0.203659	1.27034	4.08047	0.311321	0.755557	NA
dme-miR-2497-5p	0.203659	1.27034	4.08047	0.311321	0.755557	NA
dme-miR-4941-5p	0.203659	1.27034	4.08047	0.311321	0.755557	NA
dme-miR-4967-5p	0.164845	1.27034	4.08047	0.311321	0.755557	NA
dme-miR-4967-3p	0.164845	1.27034	4.08047	0.311321	0.755557	NA
dme-miR-968-5p	0.164845	1.27034	4.08047	0.311321	0.755557	NA
dme-miR-971-5p	0.164845	1.27034	4.08047	0.311321	0.755557	NA
dme-miR-iab-4-3p	0.164845	1.27034	4.08047	0.311321	0.755557	NA
dme-miR-973-5p	122.676	0.123941	0.399032	0.310605	0.756101	0.894106
dme-miR-1001-3p	6.44273	0.270306	0.887388	0.304609	0.760664	0.894106
dme-miR-980-3p	6.07909	0.316624	1.04562	0.30281	0.762034	0.894106
dme-miR-9378-5p	7.4351	-0.217756	0.71989	-0.302486	0.762282	0.894106
dme-miR-279-3p	58694.2	-0.0461344	0.154246	-0.299097	0.764866	0.894106
dme-miR-4964-3p	1.34015	-0.469407	1.58396	-0.29635	0.766962	NA
dme-miR-8-5p	70465.8	0.0731297	0.247722	0.295209	0.767835	0.894106
dme-miR-184-3p	1.19514e+06	-0.0612804	0.214065	-0.28627	0.774671	0.894106
dme-miR-2b-2-5p	4232.54	-0.0699157	0.245534	-0.28475	0.775836	0.894106
dme-miR-286-3p	1988.31	-0.0796186	0.281456	-0.282881	0.777268	0.894106
dme-miR-2b-3p	6018.93	0.0592424	0.210662	0.281221	0.778541	0.894106
dme-miR-282-5p	3085.62	-0.146752	0.558954	-0.262548	0.792899	0.90577
dme-miR-305-3p	25981.5	0.0556427	0.214006	0.260006	0.794859	0.90577
dme-miR-1001-5p	67.1471	0.0770493	0.305682	0.252057	0.800997	0.90924
dme-miR-4954-3p	0.496767	-0.697775	2.83233	-0.246361	0.805403	NA
dme-miR-1-5p	0.532348	-0.683345	2.77768	-0.246013	0.805672	NA
dme-miR-31a-3p	90.7829	0.0667074	0.291579	0.22878	0.81904	0.926145
dme-miR-2c-5p	531.562	0.0637906	0.302949	0.210565	0.833227	0.938577
dme-miR-970-5p	499.245	-0.0717835	0.348825	-0.205787	0.836958	0.939181
dme-miR-932-5p	237.538	0.0444309	0.257687	0.172421	0.863106	0.961227
dme-miR-iab-4-5p	496.468	0.0376866	0.218631	0.172375	0.863143	0.961227
dme-miR-4980-3p	0.895902	0.38768	2.34056	0.165636	0.868444	NA
dme-miR-2280-3p	0.127591	-0.653218	4.08047	-0.160084	0.872815	NA
dme-miR-2491-5p	0.204332	-0.653218	4.08047	-0.160084	0.872815	NA
dme-miR-4969-3p	0.124357	-0.653218	4.08047	-0.160084	0.872815	NA
dme-miR-4974-5p	0.127591	-0.653218	4.08047	-0.160084	0.872815	NA
dme-miR-9374-3p	0.127591	-0.653218	4.08047	-0.160084	0.872815	NA
dme-miR-9380-3p	0.124357	-0.653218	4.08047	-0.160084	0.872815	NA
dme-miR-969-5p	0.204332	-0.653218	4.08047	-0.160084	0.872815	NA
dme-miR-977-3p	0.204332	-0.653218	4.08047	-0.160084	0.872815	NA
dme-miR-985-5p	0.124357	-0.653218	4.08047	-0.160084	0.872815	NA
dme-miR-994-3p	0.435389	-0.458407	2.91255	-0.15739	0.874937	NA
dme-miR-283-3p	572.074	-0.0285583	0.183627	-0.155523	0.876409	0.965439
dme-miR-4961-3p	0.416793	-0.457594	2.94893	-0.155173	0.876685	NA
dme-miR-6-3-5p	3.54395	-0.178078	1.16349	-0.153055	0.878355	0.965439
dme-miR-87-5p	149.601	-0.0406507	0.266333	-0.152631	0.878689	0.965439
dme-miR-4960-3p	11.5208	0.0957599	0.642579	0.149024	0.881534	0.965439
dme-miR-962-5p	190.025	-0.0464601	0.316633	-0.146732	0.883344	0.965439
dme-miR-6-1-5p	0.622062	0.431327	3.035	0.142117	0.886987	NA
dme-miR-996-3p	376.847	0.0362231	0.267503	0.135412	0.892286	0.971601
dme-miR-3643-3p	0.420026	-0.461258	3.42265	-0.134766	0.892797	NA
dme-miR-1008-5p	179.279	0.0321846	0.245674	0.131005	0.895771	0.971796
dme-miR-31b-3p	1.00337	0.300985	2.2992	0.130909	0.895848	NA
dme-miR-9371-5p	3.40734	-0.184454	1.49556	-0.123334	0.901843	0.974786
dme-miR-9382-5p	8.08322	-0.0821161	0.733418	-0.111964	0.910852	0.976762
dme-miR-4968-3p	0.578404	0.335797	3.09166	0.108614	0.913509	NA
dme-miR-976-3p	311.394	0.0355616	0.345277	0.102995	0.917967	0.976762
dme-miR-979-5p	19.8511	0.0441402	0.453746	0.0972796	0.922504	0.976762
dme-miR-4955-3p	3.88409	-0.0937484	0.995139	-0.0942063	0.924945	0.976762
dme-miR-929-3p	44.6671	-0.0343061	0.387209	-0.0885983	0.929401	0.976762
dme-miR-2494-3p	0.369176	0.308553	3.57337	0.0863481	0.93119	NA
dme-miR-305-5p	298031	-0.0193788	0.228134	-0.0849448	0.932305	0.976762
dme-miR-4985-3p	0.33125	0.308554	3.69359	0.0835376	0.933424	NA
dme-miR-932-3p	106.268	-0.0221078	0.265356	-0.0833139	0.933602	0.976762
dme-miR-2282-3p	9.97424	-0.0554557	0.673847	-0.0822972	0.93441	0.976762
dme-miR-972-5p	0.311031	0.308554	3.77392	0.0817595	0.934838	NA
dme-miR-303-3p	0.698803	0.207897	2.58351	0.0804706	0.935863	NA
dme-miR-959-3p	748.3	-0.0239435	0.313941	-0.0762675	0.939206	0.976762
dme-miR-971-3p	100.881	0.0186289	0.252974	0.0736397	0.941297	0.976762
dme-miR-1004-5p	92.9753	0.0198666	0.276303	0.0719014	0.94268	0.976762
dme-miR-4943-3p	2.75149	-0.0959476	1.35476	-0.0708224	0.943539	0.976762
dme-miR-4974-3p	0.702762	-0.190342	2.91321	-0.0653376	0.947905	NA
dme-miR-972-3p	42.1968	0.025968	0.419156	0.0619532	0.9506	0.978968
dme-miR-3645-3p	6.88689	-0.0470807	0.787546	-0.0597815	0.95233	0.978968
dme-miR-954-3p	11.0787	0.0325678	0.628048	0.0518555	0.958644	0.982025
dme-miR-275-3p	219549	0.0107663	0.232733	0.0462601	0.963103	0.982479
dme-miR-4973-5p	3.93651	-0.0428507	0.998516	-0.0429144	0.96577	0.982479
dme-miR-927-3p	815.552	0.00775403	0.202302	0.0383289	0.969425	0.982797
dme-miR-4949-5p	1.12935	-0.068261	1.80823	-0.0377501	0.969887	NA
dme-miR-316-3p	4318.98	0.00698355	0.258358	0.0270305	0.978435	0.988522
dme-miR-2492-5p	0.769872	-0.065866	2.4952	-0.026397	0.978941	NA
dme-miR-4958-5p	1.81441	0.0166416	1.45342	0.0114499	0.990864	NA
dme-miR-9384-3p	1.03562	0.0205108	1.94387	0.0105515	0.991581	NA
dme-miR-1009-3p	21.8486	0.00390193	0.488174	0.00799292	0.993623	0.99916
dme-miR-306-5p	11994.1	0.000646704	0.209203	0.00309127	0.997534	0.99916
dme-miR-11-5p	5342.94	0.000180135	0.171163	0.00105242	0.99916	0.99916

## Sheet: miRNA_up
	baseMean	log2FoldChange	lfcSE	stat	pvalue	padj
dme-miR-274-5p	19.6607	4.6866	0.804727	5.82384	5.75109e-09	5.63606e-07
dme-miR-1007-5p	156.499	1.94232	0.315552	6.15531	7.49287e-10	1.10145e-07
dme-miR-980-5p	422.827	1.55145	0.281621	5.509	3.60887e-08	2.12201e-06
dme-miR-986-5p	41836.6	1.49545	0.187169	7.98984	1.35109e-15	3.97221e-13
dme-miR-956-3p	52744.7	1.25095	0.246895	5.06675	4.04665e-07	1.98286e-05
dme-miR-956-5p	257.181	1.65618	0.389136	4.25603	2.08088e-05	0.000764725

## Sheet: miRNA_down
	baseMean	log2FoldChange	lfcSE	stat	pvalue	padj
dme-miR-4944-5p	8.87411	-6.47097	1.37699	-4.69937	2.60965e-06	0.000109605
dme-miR-310-5p	26.4202	-2.00505	0.56796	-3.53027	0.000415138	0.00813671
dme-miR-963-3p	373.868	-1.60412	0.278467	-5.76053	8.38516e-09	6.16309e-07
dme-miR-210-5p	56.5884	-1.4963	0.426568	-3.50777	0.000451881	0.00830331
dme-let-7-5p	14124.1	-1.4247	0.48823	-2.9181	0.00352176	0.0369785
dme-miR-311-3p	2330.2	-1.08219	0.338796	-3.19422	0.0014021	0.0196294
dme-miR-984-5p	1465.46	-1.07995	0.300165	-3.59785	0.00032086	0.00725637
dme-miR-983-5p	2191.93	-1.03826	0.292346	-3.55149	0.000383056	0.00804419
dme-miR-981-3p	912.846	-1.03178	0.279117	-3.6966	0.00021851	0.00584017
dme-miR-982-3p	66.0368	-1.01925	0.345604	-2.94918	0.00318614	0.0346935
dme-miR-311-5p	210.717	-1.09173	0.338321	-3.22691	0.00125134	0.0183946
