# Supplementary material for: Profiling ATM regulated genes in Drosophila at physiological condition and after ionizing radiation
Source: Hereditas. 2022 Oct 21;159:41. doi: 10.1186/s41065-022-00254-9 (PMC9587650; doi:10.1186/s41065-022-00254-9)
Supplement: Supplementary file 10 — Additional file 10: Table S7. Differentially expressed miRNAs in atm mutated flies after X-ray irradiation. [file 41065_2022_254_MOESM10_ESM.xlsx]

## Sheet: All
	baseMean	log2FoldChange	lfcSE	stat	pvalue	padj
dme-miR-274-5p	17.0593	3.98986	0.775226	5.14671	2.65095e-07	0.000103122
dme-miR-4944-5p	9.23632	-6.28248	1.38315	-4.54216	5.56805e-06	0.00108298
dme-miR-956-5p	388.322	2.20412	0.502602	4.38543	1.15759e-05	0.001501
dme-miR-986-5p	42090.2	1.51858	0.377412	4.02366	5.73013e-05	0.00557255
dme-miR-963-3p	356.799	-1.4251	0.377909	-3.77101	0.00016259	0.0126495
dme-miR-1007-5p	150.424	1.52883	0.434231	3.52076	0.000430307	0.0255299
dme-miR-956-3p	50902.2	1.2483	0.356314	3.50337	0.000459407	0.0255299
dme-miR-284-5p	31043	1.05615	0.326149	3.23823	0.00120275	0.0573218
dme-miR-982-5p	1364.84	-0.977027	0.305916	-3.19377	0.00140427	0.0573218
dme-miR-981-3p	915.538	-1.00416	0.31579	-3.17984	0.00147357	0.0573218
dme-miR-133-3p	997.253	0.912841	0.302874	3.01393	0.00257889	0.0782285
dme-miR-983-5p	1999.23	-1.02164	0.339913	-3.00558	0.00265073	0.0782285
dme-miR-311-3p	2327.86	-1.10147	0.367006	-3.00124	0.00268886	0.0782285
dme-miR-980-5p	365.423	1.06813	0.358633	2.97834	0.0028981	0.0782285
dme-miR-984-5p	1582.81	-1.05806	0.357869	-2.95655	0.00311105	0.0782285
dme-miR-982-3p	61.077	-1.19772	0.406537	-2.94614	0.00321762	0.0782285
dme-miR-312-3p	1418.27	-0.976393	0.362904	-2.6905	0.0071345	0.163254
dme-miR-314-5p	4272.38	1.27849	0.478639	2.6711	0.00756038	0.163388
dme-miR-285-5p	16.0578	-1.61062	0.63169	-2.54969	0.0107817	0.220742
dme-miR-33-3p	54.6474	1.07366	0.427655	2.51058	0.0120534	0.234438
dme-miR-4919-3p	553.001	0.788999	0.319069	2.47282	0.0134053	0.248318
dme-miR-4909-3p	107.326	0.922288	0.38609	2.38879	0.0169041	0.298895
dme-miR-989-3p	538.705	0.952728	0.40802	2.335	0.0195433	0.330537
dme-miR-9369-3p	38.9912	-1.18238	0.511904	-2.30977	0.0209006	0.338765
dme-miR-1003-3p	489.223	-0.842964	0.368723	-2.28617	0.0222442	0.34612
dme-miR-310-3p	154.208	-0.893543	0.393945	-2.26819	0.0233176	0.348867
dme-miR-4951-5p	351.769	0.784933	0.351206	2.23496	0.0254197	0.362077
dme-miR-1000-3p	117.993	-0.778537	0.349859	-2.22529	0.0260621	0.362077
dme-miR-310-5p	31.0128	-1.43387	0.66158	-2.16735	0.0302085	0.405211
dme-miR-4984-3p	28.1609	1.0932	0.508212	2.15107	0.0314709	0.408073
dme-miR-210-5p	53.8086	-0.872926	0.422213	-2.0675	0.0386868	0.485458
dme-miR-1012-3p	608.463	-0.626609	0.311885	-2.0091	0.0445263	0.531555
dme-miR-995-5p	860.487	-0.712961	0.356315	-2.00093	0.0454001	0.531555
dme-miR-312-5p	14.3741	-1.26108	0.63333	-1.99119	0.0464598	0.531555
dme-miR-4987-3p	5.9073	-1.91112	0.973158	-1.96383	0.0495495	0.550708
dme-miR-2499-3p	1.29316	4.26848	2.18802	1.95084	0.0510756	0.5519
dme-miR-10-3p	710539	0.670762	0.351732	1.90702	0.0565176	0.594198
dme-miR-315-5p	51453	-0.58648	0.309848	-1.8928	0.0583848	0.597676
dme-miR-278-5p	17838.2	0.623228	0.337728	1.84535	0.0649861	0.626782
dme-miR-1012-5p	12593.7	-0.704079	0.382317	-1.84161	0.0655325	0.626782
dme-miR-281-2-5p	17875.5	0.575196	0.312946	1.838	0.0660619	0.626782
dme-bantam-5p	11731.2	0.534142	0.294985	1.81074	0.0701809	0.64003
dme-miR-277-5p	1828.69	0.959631	0.531037	1.80709	0.0707488	0.64003
dme-miR-2279-5p	95.0526	-0.6831	0.382684	-1.78502	0.0742574	0.656503
dme-miR-33-5p	22280.4	0.510424	0.28766	1.7744	0.0759975	0.656513
dme-miR-306-3p	2569.54	-0.634868	0.361899	-1.75427	0.0793846	0.656513
dme-miR-1010-5p	600.218	-0.551539	0.314678	-1.75271	0.0796514	0.656513
dme-miR-210-3p	99.5818	-0.707273	0.407036	-1.73762	0.0822785	0.656513
dme-miR-92a-3p	3701.47	-0.565163	0.326642	-1.73022	0.0835902	0.656513
dme-miR-313-5p	8.50748	-1.48022	0.857705	-1.72579	0.0843848	0.656513
dme-miR-92b-3p	17098.6	-0.504196	0.294639	-1.71124	0.0870375	0.663874
dme-miR-4986-3p	2.10042	-3.0276	1.80062	-1.68142	0.092681	0.667284
dme-miR-4948-5p	1.28761	-3.4429	2.05265	-1.6773	0.0934844	0.667284
dme-miR-31b-5p	24846.5	0.543971	0.32554	1.67098	0.0947257	0.667284
dme-miR-316-5p	1600.99	0.49807	0.298097	1.67083	0.0947551	0.667284
dme-miR-4944-3p	1.22631	-3.36381	2.05161	-1.6396	0.101089	0.667284
dme-miR-4911-3p	9.07604	1.29175	0.789805	1.63553	0.101939	0.667284
dme-miR-13b-2-5p	281.654	0.650042	0.398435	1.63149	0.102787	0.667284
dme-miR-9373-5p	1.07316	3.89124	2.3917	1.62698	0.103742	0.667284
dme-miR-318-3p	196.533	-0.666345	0.409755	-1.6262	0.103907	0.667284
dme-miR-987-5p	3506.36	0.497088	0.30632	1.62277	0.104638	0.667284
dme-miR-124-5p	1079.99	-0.493919	0.309265	-1.59707	0.110249	0.690994
dme-miR-308-5p	4.74577	1.66664	1.04842	1.58967	0.111909	0.690994
dme-miR-958-3p	3254.17	0.571186	0.365107	1.56444	0.117715	0.712818
dme-miR-4975-5p	33.4991	0.785408	0.506843	1.54961	0.121235	0.712818
dme-miR-3641-3p	36.5164	0.692944	0.450066	1.53965	0.123646	0.712818
dme-miR-276b-3p	180053	-0.470521	0.306552	-1.53488	0.124812	0.712818
dme-miR-314-3p	15950.8	0.548464	0.358743	1.52885	0.126302	0.712818
dme-miR-932-5p	229.253	0.531361	0.347681	1.5283	0.126438	0.712818
dme-miR-275-5p	14463.7	-0.473297	0.312716	-1.51351	0.130151	0.723269
dme-miR-1015-3p	153.34	0.556207	0.37182	1.4959	0.134679	0.737891
dme-miR-983-3p	93.7181	-0.653277	0.442616	-1.47594	0.139959	0.741257
dme-miR-958-5p	2166.61	0.493712	0.334982	1.47385	0.140523	0.741257
dme-miR-1006-3p	984.316	0.439729	0.298721	1.47204	0.14101	0.741257
dme-miR-991-3p	1288.95	-0.595863	0.413134	-1.4423	0.149218	0.764973
dme-miR-4969-3p	1.76195	-2.6798	1.85909	-1.44146	0.149455	0.764973
dme-miR-2492-5p	0.835029	3.597	2.5688	1.40027	0.161434	0.795839
dme-miR-975-3p	4.61765	-1.57361	1.12793	-1.39513	0.162975	0.795839
dme-miR-4958-5p	3.44701	1.75857	1.26058	1.39505	0.163001	0.795839
dme-miR-955-5p	237.034	-0.52768	0.378852	-1.39284	0.163669	0.795839
dme-miR-994-5p	27.9464	-0.720563	0.520614	-1.38406	0.166339	0.797858
dme-let-7-5p	14334.3	-0.643645	0.467067	-1.37806	0.168186	0.797858
dme-miR-4945-5p	1.28967	3.1222	2.30531	1.35435	0.175624	0.814923
dme-miR-984-3p	13.1048	-0.931919	0.688648	-1.35326	0.175973	0.814923
dme-miR-375-3p	129115	0.423113	0.314988	1.34327	0.179185	0.818883
dme-miR-4915-5p	4.60066	1.46126	1.09268	1.33731	0.18112	0.818883
dme-miR-4987-5p	3.08016	1.78831	1.3497	1.32497	0.185182	0.818883
dme-miR-219-3p	184.7	-0.449555	0.339346	-1.32477	0.185249	0.818883
dme-miR-998-3p	4755.41	-0.417795	0.317382	-1.31638	0.188047	0.821912
dme-miR-87-3p	614.499	0.381028	0.294233	1.29499	0.195325	0.832658
dme-miR-8-3p	542263	0.402213	0.311566	1.29094	0.196724	0.832658
dme-miR-9370-5p	45.5885	0.632703	0.490332	1.29036	0.196927	0.832658
dme-miR-311-5p	230.915	-0.490217	0.382969	-1.28004	0.20053	0.838778
dme-miR-954-5p	104.248	-0.569949	0.448358	-1.27119	0.20366	0.842807
dme-miR-9378-5p	6.95988	1.26402	1.02354	1.23495	0.216848	0.875571
dme-miR-1003-5p	233.316	-0.620414	0.507974	-1.22135	0.221954	0.875571
dme-miR-125-3p	455.934	-0.666412	0.54718	-1.2179	0.223261	0.875571
dme-miR-4943-3p	2.07143	-2.02717	1.66673	-1.21626	0.223887	0.875571
dme-miR-4916-3p	1.48596	-2.34408	1.94229	-1.20686	0.227484	0.875571
dme-miR-2498-3p	7.20725	-1.05189	0.872783	-1.20522	0.228119	0.875571
dme-miR-1010-3p	4545	-0.392019	0.325961	-1.20266	0.229109	0.875571
dme-miR-1007-3p	10.1359	0.863646	0.718848	1.20143	0.229584	0.875571
dme-miR-281-3p	103233	0.411753	0.346913	1.18691	0.235265	0.876615
dme-miR-375-5p	1100.75	0.503803	0.43076	1.16957	0.242174	0.876615
dme-miR-284-3p	396.711	0.372812	0.321544	1.15945	0.246275	0.876615
dme-miR-4951-3p	3.44103	1.33996	1.16066	1.15448	0.248302	0.876615
dme-miR-307a-3p	40.755	-0.575664	0.500379	-1.15046	0.249956	0.876615
dme-miR-281-1-5p	1540.08	0.360621	0.315255	1.1439	0.252664	0.876615
dme-miR-3642-5p	0.81641	-2.75643	2.4108	-1.14337	0.252886	0.876615
dme-miR-87-5p	154.094	0.450248	0.395355	1.13884	0.254768	0.876615
dme-miR-965-3p	35.7048	0.557405	0.489554	1.1386	0.254871	0.876615
dme-miR-100-3p	40.1511	-0.743202	0.654584	-1.13538	0.256216	0.876615
dme-miR-34-5p	33853.7	0.470957	0.417545	1.12792	0.259354	0.876615
dme-miR-985-3p	111.116	-0.480679	0.428507	-1.12175	0.261967	0.876615
dme-miR-9373-3p	13.1263	0.746481	0.666704	1.11966	0.262859	0.876615
dme-miR-317-3p	11836.7	0.338273	0.302985	1.11647	0.264222	0.876615
dme-miR-184-5p	201.006	0.457569	0.412206	1.11005	0.266978	0.876615
dme-miR-13b-3p	13821.6	0.362584	0.326716	1.10978	0.267093	0.876615
dme-miR-13b-1-5p	334.123	-0.39563	0.357758	-1.10586	0.268788	0.876615
dme-miR-6-1-5p	0.843192	-2.80138	2.54188	-1.10209	0.270421	0.876615
dme-miR-305-3p	20896.7	0.480504	0.445251	1.07917	0.28051	0.883963
dme-miR-iab-4-5p	500.138	0.322568	0.299012	1.07878	0.280685	0.883963
dme-miR-317-5p	4334.84	0.427028	0.395966	1.07845	0.280835	0.883963
dme-miR-279-5p	34.84	-0.513663	0.477938	-1.07475	0.282488	0.883963
dme-miR-137-3p	694.738	0.36311	0.340797	1.06547	0.286662	0.883963
dme-miR-3-3p	10.0611	0.786813	0.738652	1.0652	0.286785	0.883963
dme-miR-9375-3p	6.12144	-0.961911	0.906429	-1.06121	0.288594	0.883963
dme-miR-3645-5p	17.8483	0.650473	0.622756	1.04451	0.29625	0.885802
dme-miR-964-5p	673.8	-0.366114	0.35238	-1.03898	0.298816	0.885802
dme-miR-34-3p	1161.67	0.384562	0.373425	1.02982	0.303093	0.885802
dme-miR-9b-3p	1663.66	-0.33907	0.329967	-1.02759	0.304143	0.885802
dme-miR-1-3p	2.74071e+06	0.354746	0.345361	1.02717	0.304339	0.885802
dme-miR-289-5p	0.551244	3.04241	2.96407	1.02643	0.304688	0.885802
dme-miR-967-5p	48.9545	0.462076	0.451414	1.02362	0.306014	0.885802
dme-miR-133-5p	8.5206	0.810714	0.798082	1.01583	0.309711	0.885802
dme-miR-137-5p	29.2408	0.488196	0.484332	1.00798	0.313465	0.885802
dme-miR-9369-5p	13.9332	-0.65711	0.656815	-1.00045	0.317093	0.885802
dme-miR-252-3p	31.8791	0.466988	0.468747	0.996247	0.31913	0.885802
dme-miR-316-3p	5291.53	0.432908	0.435476	0.994103	0.320173	0.885802
dme-miR-190-5p	12733	0.383701	0.386579	0.992554	0.320927	0.885802
dme-miR-4-3p	158.803	-0.36954	0.372805	-0.991243	0.321567	0.885802
dme-miR-1011-3p	2.22594	-1.47528	1.49381	-0.987593	0.323352	0.885802
dme-miR-2b-1-5p	26.3199	-0.514296	0.525339	-0.97898	0.32759	0.891136
dme-miR-993-5p	208.894	0.34267	0.354471	0.96671	0.333689	0.893804
dme-miR-988-3p	1366.86	-0.291436	0.301484	-0.966673	0.333707	0.893804
dme-bantam-3p	299755	0.274738	0.285244	0.963167	0.335464	0.893804
dme-miR-966-5p	251.757	-0.34902	0.37203	-0.938152	0.348166	0.920401
dme-miR-9c-5p	240015	-0.316769	0.344392	-0.919793	0.357681	0.920401
dme-miR-962-3p	2.35421	-1.34878	1.46763	-0.919018	0.358086	0.920401
dme-miR-977-3p	0.682124	-2.50048	2.72555	-0.917422	0.358922	0.920401
dme-miR-927-3p	817.627	-0.29578	0.322693	-0.916599	0.359353	0.920401
dme-miR-965-5p	6021.62	-0.279194	0.306274	-0.911582	0.361989	0.920401
dme-miR-9382-3p	3.24656	1.07562	1.17999	0.911545	0.362008	0.920401
dme-miR-4961-3p	1.12294	-2.00525	2.22553	-0.901022	0.367577	0.924384
dme-miR-4985-5p	4.54854	-0.919863	1.02325	-0.898959	0.368674	0.924384
dme-miR-1016-3p	2.11866	1.3128	1.46897	0.893684	0.371491	0.924384
dme-miR-1009-3p	19.6154	0.488315	0.549508	0.88864	0.374196	0.924384
dme-miR-2a-1-5p	1696.9	-0.279155	0.316853	-0.881025	0.378304	0.924384
dme-miR-1004-3p	16.028	0.546028	0.620231	0.880362	0.378663	0.924384
dme-miR-10-5p	648935	0.33106	0.378746	0.874095	0.382067	0.924384
dme-miR-4976-5p	1.09991	1.84342	2.11464	0.871745	0.383347	0.924384
dme-miR-4956-5p	0.474452	2.74128	3.16971	0.864837	0.387128	0.924384
dme-miR-995-3p	416.669	-0.306559	0.354627	-0.864455	0.387338	0.924384
dme-miR-286-5p	2.14009	1.23537	1.4415	0.857008	0.391441	0.928478
dme-miR-999-3p	116683	0.263112	0.308978	0.851555	0.394461	0.929971
dme-let-7-3p	333.334	-0.813248	0.991564	-0.820167	0.412121	0.941116
dme-miR-4940-5p	1.97792	1.27524	1.56065	0.817124	0.413858	0.941116
dme-miR-960-3p	1231.14	-0.344521	0.422152	-0.816107	0.414439	0.941116
dme-miR-963-5p	1.85539	1.3455	1.64953	0.815689	0.414678	0.941116
dme-miR-2498-5p	20.7488	-0.464468	0.569925	-0.814962	0.415094	0.941116
dme-miR-263b-3p	16.8085	-0.488744	0.605496	-0.807179	0.419563	0.941116
dme-miR-9c-3p	2.9773	-1.06618	1.32282	-0.805993	0.420247	0.941116
dme-miR-31a-5p	295867	0.298619	0.37106	0.804773	0.420951	0.941116
dme-miR-977-5p	20.5607	-0.497215	0.618609	-0.803763	0.421534	0.941116
dme-miR-193-5p	15.2773	0.488261	0.618645	0.789244	0.42997	0.941116
dme-miR-1005-3p	3.77892	0.855641	1.08447	0.788997	0.430114	0.941116
dme-miR-986-3p	47.8063	0.359516	0.458227	0.784581	0.432699	0.941116
dme-miR-1008-5p	165.748	-0.270088	0.345803	-0.781047	0.434775	0.941116
dme-miR-9388-3p	1.08379	-1.74896	2.24576	-0.778783	0.436107	0.941116
dme-miR-278-3p	32960.7	0.298551	0.384046	0.777382	0.436933	0.941116
dme-miR-263a-3p	435.745	-0.261836	0.338961	-0.772467	0.439838	0.941116
dme-miR-14-5p	12646.3	0.351168	0.455082	0.771659	0.440316	0.941116
dme-miR-4910-5p	0.938495	1.77836	2.33065	0.763031	0.445445	0.946875
dme-miR-9a-3p	635.998	0.244007	0.324803	0.751246	0.452505	0.949643
dme-miR-9384-3p	0.98068	1.62662	2.17287	0.748603	0.454097	0.949643
dme-miR-975-5p	169.054	-0.314502	0.421171	-0.746734	0.455224	0.949643
dme-miR-100-5p	3388.08	-0.394665	0.530034	-0.744602	0.456512	0.949643
dme-miR-4912-5p	0.370956	2.51002	3.45861	0.72573	0.468005	0.966602
dme-miR-277-3p	12386.4	0.24682	0.345575	0.714228	0.475086	0.966602
dme-miR-4966-3p	65.5869	0.330351	0.464768	0.710788	0.477215	0.966602
dme-miR-252-5p	6799.4	0.221996	0.312877	0.709529	0.477996	0.966602
dme-miR-967-3p	8.73229	0.539096	0.762454	0.707054	0.479533	0.966602
dme-miR-219-5p	2.30149	0.989941	1.40597	0.704096	0.481373	0.966602
dme-miR-iab-8-5p	8.36404	0.649988	0.924597	0.702996	0.482058	0.966602
dme-miR-9b-5p	243179	-0.220072	0.316932	-0.694383	0.487442	0.972384
dme-miR-3643-3p	0.381334	2.53335	3.72499	0.680098	0.496443	0.97463
dme-miR-9371-3p	0.381334	2.53335	3.72499	0.680098	0.496443	0.97463
dme-miR-283-5p	86432.8	0.205822	0.303762	0.677577	0.49804	0.97463
dme-miR-4972-3p	1.81099	-1.27664	1.88654	-0.676711	0.498589	0.97463
dme-miR-79-5p	106.732	-0.310073	0.474533	-0.653427	0.513481	0.986894
dme-miR-929-5p	111.374	0.255864	0.392282	0.652245	0.514243	0.986894
dme-miR-14-3p	98246.8	-0.228294	0.352115	-0.648351	0.516758	0.986894
dme-miR-988-5p	3682.89	0.185092	0.285806	0.647617	0.517233	0.986894
dme-miR-972-3p	40.7592	-0.316075	0.488426	-0.647129	0.517548	0.986894
dme-miR-979-5p	18.4335	0.360957	0.563346	0.640737	0.521693	0.989945
dme-miR-6-2-5p	14.7795	-0.438271	0.692522	-0.632863	0.526823	0.990861
dme-miR-1006-5p	12.8295	0.413992	0.659162	0.628058	0.529966	0.990861
dme-miR-1002-5p	0.819226	-1.43069	2.28281	-0.626721	0.530842	0.990861
dme-miR-969-3p	13.3006	0.422698	0.684152	0.617842	0.536679	0.990861
dme-miR-4986-5p	0.456111	-1.94813	3.16077	-0.616346	0.537666	0.990861
dme-miR-4-5p	4.70973	-0.624142	1.02227	-0.610544	0.541502	0.990861
dme-miR-2535b-3p	212.226	0.230449	0.377852	0.609892	0.541934	0.990861
dme-miR-957-3p	2140.24	0.175984	0.290309	0.606196	0.544384	0.990861
dme-miR-4977-3p	1.26198	1.11215	1.85726	0.598815	0.549296	0.990861
dme-miR-6-3-5p	3.99505	0.699075	1.17069	0.597147	0.550409	0.990861
dme-miR-990-5p	70.1306	0.236131	0.396564	0.595442	0.551548	0.990861
dme-miR-974-5p	69.6138	-0.2896	0.487824	-0.593656	0.552742	0.990861
dme-miR-3642-3p	11.1079	-0.421066	0.720332	-0.584545	0.558854	0.992251
dme-miR-4965-5p	2.97168	-0.738732	1.2811	-0.576639	0.564183	0.992251
dme-miR-10404-3p	114.711	0.222346	0.388661	0.572082	0.567266	0.992251
dme-miR-4969-5p	166.44	-0.226798	0.400562	-0.566198	0.571259	0.992251
dme-miR-4949-3p	3.5863	-0.650006	1.15017	-0.565138	0.57198	0.992251
dme-miR-13a-5p	67.2928	-0.228283	0.409591	-0.557344	0.577292	0.992251
dme-miR-9a-5p	1.54357e+06	-0.177474	0.321967	-0.551216	0.581485	0.992251
dme-miR-4952-5p	0.421596	-1.79971	3.27153	-0.550113	0.582242	0.992251
dme-miR-2b-3p	6134.48	0.190808	0.347601	0.548928	0.583055	0.992251
dme-miR-184-3p	1.22208e+06	0.206508	0.378924	0.544984	0.585764	0.992251
dme-miR-11-3p	326625	0.154531	0.2839	0.544316	0.586224	0.992251
dme-miR-1001-5p	63.4711	-0.24764	0.459286	-0.539186	0.589759	0.992251
dme-miR-3645-3p	6.34864	0.479283	0.894678	0.535704	0.592163	0.992251
dme-miR-283-3p	552.345	-0.161434	0.301406	-0.535601	0.592234	0.992251
dme-miR-304-5p	2186.57	0.174522	0.331903	0.525821	0.599012	0.992251
dme-miR-315-3p	3.59628	-0.751612	1.43008	-0.525574	0.599184	0.992251
dme-miR-9383-3p	16.7888	0.319176	0.619776	0.514987	0.606562	0.992251
dme-miR-12-5p	3237.26	0.159678	0.312679	0.510675	0.609578	0.992251
dme-miR-2493-3p	1.13673	1.00661	1.99699	0.504064	0.614216	0.992251
dme-miR-2501-5p	20.0087	0.268509	0.534859	0.502018	0.615655	0.992251
dme-miR-308-3p	6.64156	1.14977	2.30531	0.498752	0.617954	0.992251
dme-miR-190-3p	102.273	0.194151	0.406973	0.477062	0.633318	0.992251
dme-miR-2501-3p	1.74979	-0.74854	1.57512	-0.475227	0.634625	0.992251
dme-miR-4967-5p	0.364009	-1.61438	3.44922	-0.468043	0.639754	0.992251
dme-miR-4964-3p	1.4523	0.859589	1.84611	0.465622	0.641486	0.992251
dme-miR-4963-3p	42.0705	-0.22786	0.494248	-0.461024	0.644782	0.992251
dme-miR-1014-5p	65.7563	0.203344	0.442532	0.4595	0.645875	0.992251
dme-miR-1000-5p	312.375	-0.169612	0.37381	-0.453738	0.650018	0.992251
dme-miR-4941-5p	0.352629	-1.57157	3.48978	-0.450335	0.652469	0.992251
dme-miR-972-5p	0.352629	-1.57157	3.48978	-0.450335	0.652469	0.992251
dme-miR-1001-3p	4.69456	-0.446147	0.995262	-0.448271	0.653958	0.992251
dme-miR-978-3p	18.5874	-0.286841	0.645427	-0.444421	0.656738	0.992251
dme-miR-993-3p	3966.1	0.126558	0.286339	0.441986	0.658499	0.992251
dme-miR-4962-5p	0.663181	-1.06236	2.45409	-0.432895	0.665091	0.992251
dme-miR-927-5p	5679.99	0.136602	0.317737	0.429922	0.667253	0.992251
dme-miR-9377-3p	0.180288	1.74995	4.08047	0.428859	0.668026	0.992251
dme-miR-iab-4-3p	0.180288	1.74995	4.08047	0.428859	0.668026	0.992251
dme-miR-4974-5p	0.294164	1.74995	4.08047	0.428859	0.668026	0.992251
dme-miR-9379-3p	0.190667	1.74995	4.08047	0.428859	0.668026	0.992251
dme-miR-960-5p	297.827	-0.15962	0.388329	-0.411044	0.68104	0.992251
dme-miR-7-5p	173270	0.131606	0.320489	0.410643	0.681334	0.992251
dme-miR-932-3p	106.982	0.142381	0.350191	0.406582	0.684315	0.992251
dme-miR-971-3p	101.208	0.146626	0.366969	0.39956	0.689481	0.992251
dme-miR-11182	48.4837	-0.186838	0.470361	-0.397224	0.691202	0.992251
dme-miR-276a-3p	3.64651e+06	-0.119525	0.309172	-0.386598	0.699054	0.992251
dme-miR-973-3p	258.946	-0.152901	0.396099	-0.386017	0.699484	0.992251
dme-miR-2c-3p	1506.48	0.126127	0.32795	0.384592	0.70054	0.992251
dme-miR-964-3p	155.823	0.170387	0.451353	0.377503	0.7058	0.992251
dme-miR-978-5p	1.36646	0.711963	1.90237	0.374251	0.708218	0.992251
dme-miR-282-3p	721.197	-0.159843	0.427146	-0.374211	0.708247	0.992251
dme-miR-981-5p	2.80932	-0.496458	1.32926	-0.373485	0.708788	0.992251
dme-miR-966-3p	3.62052	0.424078	1.14851	0.369243	0.711946	0.992251
dme-miR-7-3p	61.7874	0.146362	0.402465	0.363663	0.71611	0.992251
dme-miR-955-3p	18.0424	-0.23277	0.641411	-0.362903	0.716677	0.992251
dme-miR-9382-5p	6.88182	-0.318162	0.900315	-0.35339	0.723796	0.992251
dme-miR-4955-3p	3.29457	0.420109	1.19566	0.351363	0.725316	0.992251
dme-miR-996-5p	1738.26	-0.112709	0.332652	-0.33882	0.734746	0.992251
dme-miR-4913-3p	0.745358	0.850454	2.56256	0.331877	0.739982	0.992251
dme-miR-4973-5p	2.42273	0.462334	1.40671	0.328664	0.74241	0.992251
dme-miR-994-3p	1.17569	-0.660604	2.01788	-0.327376	0.743384	0.992251
dme-miR-263b-5p	11504.9	-0.1258	0.395595	-0.318001	0.750484	0.992251
dme-miR-2494-3p	0.291332	-1.26192	4.0225	-0.313714	0.753738	0.992251
dme-miR-3644-3p	0.291332	-1.26192	4.0225	-0.313714	0.753738	0.992251
dme-miR-9374-3p	0.291332	-1.26192	4.0225	-0.313714	0.753738	0.992251
dme-miR-9377-5p	0.291332	-1.26192	4.0225	-0.313714	0.753738	0.992251
dme-miR-313-3p	13.3175	0.213482	0.684884	0.311705	0.755265	0.992251
dme-miR-4950-3p	1.63757	-0.515974	1.72005	-0.299977	0.764195	0.992251
dme-miR-3641-5p	3.41877	-0.3707	1.25317	-0.29581	0.767376	0.992251
dme-miR-1-5p	1.08942	0.613036	2.18349	0.28076	0.778894	0.992251
dme-miR-6-3p	4627.73	-0.0991929	0.353396	-0.280685	0.778952	0.992251
dme-miR-285-3p	0.61508	0.761612	2.72173	0.279827	0.77961	0.992251
dme-miR-2500-5p	2.28042	-0.409954	1.47227	-0.278449	0.780667	0.992251
dme-miR-124-3p	87.7446	0.293219	1.05306	0.278444	0.780671	0.992251
dme-miR-92a-5p	1847.06	-0.092445	0.337294	-0.274079	0.784024	0.992251
dme-miR-286-3p	2254.67	0.0964442	0.361113	0.267075	0.789411	0.992251
dme-miR-4974-3p	0.249148	-1.0597	4.02568	-0.263235	0.792369	0.992251
dme-miR-970-3p	2539.41	-0.0799463	0.308862	-0.258842	0.795757	0.992251
dme-miR-2a-3p	6097.55	0.0886285	0.347113	0.25533	0.798468	0.992251
dme-miR-31a-3p	103.383	0.0984222	0.391617	0.251323	0.801565	0.992251
dme-miR-929-3p	50.6068	-0.116303	0.464523	-0.25037	0.802301	0.992251
dme-miR-985-5p	0.581458	-0.741655	2.96532	-0.250109	0.802503	0.992251
dme-miR-4953-3p	0.57108	-0.741771	2.98355	-0.24862	0.803654	0.992251
dme-miR-961-3p	211.722	0.0916468	0.375151	0.244293	0.807004	0.992251
dme-miR-4954-5p	0.233745	-0.98256	4.04674	-0.242803	0.808158	0.992251
dme-miR-4971-5p	0.233745	-0.98256	4.04674	-0.242803	0.808158	0.992251
dme-miR-1017-3p	61.6428	-0.100655	0.42146	-0.238826	0.811241	0.992251
dme-miR-959-3p	668.994	0.0864848	0.36581	0.23642	0.813107	0.992251
dme-miR-9375-5p	14.4369	0.14957	0.635111	0.235501	0.81382	0.992251
dme-miR-2500-3p	70.5665	0.0919313	0.402634	0.228325	0.819394	0.992251
dme-miR-12-3p	5.54895	-0.223007	0.984909	-0.226424	0.820872	0.992251
dme-miR-5-5p	3012.08	-0.0917211	0.41508	-0.220972	0.825114	0.992251
dme-miR-4947-5p	0.543296	-0.614923	2.80783	-0.219003	0.826648	0.992251
dme-miR-2a-2-5p	289.205	0.103264	0.473679	0.218003	0.827426	0.992251
dme-miR-2280-3p	0.336333	0.788166	3.63208	0.217002	0.828207	0.992251
dme-miR-303-3p	0.336333	0.788166	3.63208	0.217002	0.828207	0.992251
dme-miR-971-5p	0.336333	0.788166	3.63208	0.217002	0.828207	0.992251
dme-miR-306-5p	11355.9	-0.0658672	0.30591	-0.215316	0.829521	0.992251
dme-miR-973-5p	104.5	0.0869722	0.404615	0.214951	0.829806	0.992251
dme-miR-276a-5p	407.641	0.0879243	0.410564	0.214155	0.830426	0.992251
dme-miR-276b-5p	407.641	0.0879243	0.410564	0.214155	0.830426	0.992251
dme-miR-2499-5p	0.320931	0.788166	3.6949	0.213312	0.831084	0.992251
dme-miR-9381-3p	0.320931	0.788166	3.6949	0.213312	0.831084	0.992251
dme-miR-9374-5p	0.63139	-0.570265	2.68051	-0.212745	0.831526	0.992251
dme-miR-4949-5p	1.17379	0.412632	1.9829	0.208095	0.835154	0.992251
dme-miR-4948-3p	0.206963	-0.842166	4.05958	-0.207452	0.835657	0.992251
dme-miR-9372-3p	27.6383	-0.123996	0.60088	-0.206357	0.836512	0.992251
dme-miR-4943-5p	0.795275	0.508982	2.47923	0.205298	0.837339	0.992251
dme-miR-4956-3p	8.20035	0.157049	0.769794	0.204014	0.838342	0.992251
dme-miR-4984-5p	0.527894	-0.566571	2.83328	-0.19997	0.841504	0.992251
dme-miR-1004-5p	85.1463	0.0821873	0.411636	0.19966	0.841746	0.992251
dme-miR-2279-3p	0.517515	-0.56617	2.85163	-0.198543	0.842621	0.992251
dme-miR-10404-5p	5855.18	0.0663076	0.338389	0.195951	0.844649	0.992251
dme-miR-954-3p	13.3882	0.125458	0.647862	0.19365	0.84645	0.992251
dme-miR-957-5p	27.9472	0.0942848	0.490413	0.192256	0.847542	0.992251
dme-miR-307a-5p	0.662288	0.508704	2.65489	0.19161	0.848048	0.992251
dme-miR-4960-3p	11.5147	0.143069	0.753495	0.189874	0.849408	0.992251
dme-miR-1013-3p	1608.4	0.0584989	0.326383	0.179234	0.857754	0.994426
dme-miR-979-3p	195.561	-0.0645459	0.387466	-0.166585	0.867697	0.994426
dme-miR-1014-3p	8.8534	0.131175	0.793825	0.165244	0.868752	0.994426
dme-miR-4972-5p	0.917792	-0.384877	2.34473	-0.164146	0.869617	0.994426
dme-miR-9371-5p	2.84632	-0.209859	1.28237	-0.163648	0.870008	0.994426
dme-miR-8-5p	82818.4	0.0623613	0.407825	0.152912	0.878468	0.994426
dme-miR-5-3p	5.11126	0.144126	1.01995	0.141307	0.887628	0.994426
dme-miR-4962-3p	7.17512	0.125785	0.917175	0.137144	0.890917	0.994426
dme-miR-304-3p	87.9533	0.0494958	0.372106	0.133015	0.894181	0.994426
dme-miR-275-3p	245706	0.0418741	0.315153	0.132869	0.894297	0.994426
dme-miR-976-3p	280.363	0.0560573	0.430935	0.130083	0.896501	0.994426
dme-miR-987-3p	16.4048	-0.0738239	0.634026	-0.116437	0.907307	0.994426
dme-miR-92b-5p	1.24778	0.221272	2.00291	0.110475	0.912032	0.994426
dme-miR-4966-5p	5.459	-0.101252	0.941542	-0.107539	0.914361	0.994426
dme-miR-970-5p	585.229	-0.0496211	0.473141	-0.104876	0.916474	0.994426
dme-miR-999-5p	8.6376	0.0774849	0.791156	0.0979388	0.921981	0.994426
dme-miR-79-3p	21.2498	-0.0651128	0.701299	-0.092846	0.926026	0.994426
dme-miR-279-3p	55988.3	-0.0274003	0.295582	-0.0926995	0.926142	0.994426
dme-miR-959-5p	337.47	0.033258	0.370672	0.0897236	0.928507	0.994426
dme-miR-4985-3p	0.471621	-0.284071	3.20623	-0.0885998	0.9294	0.994426
dme-miR-997-3p	1.05054	0.182903	2.0699	0.0883632	0.929588	0.994426
dme-miR-263a-5p	941729	0.0257838	0.329716	0.0782001	0.937669	0.994426
dme-miR-4961-5p	2.40715	-0.103716	1.36428	-0.0760225	0.939401	0.994426
dme-miR-998-5p	968.638	0.0222179	0.30415	0.0730492	0.941767	0.994426
dme-miR-991-5p	0.456218	-0.216248	3.01659	-0.0716862	0.942852	0.994426
dme-miR-2489-3p	5.63873	-0.0652116	0.931979	-0.0699711	0.944217	0.994426
dme-miR-305-5p	295361	0.0212752	0.305861	0.0695583	0.944545	0.994426
dme-miR-2282-3p	11.7825	0.0480809	0.720979	0.0666883	0.94683	0.994426
dme-miR-2c-5p	494.187	-0.0210546	0.338329	-0.062231	0.950379	0.994426
dme-miR-962-5p	179.849	0.0237704	0.384163	0.0618758	0.950662	0.994426
dme-miR-282-5p	2945.11	-0.0576548	1.08893	-0.0529461	0.957775	0.994426
dme-miR-2494-5p	1.12889	0.102756	2.03198	0.0505696	0.959668	0.994426
dme-miR-4981-3p	0.451195	-0.155037	3.25605	-0.0476152	0.962023	0.994426
dme-miR-996-3p	384.21	-0.0151769	0.320782	-0.0473122	0.962264	0.994426
dme-miR-2283-3p	0.130264	-0.173607	4.08047	-0.0425459	0.966064	0.994426
dme-miR-2492-3p	0.130264	-0.173607	4.08047	-0.0425459	0.966064	0.994426
dme-miR-2496-3p	0.145666	-0.173607	4.08047	-0.0425459	0.966064	0.994426
dme-miR-303-5p	0.145666	-0.173607	4.08047	-0.0425459	0.966064	0.994426
dme-miR-4978-5p	0.130264	-0.173607	4.08047	-0.0425459	0.966064	0.994426
dme-miR-4979-3p	0.103481	-0.173607	4.08047	-0.0425459	0.966064	0.994426
dme-miR-4980-3p	0.103481	-0.173607	4.08047	-0.0425459	0.966064	0.994426
dme-miR-989-5p	0.103481	-0.173607	4.08047	-0.0425459	0.966064	0.994426
dme-miR-992-5p	0.145666	-0.173607	4.08047	-0.0425459	0.966064	0.994426
dme-miR-2b-2-5p	4395.69	-0.0139158	0.37008	-0.0376022	0.970005	0.994426
dme-miR-4968-3p	0.439815	-0.0964239	3.05456	-0.0315672	0.974817	0.994426
dme-miR-31b-3p	0.387251	0.108026	3.44207	0.0313839	0.974963	0.994426
dme-miR-13a-3p	274.882	-0.0109747	0.385089	-0.0284992	0.977264	0.994426
dme-miR-1016-5p	33.7908	-0.0152937	0.539613	-0.028342	0.977389	0.994426
dme-miR-980-3p	5.94722	-0.0245525	0.98877	-0.0248314	0.980189	0.994426
dme-miR-11-5p	5074.96	-0.00751104	0.305603	-0.0245778	0.980392	0.994426
dme-miR-4957-5p	0.776148	0.0570949	2.48157	0.0230075	0.981644	0.994426
dme-miR-125-5p	1079.57	0.00744502	0.542595	0.0137211	0.989052	0.997612
dme-miR-961-5p	521.075	0.00372516	0.392219	0.00949765	0.992422	0.997612
dme-miR-4954-3p	0.414034	-0.0293666	3.11712	-0.00942106	0.992483	0.997612
dme-miR-9384-5p	1.33586	-0.010633	1.74652	-0.00608808	0.995142	0.997707
dme-miR-9372-5p	1.70671	-0.00243009	1.62525	-0.00149521	0.998807	0.998807

## Sheet: miRNA_up
	baseMean	log2FoldChange	lfcSE	stat	pvalue	padj
dme-miR-274-5p	17.0593	3.98986	0.775226	5.14671	2.65095e-07	0.000103122
dme-miR-986-5p	42090.2	1.51858	0.377412	4.02366	5.73013e-05	0.00557255
dme-miR-956-5p	388.322	2.20412	0.502602	4.38543	1.15759e-05	0.001501
dme-miR-1007-5p	150.424	1.52883	0.434231	3.52076	0.000430307	0.0255299
dme-miR-956-3p	50902.2	1.2483	0.356314	3.50337	0.000459407	0.0255299

## Sheet: miRNA_down
	baseMean	log2FoldChange	lfcSE	stat	pvalue	padj
dme-miR-4944-5p	9.23632	-6.28248	1.38315	-4.54216	5.56805e-06	0.00108298
dme-miR-963-3p	356.799	-1.4251	0.377909	-3.77101	0.00016259	0.0126495
