# Supplementary material for: Profiling ATM regulated genes in Drosophila at physiological condition and after ionizing radiation
Source: Hereditas. 2022 Oct 21;159:41. doi: 10.1186/s41065-022-00254-9 (PMC9587650; doi:10.1186/s41065-022-00254-9)
Supplement: Supplementary file 11 — Additional file 11: Table S8. lncRNA counts. [file 41065_2022_254_MOESM11_ESM.xlsx]

## Sheet: lncRNA counts
Symbol	Geneid	atm_L3_CK_rep1	atm_L3_CK_rep2	atm_L3_CK_rep3	atm_L3_IR_rep1	atm_L3_IR_rep2	atm_L3_IR_rep3	w1118_L3_CK_rep1	w1118_L3_CK_rep2	w1118_L3_CK_rep3	w1118_L3_IR_rep1	w1118_L3_IR_rep2	w1118_L3_IR_rep3
lncRNA:CR34335	FBgn0267910	37347	20136	36565	31173	17886	35549	40427	41852	71461	25764	40722	43772
lncRNA:CR42862	FBgn0262109	21920	33863	53276	26397	51803	49747	46962	57641	47704	47047	44094	68232
lncRNA:Hsromega	FBgn0001234	15190	22204	29780	19643	24021	21854	20054	34949	25282	27266	28075	26936
lncRNA:roX1	FBgn0019661	9472	19494	21696	8973	11740	22953	20112	17189	29562	9033	10965	31259
lncRNA:noe	FBgn0026197	8127	4917	8862	5653	8973	7402	6353	4410	14681	7945	4178	7310
lncRNA:roX2	FBgn0019660	2677	3717	4163	2648	453	4458	5672	5192	9268	540	4006	6306
lncRNA:CR9284	FBgn0046297	954	1686	2471	1048	469	1749	3274	1670	5172	555	801	2761
lncRNA:CR31781	FBgn0051781	1991	1081	1964	2120	3158	1428	1305	602	1552	1097	481	1201
lncRNA:CR43626	FBgn0263617	999	975	1472	765	611	1805	3105	2694	2616	1382	2886	2148
lncRNA:CR43459	FBgn0263413	2041	1113	1650	1629	2837	1435	1176	746	1557	1626	686	1807
lncRNA:CR33938	FBgn0063127	195	201	319	180	330	322	1710	1536	1982	2594	1304	1438
lncRNA:CR43334	FBgn0286827	1246	1153	2120	949	2513	2050	1106	1034	1464	2538	965	1405
lncRNA:CR42491	FBgn0259993	1245	730	1171	907	1813	1126	1720	1255	2413	2487	1071	1696
lncRNA:CR32658	FBgn0040859	391	745	881	477	224	670	1757	866	2353	253	492	1556
lncRNA:CR43264	FBgn0262945	560	625	875	591	458	760	2191	1316	2283	450	1086	2181
lncRNA:cherub	FBgn0262972	196	474	441	361	1156	334	915	839	1342	2174	552	1940
lncRNA:CR33948	FBgn0063083	2	623	992	5	5	1185	961	1898	1650	458	2092	161
lncRNA:CR46006	FBgn0267668	597	558	979	410	963	921	1488	1501	2036	1913	1482	1408
lncRNA:CR32652	FBgn0052652	160	693	724	282	298	482	1365	674	1919	271	348	1375
lncRNA:CR32690	FBgn0052690	265	577	732	427	339	539	1321	639	1766	394	369	1238
lncRNA:CR45916	FBgn0267576	743	582	963	508	768	800	1609	1349	1752	1552	1222	1140
lncRNA:CR43857	FBgn0264439	783	609	882	609	740	1031	1431	1353	1727	1648	1316	962
lncRNA:CR43314	FBgn0263019	927	655	1042	626	835	1088	1170	1288	1555	1033	1594	1425
lncRNA:CR46216	FBgn0267936	1196	681	1216	1232	1511	1308	86	46	88	19	18	87
lncRNA:CR31044	FBgn0051044	498	352	699	389	525	814	944	875	1317	850	965	794
lncRNA:CR43650	FBgn0263659	1085	527	738	759	854	754	952	662	1193	493	711	1016
lncRNA:CR43432	FBgn0263380	114	142	342	116	501	291	697	817	1120	1080	856	722
lncRNA:CR45054	FBgn0266414	1114	425	608	917	1082	497	665	364	818	465	325	822
lncRNA:CR40469	FBgn0058469	1094	55	309	548	41	714	122	108	211	34	111	119
lncRNA:CR42767	FBgn0261835	89	329	300	187	99	177	896	437	1047	144	186	740
lncRNA:CR43144	FBgn0262620	916	599	986	607	851	1037	60	46	107	73	63	65
lncRNA:CR44455	FBgn0265648	194	352	465	189	81	320	710	288	973	71	169	533
lncRNA:CR44756	FBgn0265977	552	398	936	383	665	872	702	758	876	641	748	603
lncRNA:flam	FBgn0267704	719	295	576	631	113	444	627	546	917	301	454	793
lncRNA:CR44918	FBgn0266223	87	151	230	164	87	278	481	863	619	268	892	440
lncRNA:CR32657	FBgn0052657	162	266	326	130	17	277	607	306	891	13	227	540
lncRNA:CR42850	FBgn0262097	141	402	381	155	294	311	668	257	887	252	124	560
lncRNA:CR43803	FBgn0264347	236	344	373	167	109	315	854	477	792	111	350	612
lncRNA:CR44779	FBgn0266005	524	374	612	411	846	528	413	412	513	541	403	562
lncRNA:CR32661	FBgn0030356	84	262	308	134	141	210	514	298	801	194	173	527
lncRNA:CR32835	FBgn0052835	111	290	284	124	118	190	547	227	798	109	116	471
lncRNA:CR33963	FBgn0053963	755	380	531	680	739	481	516	482	734	653	446	628
lncRNA:CR43166	FBgn0262722	56	161	317	73	121	165	417	724	424	70	544	656
lncRNA:CR42549	FBgn0260722	339	323	587	342	515	535	654	648	719	616	569	675
lncRNA:CR46194	FBgn0267913	697	379	514	545	474	475	467	361	478	571	417	518
lncRNA:CR44138	FBgn0264987	334	34	87	165	324	57	74	210	609	689	138	523
lncRNA:CR46003	FBgn0267665	252	213	403	154	289	407	509	553	687	567	402	684
lncRNA:CR46472	FBgn0287603	680	415	540	589	239	507	146	136	246	175	111	199
lncRNA:CR43278	FBgn0262967	56	197	230	116	83	139	451	243	659	79	106	396
lncRNA:CR43242	FBgn0262887	284	179	223	203	254	250	524	385	633	201	318	417
lncRNA:CR44331	FBgn0265419	246	123	255	188	562	200	192	239	219	522	212	214
lncRNA:CR45808	FBgn0267458	238	216	342	220	176	270	352	323	551	249	297	384
lncRNA:CR45223	FBgn0266750	257	203	304	191	195	283	400	353	550	240	329	407
lncRNA:CR31451	FBgn0051451	247	269	320	242	474	258	319	296	524	511	221	443
lncRNA:CR43685	FBgn0263768	183	225	262	249	208	216	423	293	515	244	217	350
lncRNA:CR45551	FBgn0267111	497	315	363	96	157	269	316	112	388	72	117	488
lncRNA:CR43496	FBgn0263507	229	137	204	215	199	210	415	337	487	189	265	365
lncRNA:CR46450	FBgn0287461	240	209	322	213	146	284	398	324	486	211	284	380
lncRNA:CR45919	FBgn0267579	165	118	163	131	117	168	390	274	465	174	176	330
lncRNA:let7C	FBgn0263049	13	68	188	29	167	199	186	266	380	456	393	153
lncRNA:CR46004	FBgn0267666	118	101	205	79	138	201	393	335	449	269	283	266
lncRNA:CR42657	FBgn0261522	49	121	133	84	123	94	331	157	447	135	59	327
lncRNA:CR43835	FBgn0264383	124	106	137	83	52	112	362	172	445	57	119	299
lncRNA:CR42874	FBgn0262148	221	176	283	265	437	220	297	265	322	381	254	255
lncRNA:CR30055	FBgn0050055	266	179	313	253	295	252	333	288	425	364	278	376
lncRNA:CR43654	FBgn0263663	296	169	347	228	187	310	343	328	421	200	292	400
lncRNA:CR44206	FBgn0265104	233	133	245	144	323	233	354	243	420	279	255	340
lncRNA:CR45004	FBgn0266356	233	129	269	166	162	214	210	290	413	194	258	279
lncRNA:CR44218	FBgn0265149	209	157	246	187	279	278	335	317	398	357	316	408
lncRNA:CR46031	FBgn0267695	199	125	322	129	364	215	234	272	399	223	238	281
lncRNA:CR43157	FBgn0262687	109	223	279	127	17	256	235	164	394	25	99	265
lncRNA:CR32218	FBgn0052218	201	187	316	175	375	297	277	318	393	367	295	367
lncRNA:CR43241	FBgn0262886	163	165	179	257	52	156	262	210	385	58	185	301
lncRNA:CR43651	FBgn0263660	380	124	226	215	366	168	215	137	322	293	137	168
lncRNA:CR45156	FBgn0266649	245	144	266	178	138	262	308	363	369	147	279	363
lncRNA:CR33218	FBgn0053218	84	111	185	66	96	147	274	158	367	81	115	289
lncRNA:CR44977	FBgn0266312	151	138	300	94	174	280	256	246	366	274	276	184
lncRNA:CR45127	FBgn0266620	77	88	236	57	136	250	233	290	326	301	348	173
lncRNA:CR45226	FBgn0266753	169	112	200	170	136	200	250	200	348	144	218	288
lncRNA:CR44024	FBgn0264794	67	63	79	96	43	60	217	144	341	95	128	325
lncRNA:CR46064	FBgn0267733	211	163	253	207	151	199	260	219	338	167	151	288
lncRNA:CR44407	FBgn0265580	196	93	59	166	327	46	21	15	52	23	21	148
lncRNA:CR45962	FBgn0267624	103	80	210	75	325	201	125	168	209	315	186	167
lncRNA:CR43279	FBgn0262968	110	128	195	92	70	124	278	130	325	75	88	235
lncRNA:CR42861	FBgn0262108	145	130	162	217	203	109	180	233	324	257	232	204
lncRNA:CR46123	FBgn0267798	4	3	4	4	7	6	220	219	321	9	59	279
lncRNA:iab8	FBgn0264857	123	88	189	92	172	205	270	232	315	252	214	207
lncRNA:CR44017	FBgn0264787	151	115	157	118	78	181	258	220	312	147	221	268
lncRNA:CR46483	FBgn0287614	244	172	310	225	168	273	214	134	195	169	123	198
lncRNA:CR45910	FBgn0267570	82	64	134	47	166	134	156	176	234	306	191	201
lncRNA:CR45018	FBgn0266376	217	116	222	151	287	168	181	242	304	231	275	231
lncRNA:CR43414	FBgn0263333	56	92	112	61	62	80	190	70	303	64	32	165
lncRNA:CR44993	FBgn0266328	163	111	132	129	110	140	247	211	297	137	145	224
lncRNA:CR43939	FBgn0264567	33	103	103	47	11	66	210	95	292	8	48	175
lncRNA:CR43301	FBgn0262993	78	86	176	88	47	184	150	190	206	104	291	110
lncRNA:CR44295	FBgn0265341	147	113	215	120	115	189	240	201	207	112	167	285
lncRNA:CR45593	FBgn0267153	17	70	123	48	46	115	99	240	170	85	277	91
lncRNA:CR43493	FBgn0263504	210	113	150	155	181	122	269	193	275	105	159	246
lncRNA:CR46035	FBgn0267702	200	139	263	124	246	243	176	159	163	173	97	272
lncRNA:CR45473	FBgn0267029	146	110	169	205	100	136	212	153	262	89	167	203
lncRNA:CR43942	FBgn0264570	4	5	9	3	7	4	220	67	260	43	28	171
lncRNA:CR43905	FBgn0264506	75	125	232	48	118	213	188	156	254	238	173	177
lncRNA:CR44612	FBgn0265823	108	74	208	70	214	147	97	173	147	251	172	83
lncRNA:CR44156	FBgn0265039	154	102	194	186	117	140	171	122	250	98	90	176
lncRNA:CR45030	FBgn0266390	74	91	145	48	143	106	125	79	249	87	81	113
lncRNA:CR43828	FBgn0264376	186	90	185	179	248	130	148	209	177	179	178	150
lncRNA:CR45345	FBgn0266884	233	97	124	147	248	148	158	82	183	161	68	170
lncRNA:CR44157	FBgn0265040	169	101	162	137	174	130	159	112	247	71	103	196
lncRNA:CR45921	FBgn0267581	38	55	133	24	20	126	150	181	151	126	244	144
lncRNA:CR43126	FBgn0262741	143	105	212	125	167	175	216	150	211	190	174	240
lncRNA:CR46110	FBgn0267779	164	100	182	102	236	197	124	149	176	226	145	136
lncRNA:CR44034	FBgn0264826	80	61	123	83	227	127	122	78	84	236	71	119
lncRNA:CR32582	FBgn0052582	57	94	84	66	57	72	188	89	236	46	58	146
lncRNA:CR45973	FBgn0267635	54	77	84	63	171	79	47	116	234	210	163	86
lncRNA:CR45981	FBgn0267643	76	55	50	32	33	48	179	73	227	36	64	136
lncRNA:CR32385	FBgn0047205	104	71	164	96	157	133	151	193	226	178	172	165
lncRNA:CR45102	FBgn0266549	54	89	141	91	56	101	151	112	170	40	127	225
lncRNA:CR46250	FBgn0267983	139	84	155	97	111	118	202	134	224	122	121	183
lncRNA:CR45217	FBgn0266744	134	118	176	61	198	172	207	148	214	221	184	184
lncRNA:CR43974	FBgn0264705	136	69	142	127	135	127	154	121	221	116	114	158
lncRNA:CR45361	FBgn0266901	113	80	133	109	101	124	165	105	221	167	102	127
lncRNA:CR44070	FBgn0264879	49	36	115	33	91	82	112	129	148	220	125	127
lncRNA:CR45215	FBgn0266742	188	132	132	218	157	142	195	102	198	133	94	204
lncRNA:CR44222	FBgn0265153	64	83	96	46	173	110	109	84	100	218	89	151
lncRNA:CR32111	FBgn0052111	32	60	85	24	99	89	110	107	173	217	96	115
lncRNA:CR46268	FBgn0278598	102	88	125	96	42	108	193	136	215	28	98	149
lncRNA:CR42651	FBgn0261503	201	88	129	137	184	134	135	96	213	150	82	175
lncRNA:CR45170	FBgn0266680	87	70	120	56	110	122	131	212	181	161	208	146
lncRNA:CR42868	FBgn0262142	135	89	127	211	20	92	131	110	131	11	135	136
lncRNA:CR44994	FBgn0266329	42	57	92	65	11	77	120	69	211	21	46	152
lncRNA:CR42839	FBgn0262028	114	82	145	147	119	107	204	123	185	90	121	209
lncRNA:CR43263	FBgn0262944	3	0	1	3	16	2	115	48	208	19	26	110
lncRNA:CR43951	FBgn0264602	109	69	89	117	207	59	111	97	125	130	79	112
lncRNA:CR44175	FBgn0265064	26	55	62	32	10	39	197	60	207	8	48	146
lncRNA:CR45965	FBgn0267627	88	73	198	49	137	156	139	170	204	159	160	150
lncRNA:CR43878	FBgn0264470	87	67	98	61	79	148	170	126	201	137	166	163
lncRNA:CR44973	FBgn0266308	68	50	106	37	86	104	151	164	199	165	160	154
lncRNA:CR43958	FBgn0264618	168	101	158	141	55	159	148	139	198	48	142	175
lncRNA:CR44744	FBgn0265957	198	81	160	109	144	140	127	70	100	138	92	123
lncRNA:CR44316	FBgn0265375	138	70	57	198	0	38	14	7	29	2	8	39
lncRNA:CR45232	FBgn0267793	21	33	102	41	55	89	176	197	160	148	171	110
lncRNA:CR45979	FBgn0267641	81	51	85	54	66	84	117	105	197	78	108	133
lncRNA:alphagamma-element:CR32865	FBgn0052865	1	2	3	0	11	3	6	18	18	191	6	2
lncRNA:CR44417	FBgn0265590	143	103	125	161	140	92	185	140	174	190	143	175
lncRNA:CR45179	FBgn0266689	110	66	112	90	122	115	147	189	168	107	162	158
lncRNA:CR43270	FBgn0262951	109	35	90	89	188	66	77	43	76	171	46	63
lncRNA:CR45103	FBgn0266564	17	46	74	28	30	31	140	59	185	33	28	131
lncRNA:CR45388	FBgn0266937	41	44	60	37	48	42	155	127	179	85	105	182
lncRNA:CR43605	FBgn0263802	72	74	100	71	89	91	142	110	180	90	114	119
lncRNA:CR45959	FBgn0267621	57	48	110	40	53	130	103	153	180	104	141	116
lncRNA:CR44414	FBgn0265587	1	30	40	0	26	28	0	71	100	179	29	30
lncRNA:CR43956	FBgn0264616	67	58	88	80	31	67	107	104	178	38	81	118
lncRNA:CR44811	FBgn0266046	73	79	114	71	98	90	137	133	175	102	113	163
lncRNA:CR43174	FBgn0267794	35	117	119	62	48	75	121	74	174	36	21	118
lncRNA:CR42859	FBgn0262106	48	67	97	49	55	76	135	70	174	39	23	125
lncRNA:CR45048	FBgn0266408	112	81	140	64	151	146	147	122	168	158	171	147
lncRNA:CR46007	FBgn0267671	51	53	61	24	45	55	165	118	142	39	89	170
lncRNA:CR46084	FBgn0267753	93	45	100	61	109	88	97	104	169	107	131	131
lncRNA:CR43417	FBgn0263336	59	52	57	42	56	62	169	141	125	72	108	115
lncRNA:CR44269	FBgn0265255	22	62	63	31	35	41	121	61	166	31	28	99
lncRNA:CR43909	FBgn0264510	107	86	95	62	101	92	120	44	165	56	50	96
lncRNA:CR46073	FBgn0267742	46	27	43	40	38	34	116	111	130	92	71	165
lncRNA:CR45821	FBgn0267471	35	37	78	39	52	54	112	94	164	63	54	77
lncRNA:CR43785	FBgn0264310	41	34	47	40	24	32	139	101	163	40	77	140
lncRNA:CR46100	FBgn0267769	27	26	48	24	16	39	71	102	92	70	162	74
lncRNA:CR43640	FBgn0263649	38	61	88	37	71	80	136	75	161	100	105	114
lncRNA:CR45964	FBgn0267626	56	60	159	39	97	99	106	101	146	104	115	136
lncRNA:CR30009	FBgn0050009	33	36	39	25	7	37	131	113	159	7	84	97
lncRNA:CR45517	FBgn0267073	121	68	99	158	90	94	59	84	98	27	96	121
lncRNA:CR45029	FBgn0266389	45	62	146	63	106	135	127	152	123	83	156	108
lncRNA:CR44042	FBgn0264834	60	73	77	70	32	58	100	121	154	47	82	113
lncRNA:CR44059	FBgn0264868	7	5	15	4	153	9	25	13	50	18	11	25
lncRNA:CR44510	FBgn0265703	0	0	0	0	0	1	63	34	86	47	22	151
lncRNA:CR45811	FBgn0267461	55	50	115	49	83	89	150	142	148	108	148	128
lncRNA:CR45166	FBgn0266676	49	49	106	35	72	88	116	141	119	150	118	110
lncRNA:CR46489	FBgn0287620	106	38	67	150	72	67	57	25	62	30	28	56
lncRNA:CR46488	FBgn0287619	128	89	130	107	46	112	95	101	149	71	79	130
lncRNA:CR45653	FBgn0267213	44	38	89	27	30	29	93	44	148	20	23	85
lncRNA:CR43608	FBgn0263583	20	51	60	30	15	46	81	40	148	28	19	90
lncRNA:CR45547	FBgn0267107	29	31	62	22	34	50	54	46	147	30	28	39
lncRNA:CR45409	FBgn0266958	88	45	87	50	35	102	124	109	125	53	82	146
lncRNA:CR46259	FBgn0267992	59	68	110	61	97	112	86	61	101	146	87	57
lncRNA:CR44178	FBgn0265067	37	56	63	41	72	62	120	66	146	92	43	100
lncRNA:CR44268	FBgn0265254	70	59	67	77	22	57	88	93	145	18	105	135
lncRNA:iab4	FBgn0020546	64	69	111	49	94	97	143	132	119	112	118	99
lncRNA:CR45940	FBgn0267602	74	58	96	66	89	103	130	100	135	123	124	142
lncRNA:CR43836	FBgn0264384	108	86	126	83	81	110	99	88	125	64	74	141
lncRNA:CR45820	FBgn0267470	43	47	76	33	111	78	58	91	101	141	103	84
lncRNA:CR46494	FBgn0287667	91	67	104	68	110	120	80	94	111	140	83	133
lncRNA:CR44302	FBgn0265348	44	40	61	26	36	78	109	64	140	46	57	124
lncRNA:CR46114	FBgn0267783	66	44	71	30	40	78	106	109	116	66	97	139
lncRNA:CR43656	FBgn0263665	30	54	50	38	19	42	79	70	139	17	35	101
lncRNA:CR44418	FBgn0265591	22	56	50	28	30	30	105	34	139	16	22	70
lncRNA:CR45963	FBgn0267625	50	30	99	27	138	76	77	72	80	131	74	94
lncRNA:CR45982	FBgn0267644	65	31	45	43	58	31	109	35	120	138	45	81
lncRNA:CR43900	FBgn0264501	31	28	40	15	138	38	40	36	34	105	43	44
lncRNA:CR43653	FBgn0263662	76	48	103	80	136	71	110	87	104	137	111	93
lncRNA:CR43252	FBgn0262897	85	79	87	50	60	84	117	88	136	64	67	112
lncRNA:CR46017	FBgn0267681	24	28	47	16	14	40	46	12	136	9	9	49
lncRNA:CR46024	FBgn0267688	62	45	88	51	54	92	90	87	134	73	66	99
lncRNA:CR43627	FBgn0263618	36	51	45	27	25	52	107	37	134	20	18	79
lncRNA:CR43356	FBgn0263088	12	27	27	22	10	10	134	59	121	23	29	101
lncRNA:CR44978	FBgn0266313	110	61	113	51	96	80	132	94	133	103	108	121
lncRNA:CR44281	FBgn0265308	70	49	62	67	22	72	112	122	117	45	80	133
lncRNA:CR43904	FBgn0264505	34	30	43	19	34	29	88	42	133	18	44	78
lncRNA:CR32194	FBgn0052194	57	50	76	58	53	77	100	120	132	68	111	96
lncRNA:CR43991	FBgn0264723	60	36	65	26	79	51	82	79	87	131	64	85
lncRNA:CR45224	FBgn0266751	42	44	79	28	36	66	95	114	130	78	113	123
lncRNA:CR43097	FBgn0262543	42	57	80	28	120	93	94	68	130	68	47	102
lncRNA:CR44111	FBgn0264942	101	54	108	76	56	102	97	92	106	61	70	129
lncRNA:CR45203	FBgn0266730	24	49	46	32	11	39	110	30	129	17	14	86
lncRNA:CR43604	FBgn0263489	82	46	117	76	113	128	59	54	115	112	51	77
lncRNA:CR44055	FBgn0264864	105	98	127	89	33	128	48	22	84	33	29	45
lncRNA:CR44940	FBgn0266245	21	35	25	16	20	17	128	95	78	33	77	127
lncRNA:CR45348	FBgn0266887	64	17	11	53	128	9	6	4	9	3	1	20
lncRNA:CR46254	FBgn0267987	127	43	72	58	84	64	75	48	69	33	35	85
lncRNA:CR44208	FBgn0265106	16	37	69	24	19	54	78	47	127	23	23	84
lncRNA:CR43440	FBgn0263388	12	30	47	31	14	41	69	36	127	17	30	58
lncRNA:CR46258	FBgn0267991	90	81	123	78	87	126	101	99	103	119	111	73
lncRNA:CR45911	FBgn0267571	55	31	55	38	55	56	126	87	109	113	91	114
lncRNA:CR43881	FBgn0264473	104	88	124	98	60	126	31	30	29	43	32	23
lncRNA:CR44852	FBgn0266146	28	42	73	23	26	49	95	36	126	19	27	72
lncRNA:CR43424	FBgn0263343	28	66	72	23	44	67	93	50	125	39	27	95
lncRNA:CR45128	FBgn0266621	64	48	63	54	74	64	98	68	123	58	45	69
lncRNA:CR45025	FBgn0266383	25	36	35	14	15	40	83	76	123	19	60	85
lncRNA:CR45183	FBgn0266693	29	26	42	11	122	42	42	34	53	94	28	41
lncRNA:CR45408	FBgn0266957	1	0	0	0	0	0	66	36	122	5	14	52
lncRNA:CR43399	FBgn0263290	27	39	97	34	81	84	73	68	121	110	69	104
lncRNA:CR43661	FBgn0263709	73	38	70	44	63	90	88	77	103	42	52	121
lncRNA:CR44420	FBgn0265593	35	47	80	28	54	37	83	31	121	35	30	69
lncRNA:CR45325	FBgn0266864	65	43	74	72	73	74	52	120	74	79	102	44
lncRNA:CR45559	FBgn0267119	34	29	64	31	75	54	56	56	99	120	43	43
lncRNA:CR44528	FBgn0265721	21	54	58	25	33	37	87	54	120	22	20	79
lncRNA:CR45805	FBgn0267455	38	33	55	43	39	49	94	97	119	83	91	94
lncRNA:CR45993	FBgn0267655	60	41	60	39	57	70	75	74	107	67	60	118
lncRNA:CR46108	FBgn0267777	16	39	35	28	43	31	76	54	114	51	30	93
lncRNA:CR45138	FBgn0266631	63	33	39	75	8	37	44	66	54	6	55	114
lncRNA:CR44284	FBgn0265311	73	50	101	35	66	83	112	88	100	81	93	89
lncRNA:CR43606	FBgn0263581	74	66	101	56	60	71	103	61	112	50	79	105
lncRNA:CR43452	FBgn0263406	34	47	22	34	32	40	37	53	31	47	20	112
lncRNA:CR44864	FBgn0266158	5	19	20	10	4	15	70	22	112	5	8	54
lncRNA:CR43151	FBgn0262681	61	52	91	80	62	71	73	41	111	47	44	83
lncRNA:CR43475	FBgn0263452	47	38	70	46	43	78	74	59	111	60	52	77
lncRNA:CR45425	FBgn0266974	15	15	27	14	10	27	49	64	111	22	77	72
lncRNA:CR43485	FBgn0263496	20	25	52	20	19	42	70	19	111	29	11	55
lncRNA:CR44834	FBgn0266097	36	61	65	25	21	33	73	54	110	19	43	99
lncRNA:CR46036	FBgn0267703	46	32	71	10	109	65	42	54	37	95	47	77
lncRNA:CR44373	FBgn0265511	41	19	37	10	108	52	70	62	63	93	79	80
lncRNA:CR44478	FBgn0265671	46	28	62	53	108	56	20	31	22	74	33	46
lncRNA:CR46112	FBgn0267781	89	47	80	46	62	64	75	73	107	66	87	77
lncRNA:CR45897	FBgn0267557	90	67	107	75	86	101	54	49	75	30	30	64
lncRNA:CR45823	FBgn0267473	64	49	66	46	75	57	75	62	103	106	84	99
lncRNA:CR46009	FBgn0267673	35	38	58	13	56	52	58	59	78	83	49	106
lncRNA:CR45120	FBgn0266595	36	25	40	13	55	43	95	38	106	69	44	88
lncRNA:CR45579	FBgn0267139	22	30	38	22	26	33	106	64	83	30	51	85
lncRNA:CR46028	FBgn0267692	34	47	60	24	50	53	66	55	105	65	59	77
lncRNA:CR44220	FBgn0265151	31	36	70	19	43	47	76	63	105	61	48	91
lncRNA:CR45824	FBgn0267474	47	40	69	36	95	87	97	45	98	97	56	104
lncRNA:CR44611	FBgn0265822	24	58	82	27	38	64	49	40	104	44	30	51
lncRNA:CR43620	FBgn0263611	59	50	59	39	42	71	94	91	97	76	78	103
lncRNA:CR43611	FBgn0263586	49	47	66	41	33	75	103	89	103	30	60	100
lncRNA:CR46023	FBgn0267687	64	51	55	47	35	42	74	26	103	30	11	75
lncRNA:CR45877	FBgn0267537	18	29	54	29	30	47	62	34	103	23	14	67
lncRNA:CR44309	FBgn0265368	20	59	102	61	9	53	32	14	65	12	4	29
lncRNA:CR43932	FBgn0264553	72	40	47	81	26	47	101	84	95	25	69	92
lncRNA:CR45188	FBgn0266698	47	38	59	38	24	48	40	37	101	14	28	67
lncRNA:CR43418	FBgn0263337	53	36	33	36	101	43	7	1	6	7	0	5
lncRNA:CR44326	FBgn0265414	61	45	60	48	43	78	66	58	99	69	35	67
lncRNA:CR46032	FBgn0267696	73	51	76	54	63	77	82	81	87	62	76	98
lncRNA:CR43927	FBgn0264548	53	37	58	47	29	51	83	64	98	30	49	77
lncRNA:CR44582	FBgn0265793	26	31	44	26	98	22	43	51	88	70	49	43
lncRNA:CR45668	FBgn0267228	28	17	26	17	68	31	74	53	73	98	67	25
lncRNA:CR44161	FBgn0265044	49	32	48	52	37	42	62	40	97	40	29	61
lncRNA:CR45234	FBgn0266769	15	34	46	27	27	39	97	40	80	16	14	67
lncRNA:CR45994	FBgn0267656	67	32	65	37	61	68	72	53	67	67	64	95
lncRNA:CR46095	FBgn0267764	61	50	63	49	70	58	61	41	63	95	38	44
lncRNA:CR44396	FBgn0265546	30	27	55	11	46	39	60	36	95	36	24	82
lncRNA:CR46040	FBgn0267707	19	31	36	19	2	32	56	27	95	3	24	47
lncRNA:CR45424	FBgn0266973	6	22	81	7	21	62	20	51	67	43	94	22
lncRNA:CR46041	FBgn0267708	73	41	93	44	46	52	74	55	71	80	84	64
lncRNA:CR42844	FBgn0262033	17	33	36	30	10	27	73	35	93	4	13	48
lncRNA:CR44775	FBgn0266001	62	35	72	52	62	77	54	43	65	70	55	92
lncRNA:CR43306	FBgn0262998	3	21	12	6	21	12	92	24	72	13	16	49
lncRNA:CR46322	FBgn0284238	1	3	30	0	50	14	6	41	25	92	18	15
lncRNA:CR42746	FBgn0261709	60	40	63	59	91	50	81	55	84	85	78	86
lncRNA:CR43607	FBgn0263582	38	36	63	26	47	60	91	41	69	80	41	78
lncRNA:CR45809	FBgn0267459	27	12	31	9	24	47	81	84	78	47	91	57
lncRNA:CR33942	FBgn0062961	59	18	59	91	20	19	35	38	39	7	39	34
lncRNA:CR46348	FBgn0286028	31	35	44	26	43	38	48	61	90	75	52	63
lncRNA:CR43196	FBgn0262825	88	39	61	66	56	52	77	51	85	64	39	89
lncRNA:CR45953	FBgn0267615	84	54	89	78	78	54	60	35	73	31	39	74
lncRNA:CR44171	FBgn0265060	34	31	47	29	69	47	89	54	83	67	44	85
lncRNA:CR44022	FBgn0264792	31	26	45	13	37	68	65	86	89	56	63	73
lncRNA:CR46122	FBgn0267797	46	22	77	34	46	40	44	23	89	41	23	35
lncRNA:CR44299	FBgn0265345	18	34	29	32	17	39	43	53	89	43	44	40
lncRNA:CR45429	FBgn0266978	44	23	29	19	18	37	89	33	73	33	32	50
lncRNA:CR44825	FBgn0266072	13	35	58	23	15	53	51	69	88	51	85	48
lncRNA:CR45819	FBgn0267469	50	33	34	27	27	38	71	44	54	59	60	88
lncRNA:CR44131	FBgn0264980	20	44	60	20	38	34	72	28	88	41	15	36
lncRNA:CR44334	FBgn0265422	35	13	37	29	26	33	53	51	88	41	37	47
lncRNA:CR43415	FBgn0263334	16	22	31	21	12	23	72	20	88	12	13	64
lncRNA:CR45881	FBgn0267541	5	5	13	1	20	11	38	31	33	88	43	30
lncRNA:CR44796	FBgn0266031	4	11	19	6	9	16	52	21	88	16	17	49
lncRNA:CR43148	FBgn0262631	54	62	54	51	25	40	69	71	82	38	56	87
lncRNA:CR43887	FBgn0264479	21	42	87	68	33	28	18	53	61	19	20	8
lncRNA:CR43763	FBgn0264263	13	32	30	16	11	32	58	36	87	16	14	59
lncRNA:CR43436	FBgn0263384	17	27	32	11	19	23	40	17	87	21	12	39
lncRNA:CR43716	FBgn0263869	85	56	83	38	63	65	67	58	85	72	58	86
lncRNA:CR32027	FBgn0052027	67	32	73	37	85	69	86	37	85	59	38	74
lncRNA:CR45480	FBgn0267036	43	29	40	29	47	45	50	61	68	86	51	51
lncRNA:CR43963	FBgn0264678	24	20	36	29	17	28	62	46	86	21	43	70
lncRNA:CR46475	FBgn0287606	30	26	38	22	16	31	65	47	85	13	47	59
lncRNA:CR46481	FBgn0287612	62	45	77	48	62	84	57	31	63	25	36	63
lncRNA:CR43717	FBgn0263870	42	39	51	20	22	66	50	57	84	36	69	82
lncRNA:CR44221	FBgn0265152	26	23	51	27	26	24	64	43	84	30	60	71
lncRNA:CR44903	FBgn0266208	51	53	51	33	84	43	23	16	30	74	7	33
lncRNA:CR43297	FBgn0262989	18	29	26	20	39	18	84	36	74	38	19	68
lncRNA:CR45363	FBgn0266903	10	7	26	15	7	41	23	14	21	48	69	84
lncRNA:CR43132	FBgn0262606	7	10	6	7	7	8	69	68	77	6	28	82
lncRNA:CR44283	FBgn0265310	29	15	25	29	82	32	18	13	33	19	18	14
lncRNA:CR45256	FBgn0266791	22	13	51	13	30	39	53	53	81	71	55	47
lncRNA:CR45561	FBgn0267121	16	29	26	15	7	23	68	49	67	15	44	81
lncRNA:CR45977	FBgn0267639	38	48	72	44	80	65	68	65	78	40	64	73
lncRNA:CR45196	FBgn0266706	34	27	61	31	62	45	66	68	80	39	50	80
lncRNA:CR44384	FBgn0265534	58	32	47	30	34	38	47	57	80	50	41	69
lncRNA:CR45242	FBgn0266777	0	2	5	3	0	3	49	34	80	30	33	43
lncRNA:CR45436	FBgn0266985	28	32	31	20	19	25	50	33	79	11	26	50
lncRNA:CR46249	FBgn0267982	50	44	78	34	69	72	50	73	76	62	72	70
lncRNA:CR44338	FBgn0265426	23	16	45	34	60	41	78	62	56	61	78	63
lncRNA:CR43970	FBgn0264701	40	27	39	34	33	42	35	36	46	48	32	78
lncRNA:CR45758	FBgn0267322	18	33	34	19	24	30	45	33	78	41	29	37
lncRNA:CR43952	FBgn0264603	3	11	12	8	7	21	33	64	78	65	35	25
lncRNA:CR44971	FBgn0266306	0	0	1	1	6	0	52	22	78	16	12	41
lncRNA:CR44983	FBgn0266318	1	1	1	2	78	1	4	7	7	3	2	10
lncRNA:CR44092	FBgn0264901	38	36	56	40	33	46	53	77	65	37	54	60
lncRNA:CR45312	FBgn0266851	31	28	39	7	32	31	49	40	63	77	55	38
lncRNA:CR45904	FBgn0267564	29	12	33	13	10	50	45	58	76	17	55	47
lncRNA:CR43918	FBgn0264539	47	44	41	38	46	40	54	50	75	39	36	58
lncRNA:CR44848	FBgn0266142	33	24	46	26	18	41	53	51	75	36	64	36
lncRNA:CR43771	FBgn0264271	0	7	13	1	5	10	4	23	75	23	17	22
lncRNA:CR45117	FBgn0266592	47	29	68	29	50	74	61	72	69	35	35	62
lncRNA:CR32636	FBgn0052636	47	27	27	48	55	33	53	43	74	73	33	45
lncRNA:CR43612	FBgn0263587	44	37	49	30	41	39	40	61	74	32	44	61
lncRNA:CR45047	FBgn0266407	39	26	42	25	74	54	56	29	47	58	44	36
lncRNA:CR43855	FBgn0264437	37	15	28	37	20	25	72	53	74	37	52	61
lncRNA:CR46102	FBgn0267771	26	22	38	27	49	41	43	37	74	38	32	58
lncRNA:CR44922	FBgn0266227	31	35	29	46	41	20	57	42	57	23	15	74
lncRNA:CR43461	FBgn0263415	23	28	38	27	44	45	31	37	33	74	40	31
lncRNA:CR45901	FBgn0267561	17	28	33	11	11	35	50	46	74	32	41	52
lncRNA:CR44932	FBgn0266237	28	19	45	23	16	29	47	42	74	24	29	36
lncRNA:CR44170	FBgn0265059	17	35	47	17	26	34	49	26	74	18	21	44
lncRNA:CR43973	FBgn0264704	73	36	63	42	32	44	62	36	68	25	39	46
lncRNA:CR42836	FBgn0262025	14	18	35	25	21	30	70	26	73	2	19	38
lncRNA:CR42721	FBgn0261638	23	16	15	14	29	18	32	29	73	36	27	31
lncRNA:CR43253	FBgn0262898	8	23	17	11	16	18	58	25	73	18	13	45
lncRNA:CR45563	FBgn0267123	5	11	14	9	9	3	61	24	73	12	18	55
lncRNA:CR44401	FBgn0265551	9	20	20	11	19	26	38	19	73	14	12	26
lncRNA:CR44851	FBgn0266145	53	40	40	52	37	59	55	56	72	27	40	66
lncRNA:CR44474	FBgn0265667	13	15	29	7	31	23	40	42	72	47	34	40
lncRNA:CR44692	FBgn0265903	24	33	67	26	32	51	54	71	69	56	55	53
lncRNA:CR40465	FBgn0250817	8	45	51	15	23	35	39	11	71	11	8	30
lncRNA:CR44041	FBgn0264833	30	25	44	17	21	28	47	29	70	17	21	66
lncRNA:CR44148	FBgn0264997	31	18	16	40	9	15	60	45	70	8	23	65
lncRNA:CR31526	FBgn0051526	16	23	35	21	9	20	39	20	70	12	7	41
lncRNA:CR44832	FBgn0266095	36	21	40	45	18	25	39	19	69	16	18	51
lncRNA:CR46039	FBgn0267706	24	20	20	19	24	21	59	24	69	11	15	56
lncRNA:CR44830	FBgn0266088	15	10	36	7	69	18	17	13	30	66	16	16
lncRNA:CR43639	FBgn0263648	21	14	34	13	18	35	46	37	68	34	35	56
lncRNA:CR46234	FBgn0267954	54	29	38	52	68	46	9	2	14	14	3	5
lncRNA:CR40172	FBgn0058172	4	16	19	10	8	18	50	12	68	13	6	36
lncRNA:CR45118	FBgn0266593	35	21	43	33	67	32	31	48	59	64	39	48
lncRNA:CR46117	FBgn0267786	27	20	38	37	23	23	51	41	67	31	25	40
lncRNA:CR44748	FBgn0265961	6	16	22	8	21	32	35	61	35	67	65	19
lncRNA:CR44786	FBgn0266021	22	34	27	12	29	20	55	15	67	20	9	37
lncRNA:CR46482	FBgn0287613	47	30	56	66	26	48	42	24	61	10	23	43
lncRNA:CR44277	FBgn0265304	20	19	46	22	66	37	23	21	40	44	33	26
lncRNA:CR43282	FBgn0262971	5	12	9	16	2	12	66	33	65	5	12	46
lncRNA:CR44151	FBgn0265000	21	23	42	25	59	46	58	43	65	64	47	57
lncRNA:CR45793	FBgn0267443	39	21	41	53	61	27	65	44	38	38	46	44
lncRNA:CR45905	FBgn0267565	38	25	36	19	31	45	64	59	65	31	43	60
lncRNA:CR43863	FBgn0264445	36	32	43	22	15	41	52	30	65	23	32	31
lncRNA:CR46061	FBgn0267730	15	31	25	16	31	17	43	29	65	28	17	61
lncRNA:CR46063	FBgn0267732	25	11	21	16	7	31	39	29	36	9	65	35
lncRNA:CR44305	FBgn0265364	4	28	30	27	7	23	41	17	65	10	11	26
lncRNA:CR44279	FBgn0265306	14	15	36	14	6	20	32	11	65	10	6	20
lncRNA:CR44451	FBgn0265644	4	7	7	5	1	18	18	18	21	65	47	19
lncRNA:CR43130	FBgn0262604	23	20	30	34	44	35	44	33	41	64	18	41
lncRNA:CR46127	FBgn0267802	29	22	30	13	22	24	32	21	39	32	42	64
lncRNA:CR45437	FBgn0266986	17	19	26	21	43	35	14	28	36	64	41	13
lncRNA:CR44667	FBgn0265878	7	16	23	9	13	16	56	30	64	29	15	39
lncRNA:CR44955	FBgn0266260	13	43	42	14	64	28	25	8	27	18	14	13
lncRNA:CR45622	FBgn0267182	10	31	12	6	13	12	39	34	38	20	19	64
lncRNA:CR43451	FBgn0263405	12	52	64	31	54	33	0	1	5	3	1	1
lncRNA:CR44920	FBgn0266225	14	13	22	11	12	14	35	12	64	10	21	21
lncRNA:CR44392	FBgn0265542	27	30	28	27	11	30	56	63	48	18	48	35
lncRNA:CR44265	FBgn0265205	20	25	35	18	24	41	46	29	63	29	45	45
lncRNA:CR44808	FBgn0266043	63	27	49	38	3	41	18	13	15	5	7	8
lncRNA:CR46115	FBgn0283501	6	9	12	8	6	11	45	29	63	21	10	46
lncRNA:CR43484	FBgn0263495	12	7	13	10	6	12	58	19	63	5	13	39
lncRNA:CR44615	FBgn0265826	3	9	22	11	9	18	41	22	63	4	4	30
lncRNA:CR44735	FBgn0265948	1	14	8	8	6	8	32	16	63	9	8	39
lncRNA:CR44164	FBgn0265049	37	40	47	23	37	56	45	62	44	35	34	44
lncRNA:CR43849	FBgn0264431	18	16	32	11	23	24	62	44	52	60	25	46
lncRNA:CR44043	FBgn0264835	56	34	60	44	26	48	45	50	31	36	32	61
lncRNA:CR44953	FBgn0266258	40	20	45	19	61	39	32	25	30	32	30	18
lncRNA:CR42715	FBgn0261632	30	14	42	25	13	32	44	12	53	27	22	61
lncRNA:CR46094	FBgn0267763	17	7	33	38	16	29	36	38	46	17	25	61
lncRNA:CR44076	FBgn0264885	6	23	37	24	10	12	37	22	61	14	13	49
lncRNA:CR43989	FBgn0264721	33	15	35	43	51	35	34	14	60	21	19	37
lncRNA:CR43821	FBgn0264369	13	8	13	0	5	12	37	24	60	11	10	36
lncRNA:CR44344	FBgn0265444	3	6	2	1	60	4	4	1	4	32	1	5
lncRNA:CR45971	FBgn0267633	20	24	47	14	33	40	47	55	51	53	44	59
lncRNA:CR46409	FBgn0286890	38	24	35	37	29	41	43	41	59	21	34	46
lncRNA:CR43420	FBgn0263339	9	17	18	13	18	6	45	16	59	15	11	59
lncRNA:CR44601	FBgn0265812	15	20	31	13	6	23	58	20	59	0	9	28
lncRNA:CR44606	FBgn0265817	6	14	33	8	14	29	30	22	59	7	3	28
lncRNA:CR44950	FBgn0266255	2	4	11	14	7	13	59	12	58	7	15	29
lncRNA:CR44490	FBgn0265683	0	1	1	0	3	0	27	7	59	9	6	32
lncRNA:CR44442	FBgn0265635	58	32	47	37	32	33	15	7	35	5	5	23
lncRNA:CR33987	FBgn0053987	15	22	28	7	3	25	50	27	58	10	9	49
lncRNA:CR43853	FBgn0264435	9	17	17	9	6	15	52	15	58	7	13	36
lncRNA:CR43410	FBgn0263329	11	16	24	10	36	33	47	39	45	34	24	57
lncRNA:CR45174	FBgn0266684	24	15	22	21	57	13	28	28	54	37	16	44
lncRNA:CR45941	FBgn0267603	21	9	21	25	34	22	17	23	57	50	19	31
lncRNA:CR44273	FBgn0265300	8	8	8	16	19	8	18	16	32	57	10	17
lncRNA:CR44196	FBgn0265085	11	9	15	4	5	2	21	4	57	1	6	18
lncRNA:CR43882	FBgn0264474	28	22	40	10	36	26	32	42	47	56	51	40
lncRNA:CR46477	FBgn0287608	20	14	20	9	18	25	36	29	49	26	35	56
lncRNA:CR44758	FBgn0265979	35	15	19	44	25	12	35	8	56	20	14	36
lncRNA:CR42858	FBgn0262105	11	27	12	10	13	17	56	14	38	13	18	27
lncRNA:CR46060	FBgn0267729	19	12	55	16	36	49	27	44	45	27	51	24
lncRNA:CR45732	FBgn0267296	26	30	37	16	30	28	42	25	55	44	22	47
lncRNA:CR45810	FBgn0267460	16	7	13	6	24	28	53	35	45	29	55	25
lncRNA:CR45399	FBgn0266948	2	6	26	0	12	37	28	38	48	55	28	7
lncRNA:CR45585	FBgn0267145	50	5	29	50	55	24	5	4	11	6	1	6
lncRNA:CR43910	FBgn0264511	9	16	19	8	55	10	18	15	12	48	9	13
lncRNA:CR44068	FBgn0264877	7	12	19	5	7	15	38	9	55	19	8	38
lncRNA:CR44032	FBgn0264824	9	15	30	4	10	23	36	11	55	3	6	17
lncRNA:CR44997	FBgn0266348	30	17	31	12	40	33	36	46	54	42	33	41
lncRNA:CR45972	FBgn0267634	15	15	33	17	34	24	38	42	50	54	44	37
lncRNA:CR46111	FBgn0267780	27	26	32	9	41	29	44	38	54	36	29	33
lncRNA:CR44133	FBgn0264982	54	22	24	35	0	30	25	21	26	0	28	17
lncRNA:CR44143	FBgn0264992	5	6	9	8	13	7	53	23	54	9	8	30
lncRNA:CR44948	FBgn0266253	0	0	1	1	54	0	5	18	5	20	1	19
lncRNA:CR43752	FBgn0264083	38	17	51	25	35	38	27	40	44	33	53	50
lncRNA:CR45043	FBgn0266403	28	19	24	17	33	39	45	53	46	38	33	50
lncRNA:CR46271	FBgn0283428	33	30	11	12	24	31	50	24	53	27	21	52
lncRNA:CR45878	FBgn0267538	30	18	53	27	29	41	39	15	47	9	17	21
lncRNA:CR45377	FBgn0266926	6	17	18	25	43	10	36	29	53	37	17	15
lncRNA:CR44750	FBgn0265963	16	20	26	12	12	22	32	21	53	5	6	32
lncRNA:CR43256	FBgn0262901	47	23	32	19	52	22	38	35	41	34	29	32
lncRNA:CR45902	FBgn0267562	18	16	31	19	16	35	32	52	51	51	37	39
lncRNA:dntRL	FBgn0267585	16	19	27	29	12	26	35	26	52	4	24	28
lncRNA:CR44564	FBgn0265757	21	15	21	4	13	16	52	17	28	28	28	29
lncRNA:CR41443	FBgn0084008	15	36	52	19	6	33	13	10	14	15	4	18
lncRNA:CR44187	FBgn0265076	27	14	9	24	52	6	4	1	8	12	3	11
lncRNA:CR44188	FBgn0265077	11	3	10	13	52	7	9	2	7	20	1	9
lncRNA:CR44757	FBgn0265978	19	21	28	18	19	24	36	21	51	17	24	29
lncRNA:CR45519	FBgn0267075	0	10	12	1	15	8	2	22	29	48	51	11
lncRNA:CR45245	FBgn0266780	1	2	4	6	10	9	51	16	37	11	11	42
lncRNA:CR44639	FBgn0265850	3	10	3	3	0	4	27	13	51	4	6	37
lncRNA:CR44817	FBgn0266052	29	10	26	21	50	39	39	23	48	43	32	29
lncRNA:CR45954	FBgn0267616	47	29	32	37	28	27	39	21	50	18	21	31
lncRNA:CR43879	FBgn0264471	21	15	23	15	20	42	30	50	36	41	39	31
lncRNA:CR45922	FBgn0267582	18	16	30	9	8	25	34	34	47	19	46	50
lncRNA:CR45553	FBgn0267113	8	11	36	9	34	19	17	44	26	50	35	23
lncRNA:CR45915	FBgn0267575	35	15	27	17	24	17	23	13	37	16	19	50
lncRNA:CR40053	FBgn0058053	19	23	16	19	20	18	28	24	50	15	8	25
lncRNA:CR44272	FBgn0265299	12	7	8	8	3	15	27	22	50	21	21	34
lncRNA:CR45562	FBgn0267122	3	11	10	10	3	2	19	9	50	2	2	32
lncRNA:CR44080	FBgn0264889	6	5	11	6	50	12	13	1	8	4	1	5
lncRNA:CR44082	FBgn0264891	33	25	46	30	36	49	31	34	40	45	31	29
lncRNA:CR46414	FBgn0286914	20	43	49	20	40	43	5	5	8	2	4	2
lncRNA:CR44686	FBgn0265897	16	15	11	6	18	13	49	6	37	4	3	19
lncRNA:CR43823	FBgn0264371	6	15	11	7	5	11	32	9	49	4	3	26
lncRNA:CR45942	FBgn0267604	32	24	40	17	44	36	39	28	48	46	21	39
lncRNA:CR46118	FBgn0267787	11	13	36	12	14	39	35	35	48	36	26	31
lncRNA:CR43682	FBgn0263765	6	15	15	9	5	19	26	10	48	9	13	22
lncRNA:yar	FBgn0266568	5	19	37	2	25	21	16	12	47	32	17	26
lncRNA:CR44934	FBgn0266239	13	21	17	14	14	21	32	21	47	3	2	30
lncRNA:CR46090	FBgn0267759	23	8	15	15	47	11	15	11	32	21	19	9
lncRNA:CR44874	FBgn0266168	25	16	16	21	47	6	3	6	17	11	8	24
lncRNA:CR44678	FBgn0265889	5	18	11	6	15	15	20	3	47	9	6	20
lncRNA:CR44856	FBgn0266150	17	7	7	2	2	13	21	17	47	11	3	19
lncRNA:CR44784	FBgn0266011	39	20	36	28	16	29	33	44	46	25	32	35
lncRNA:CR46083	FBgn0267752	27	13	18	16	20	27	30	46	39	25	34	41
lncRNA:CR46478	FBgn0287609	23	13	20	10	16	20	36	22	41	16	32	46
lncRNA:CR45903	FBgn0267563	14	14	17	6	16	15	42	34	46	25	26	23
lncRNA:CR45380	FBgn0266929	22	10	19	16	46	19	19	21	15	43	19	25
lncRNA:CR44749	FBgn0265962	17	14	13	17	6	11	22	33	46	4	22	33
lncRNA:CR43766	FBgn0264266	10	12	25	13	22	13	30	14	46	5	17	16
lncRNA:CR46053	FBgn0267720	4	5	7	8	4	5	31	16	46	8	19	35
lncRNA:CR44917	FBgn0266222	14	9	10	15	11	7	13	17	23	9	46	12
lncRNA:sphinx	FBgn0083990	0	0	0	3	43	7	4	2	4	46	3	2
lncRNA:CR45150	FBgn0266643	2	3	9	9	46	0	5	0	3	11	1	2
lncRNA:CR45920	FBgn0267580	25	12	38	45	28	36	39	35	39	27	32	31
lncRNA:CR44725	FBgn0265938	33	12	23	20	42	29	18	23	32	45	42	22
lncRNA:CR45034	FBgn0266394	34	16	25	19	21	18	43	31	45	11	30	29
lncRNA:CR43994	FBgn0264726	20	11	24	12	19	28	23	34	45	33	27	20
lncRNA:CR44241	FBgn0265176	14	16	27	11	21	13	32	25	45	37	21	34
lncRNA:CR45961	FBgn0267623	13	12	20	9	19	10	27	19	45	30	30	33
lncRNA:CR44109	FBgn0264940	11	21	14	12	22	14	33	22	45	22	26	21
lncRNA:CR45252	FBgn0266787	24	18	27	20	45	25	20	8	22	15	9	24
lncRNA:CR43753	FBgn0264084	14	29	27	12	10	14	37	18	45	9	3	27
lncRNA:CR45566	FBgn0267126	27	8	18	12	6	14	22	27	45	12	23	29
lncRNA:CR44895	FBgn0266200	2	9	23	0	31	15	13	19	40	45	14	13
lncRNA:CR43719	FBgn0263872	24	10	44	30	41	33	26	22	29	41	31	39
lncRNA:CR45430	FBgn0266979	18	22	33	14	11	24	25	15	44	23	10	22
lncRNA:CR44493	FBgn0265686	16	30	36	5	6	44	18	19	19	7	19	10
lncRNA:CR44397	FBgn0265547	8	14	9	11	3	8	23	21	44	9	9	31
lncRNA:CR44136	FBgn0264985	6	11	16	6	15	15	23	20	44	6	6	17
lncRNA:CR44617	FBgn0265828	9	18	14	7	3	10	25	15	44	0	7	19
lncRNA:CR43874	FBgn0264466	4	6	14	8	1	10	34	8	44	2	9	28
lncRNA:CR45984	FBgn0267646	17	16	25	6	19	35	21	32	43	25	30	36
lncRNA:CR46016	FBgn0267680	5	15	19	9	17	12	43	10	29	7	15	37
lncRNA:CR46008	FBgn0267672	1	6	12	2	31	8	21	11	15	43	14	11
lncRNA:CR45193	FBgn0266703	8	6	7	5	6	6	25	15	43	3	3	25
lncRNA:CR45432	FBgn0266981	33	32	31	41	19	11	35	25	42	7	23	35
lncRNA:CR44785	FBgn0266020	18	8	39	22	14	21	32	23	35	20	42	36
lncRNA:CR45983	FBgn0267645	12	5	18	4	21	22	29	26	27	42	37	15
lncRNA:CR44306	FBgn0265365	6	8	25	5	12	19	27	15	42	34	21	34
lncRNA:CR45417	FBgn0266966	9	15	17	9	13	15	25	36	42	14	14	30
lncRNA:CR43847	FBgn0264429	7	19	21	8	12	13	37	8	42	5	6	23
lncRNA:CR42696	FBgn0261586	4	10	19	9	4	19	35	10	42	2	10	23
lncRNA:CR44662	FBgn0265873	33	32	29	33	37	37	27	28	27	12	29	41
lncRNA:CR45158	FBgn0266651	25	15	25	25	35	23	18	32	33	35	23	41
lncRNA:CR45866	FBgn0267526	18	41	31	13	22	21	29	23	40	20	15	28
lncRNA:CR42765	FBgn0261833	23	26	32	12	19	26	24	30	33	11	41	20
lncRNA:CR43940	FBgn0264568	12	19	26	9	19	20	32	17	41	20	22	22
lncRNA:CR44988	FBgn0266323	15	8	13	7	6	21	23	21	41	20	23	33
lncRNA:CR30121	FBgn0050121	8	18	41	12	22	10	9	6	25	28	9	13
lncRNA:CR45358	FBgn0266898	10	10	9	9	9	4	31	18	41	8	16	29
lncRNA:CR44149	FBgn0264998	19	17	24	41	11	7	24	13	10	8	10	9
lncRNA:CR45023	FBgn0266381	2	10	14	6	12	9	30	12	41	1	6	23
lncRNA:CR46205	FBgn0267924	2	3	12	1	3	7	6	41	13	8	26	10
lncRNA:CR44473	FBgn0265666	10	10	25	9	22	28	29	32	40	38	30	34
lncRNA:CR43817	FBgn0264365	1	6	21	1	13	13	15	27	40	34	28	15
lncRNA:CR44230	FBgn0265161	8	7	6	34	24	12	20	11	29	4	10	40
lncRNA:CR46010	FBgn0267674	12	20	25	11	33	29	34	33	38	36	23	39
lncRNA:CR32773	FBgn0052773	17	22	22	22	20	25	39	25	39	28	22	28
lncRNA:CR44526	FBgn0265719	31	16	20	39	30	23	22	19	26	38	24	16
lncRNA:CR46248	FBgn0267970	19	20	35	16	14	26	24	39	25	16	26	25
lncRNA:CR45957	FBgn0267619	32	12	23	17	18	18	29	19	27	28	15	39
lncRNA:CR45576	FBgn0267136	16	31	39	16	37	13	32	15	33	11	3	28
lncRNA:CR44333	FBgn0265421	17	13	20	7	12	24	16	13	39	6	23	17
lncRNA:CR45032	FBgn0266392	12	12	18	6	13	14	14	19	39	18	9	17
lncRNA:CR46444	FBgn0287214	9	14	12	8	7	13	26	9	39	3	5	20
lncRNA:CR44319	FBgn0265378	17	13	30	10	19	17	30	23	38	17	16	17
lncRNA:CR44943	FBgn0266248	3	26	17	13	19	24	22	13	38	10	10	21
lncRNA:CR45599	FBgn0267159	8	10	17	14	16	7	33	12	38	19	9	24
lncRNA:CR44587	FBgn0265798	8	5	15	15	7	10	18	38	24	19	27	17
lncRNA:CR44552	FBgn0265745	3	22	19	10	6	16	30	16	38	4	10	21
lncRNA:CR43652	FBgn0263661	4	9	14	6	13	10	23	13	38	1	6	22
lncRNA:CR45172	FBgn0266682	5	13	15	6	9	11	22	9	38	5	4	12
lncRNA:CR44826	FBgn0266073	11	5	5	5	10	8	11	12	38	16	6	12
lncRNA:CR44145	FBgn0264994	13	20	25	15	27	22	26	37	37	32	34	18
lncRNA:CR45291	FBgn0266829	22	13	15	26	15	9	37	29	33	17	23	19
lncRNA:CR45582	FBgn0267142	9	17	19	11	9	32	21	27	37	14	36	22
lncRNA:CR46204	FBgn0267923	15	11	26	31	25	14	28	23	14	37	12	18
lncRNA:CR44732	FBgn0265945	17	4	10	3	10	13	37	26	34	7	25	22
lncRNA:CR44036	FBgn0264828	9	9	22	11	24	11	37	9	34	15	10	15
lncRNA:CR44822	FBgn0266069	12	10	37	11	7	27	24	10	21	4	14	26
lncRNA:CR45248	FBgn0266783	10	14	30	11	20	20	23	12	37	5	12	8
lncRNA:CR44590	FBgn0265801	7	18	18	3	8	14	20	4	37	2	1	12
lncRNA:CR44963	FBgn0266278	5	4	9	5	0	4	31	9	37	1	14	22
lncRNA:CR43804	FBgn0264348	18	12	30	15	13	25	24	17	36	15	26	23
lncRNA:CR45212	FBgn0266739	19	13	24	28	7	17	20	24	36	3	22	27
lncRNA:CR46147	FBgn0267826	14	9	26	4	22	19	22	28	15	28	13	36
lncRNA:CR45939	FBgn0267601	22	14	19	12	24	20	19	7	19	11	7	36
lncRNA:CR45531	FBgn0267087	16	13	22	10	27	21	11	9	22	36	10	6
lncRNA:CR44729	FBgn0265942	10	5	3	1	10	14	20	36	28	29	24	11
lncRNA:CR44681	FBgn0265892	2	5	12	8	6	7	33	18	36	7	6	33
lncRNA:CR44369	FBgn0265500	8	11	8	11	3	10	30	8	36	7	9	25
lncRNA:CR44709	FBgn0265920	0	0	7	1	0	7	13	25	14	7	36	2
lncRNA:CR44229	FBgn0265160	11	19	36	6	5	17	0	0	1	3	0	0
lncRNA:CR45296	FBgn0266834	3	3	4	2	36	2	1	1	5	0	1	2
lncRNA:CR43893	FBgn0264485	29	14	27	14	32	24	35	24	25	21	23	22
lncRNA:CR44677	FBgn0265888	5	14	15	8	13	21	32	27	33	35	16	17
lncRNA:CR43928	FBgn0264549	5	12	15	22	14	7	21	18	35	13	18	31
lncRNA:CR45290	FBgn0266828	8	2	11	4	7	5	13	25	20	35	26	28
lncRNA:CR43807	FBgn0264351	6	12	14	5	17	13	23	13	35	13	12	18
lncRNA:CR44572	FBgn0265765	2	8	13	4	10	8	35	22	28	8	4	34
lncRNA:CR45761	FBgn0267399	2	8	23	5	9	7	24	19	35	21	7	10
lncRNA:CR45706	FBgn0267270	9	6	6	7	3	9	35	11	27	6	9	30
lncRNA:CR43819	FBgn0264367	4	2	10	4	9	6	16	11	35	6	1	15
lncRNA:CR43810	FBgn0264358	0	5	4	2	7	5	31	8	35	2	5	9
lncRNA:CR45177	FBgn0266687	16	23	31	28	28	34	23	14	28	17	24	28
lncRNA:CR45155	FBgn0266648	10	19	33	12	28	15	34	20	33	18	9	30
lncRNA:CR46267	FBgn0278597	19	10	22	8	22	30	18	27	21	34	15	11
lncRNA:CR44559	FBgn0265752	8	12	10	16	10	11	29	11	33	11	14	34
lncRNA:CR44056	FBgn0264865	20	6	6	5	11	6	34	21	27	14	14	31
lncRNA:CR46021	FBgn0267685	23	8	20	15	17	12	6	7	18	34	7	23
lncRNA:CR46056	FBgn0267723	14	11	15	7	13	17	18	10	34	7	14	14
lncRNA:CR44282	FBgn0265309	4	7	19	5	12	8	10	32	20	34	12	7
lncRNA:CR45301	FBgn0266839	7	4	10	6	3	10	18	24	19	9	34	21
lncRNA:CR45522	FBgn0267078	4	3	13	6	8	4	7	17	34	14	15	17
lncRNA:CR44483	FBgn0265676	7	10	13	8	4	8	13	6	34	3	5	12
lncRNA:CR45410	FBgn0266959	8	8	12	1	8	3	12	5	34	5	3	13
lncRNA:CR45742	FBgn0267306	0	0	1	0	0	1	17	11	34	3	7	25
lncRNA:CR44734	FBgn0265947	2	3	4	1	0	2	16	10	34	1	1	19
lncRNA:CR45295	FBgn0266833	3	1	5	0	34	0	13	8	7	2	3	9
lncRNA:CR43977	FBgn0264708	15	12	22	16	20	26	28	19	33	20	21	28
lncRNA:CR43617	FBgn0263595	19	14	29	4	11	31	28	33	29	7	29	24
lncRNA:CR44974	FBgn0266309	19	15	13	9	21	25	19	29	29	33	18	27
lncRNA:CR45035	FBgn0266395	11	24	24	24	19	16	21	19	33	25	10	16
lncRNA:CR45184	FBgn0266694	23	12	27	12	0	18	16	33	32	9	31	21
lncRNA:CR45762	FBgn0267400	12	21	25	5	12	25	17	19	33	17	10	20
lncRNA:CR44608	FBgn0265819	20	9	14	10	33	10	23	17	28	22	10	5
lncRNA:CR44914	FBgn0266219	9	15	9	10	4	8	25	33	25	22	20	21
lncRNA:CR45580	FBgn0267140	6	17	17	6	9	19	23	10	33	11	12	19
lncRNA:CR43258	FBgn0262903	13	33	33	15	18	26	6	4	9	4	8	10
lncRNA:CR43995	FBgn0264727	15	9	12	11	2	13	33	14	32	6	12	17
lncRNA:CR44620	FBgn0265831	23	14	10	33	7	13	11	17	16	4	10	12
lncRNA:CR44468	FBgn0265661	7	4	13	5	6	5	33	21	20	14	31	11
lncRNA:CR43419	FBgn0263338	5	4	2	4	18	5	22	14	26	18	10	33
lncRNA:CR45730	FBgn0267294	8	7	33	4	17	16	11	13	12	19	11	1
lncRNA:CR45521	FBgn0267077	9	10	14	10	8	5	18	8	33	7	3	23
lncRNA:CR46212	FBgn0267932	1	2	5	0	5	3	21	7	33	4	4	10
lncRNA:CR44964	FBgn0266279	14	15	32	24	23	16	6	21	24	32	14	13
lncRNA:CR46002	FBgn0267664	12	10	15	10	12	14	27	20	32	22	17	32
lncRNA:CR43431	FBgn0263379	8	4	4	16	11	8	23	23	29	25	7	32
lncRNA:CR44923	FBgn0266228	2	5	12	3	9	9	23	25	18	23	32	23
lncRNA:CR44778	FBgn0266004	10	32	12	12	8	20	23	9	18	7	2	27
lncRNA:CR44831	FBgn0266094	12	10	10	10	4	9	21	32	27	10	9	19
lncRNA:CR43304	FBgn0262996	18	4	23	12	12	17	14	7	32	10	5	11
lncRNA:CR43260	FBgn0262905	6	5	7	5	8	7	25	18	32	10	6	24
lncRNA:CR44947	FBgn0266252	2	5	7	9	18	5	13	11	20	32	7	17
lncRNA:CR44226	FBgn0265157	1	9	7	6	3	3	24	8	32	2	9	21
lncRNA:CR44754	FBgn0265967	15	11	24	19	28	17	20	14	24	23	31	11
lncRNA:CR46120	FBgn0267789	11	7	25	8	18	16	25	13	31	15	8	30
lncRNA:CR44900	FBgn0266205	6	14	26	9	11	13	30	8	31	19	11	24
lncRNA:CR44320	FBgn0265379	8	6	12	10	25	11	11	14	31	31	16	17
lncRNA:CR46239	FBgn0267959	24	21	18	10	12	15	22	13	31	2	7	13
lncRNA:CR46022	FBgn0267686	31	13	17	17	12	17	7	2	26	13	5	28
lncRNA:CR46131	FBgn0267806	12	13	16	11	17	15	21	13	31	7	6	22
lncRNA:CR44921	FBgn0266226	13	20	14	17	9	12	25	4	31	9	5	23
lncRNA:CR43681	FBgn0263764	5	10	14	5	19	9	31	14	24	3	7	23
lncRNA:CR44939	FBgn0266244	8	9	12	13	15	3	31	8	29	7	5	19
lncRNA:CR45387	FBgn0266936	4	6	13	2	10	9	17	22	24	31	6	14
lncRNA:CR43802	FBgn0264346	0	9	8	3	2	18	18	17	31	4	3	19
lncRNA:CR44845	FBgn0266139	8	5	9	31	2	2	11	8	14	5	11	7
lncRNA:CR45898	FBgn0267558	8	1	3	6	31	7	1	6	10	9	2	1
lncRNA:CR45211	FBgn0266738	15	16	16	8	15	25	30	24	28	16	14	26
lncRNA:CR44833	FBgn0266096	21	9	13	27	12	16	29	30	29	9	15	16
lncRNA:CR45347	FBgn0266886	25	10	18	10	30	14	20	13	24	25	18	17
lncRNA:CR44506	FBgn0265699	14	18	24	16	29	16	22	11	18	18	3	30
lncRNA:CR43837	FBgn0264385	27	11	30	29	15	20	14	12	18	20	10	10
lncRNA:CR44498	FBgn0265691	13	8	19	5	15	19	17	20	30	28	21	14
lncRNA:CR43899	FBgn0264500	11	9	13	13	6	14	19	17	23	21	30	26
lncRNA:CR44214	FBgn0265145	7	7	28	7	17	13	17	6	30	9	5	11
lncRNA:CR44593	FBgn0265804	8	13	14	10	13	10	28	8	30	2	3	17
lncRNA:CR44177	FBgn0265066	3	4	3	0	7	3	12	25	22	30	15	30
lncRNA:CR44379	FBgn0265529	6	17	17	9	4	12	9	7	30	2	5	15
lncRNA:CR45586	FBgn0267146	8	11	5	5	7	4	14	3	30	4	2	15
lncRNA:CR44318	FBgn0265377	27	17	13	27	6	20	17	14	29	1	8	25
lncRNA:CR45200	FBgn0266727	19	10	23	23	13	13	19	10	29	11	6	27
lncRNA:CR44330	FBgn0265418	23	9	11	18	26	4	29	10	23	9	7	26
lncRNA:CR43247	FBgn0262892	8	7	20	4	10	8	20	16	29	19	2	11
lncRNA:CR44660	FBgn0265871	10	12	12	8	17	12	9	7	29	9	8	16
lncRNA:CR44573	FBgn0265766	8	9	17	5	5	10	20	7	25	6	8	29
lncRNA:CR45423	FBgn0266972	5	18	10	5	3	15	26	13	29	3	5	15
lncRNA:CR44412	FBgn0265585	7	18	14	8	10	14	18	8	29	8	3	10
lncRNA:CR43280	FBgn0262969	1	10	15	12	0	3	27	12	29	2	3	24
lncRNA:CR44842	FBgn0266116	7	8	29	5	11	12	13	11	22	8	2	9
lncRNA:CR44581	FBgn0265792	8	11	9	2	11	9	22	6	29	5	6	13
lncRNA:CR43434	FBgn0263382	8	7	12	11	6	14	16	4	29	1	2	14
lncRNA:CR43794	FBgn0264338	7	4	4	2	29	2	5	1	4	19	3	6
lncRNA:CR44348	FBgn0265448	19	10	21	9	6	17	28	19	24	11	6	25
lncRNA:CR44889	FBgn0266183	13	11	18	15	17	17	24	16	28	12	9	12
lncRNA:CR44395	FBgn0265545	12	11	9	14	17	18	23	17	28	12	6	23
lncRNA:CR43266	FBgn0262947	12	10	20	13	5	10	20	15	28	7	12	22
lncRNA:CR45431	FBgn0266980	5	14	19	4	8	19	20	14	28	13	10	14
lncRNA:CR42794	FBgn0261927	28	16	8	15	8	11	18	14	10	12	11	12
lncRNA:CR46260	FBgn0267993	6	4	8	4	9	10	25	17	28	11	12	27
lncRNA:CR43408	FBgn0263327	13	10	19	4	5	19	24	4	28	6	4	19
lncRNA:CR45449	FBgn0267005	6	11	4	2	24	5	16	13	28	6	10	26
lncRNA:CR45360	FBgn0266900	9	6	13	11	16	11	14	5	13	28	8	8
lncRNA:CR45383	FBgn0266932	6	10	19	4	4	9	26	3	28	11	2	15
lncRNA:CR45537	FBgn0267097	8	5	10	2	10	4	16	13	28	12	5	14
lncRNA:CR43199	FBgn0262828	1	9	8	4	7	9	24	12	28	6	8	11
lncRNA:CR45249	FBgn0266784	5	5	8	5	7	3	25	6	28	6	7	20
lncRNA:CR45949	FBgn0267611	21	27	20	14	9	23	23	20	27	23	20	23
lncRNA:CR44317	FBgn0265376	19	11	22	8	21	13	20	24	27	9	21	22
lncRNA:CR45888	FBgn0267548	8	14	25	15	21	9	22	17	23	27	12	22
lncRNA:CR45464	FBgn0267020	13	15	22	12	13	10	23	21	27	15	5	19
lncRNA:CR44979	FBgn0266314	16	5	20	10	14	14	17	7	27	22	13	14
lncRNA:CR42646	FBgn0261429	15	6	21	13	3	17	11	7	18	7	6	27
lncRNA:CR44901	FBgn0266206	9	6	8	5	3	16	22	14	27	9	7	22
lncRNA:CR43718	FBgn0263871	12	15	27	2	15	6	13	16	16	9	7	7
lncRNA:CR41601	FBgn0085812	5	6	9	5	7	6	26	14	27	5	9	25
lncRNA:CR44146	FBgn0264995	8	3	9	2	14	4	20	15	27	15	10	12
lncRNA:CR43830	FBgn0264378	3	0	6	1	4	5	27	10	27	7	7	25
lncRNA:CR43705	FBgn0263844	4	17	27	5	10	6	17	4	11	2	4	14
lncRNA:CR44112	FBgn0264943	7	8	3	3	11	11	15	2	27	8	2	11
lncRNA:CR45334	FBgn0266873	8	6	5	4	3	5	14	3	27	7	5	17
lncRNA:CR42719	FBgn0261636	17	16	15	17	23	22	19	7	20	11	20	26
lncRNA:CR44642	FBgn0265853	8	12	12	14	23	10	25	14	26	19	20	13
lncRNA:CR44458	FBgn0265651	13	15	19	26	15	19	12	9	21	5	6	20
lncRNA:CR44520	FBgn0265713	9	22	22	8	16	10	20	13	26	7	1	13
lncRNA:CR45055	FBgn0266415	10	10	23	9	13	17	19	11	26	9	2	13
lncRNA:CR44039	FBgn0264831	5	7	6	1	17	15	10	12	20	26	17	10
lncRNA:CR45552	FBgn0267112	5	6	12	1	26	4	5	12	14	26	13	7
lncRNA:CR44324	FBgn0265383	3	7	10	6	10	9	15	7	26	11	5	12
lncRNA:CR46046	FBgn0267713	4	5	6	3	2	9	14	8	16	17	3	26
lncRNA:CR46125	FBgn0267800	8	3	10	2	26	2	5	11	10	22	9	5
lncRNA:CR46088	FBgn0267757	8	3	2	3	2	6	11	10	26	8	10	8
lncRNA:CR44991	FBgn0266326	12	7	8	18	8	14	25	16	24	17	13	24
lncRNA:CR45659	FBgn0267219	5	3	11	21	15	13	11	15	25	22	16	11
lncRNA:CR43751	FBgn0265017	9	5	17	4	12	17	14	15	21	25	13	11
lncRNA:CR45233	FBgn0266768	18	4	7	15	2	16	16	16	25	6	18	15
lncRNA:CR44440	FBgn0265633	11	6	13	15	6	6	16	14	25	5	17	21
lncRNA:CR43827	FBgn0264375	9	10	11	18	25	9	16	12	13	14	3	10
lncRNA:CR44026	FBgn0264818	5	2	18	10	25	7	16	9	13	17	6	11
lncRNA:CR43768	FBgn0264268	2	7	9	4	9	8	25	7	24	10	4	21
lncRNA:CR44924	FBgn0266229	6	16	10	5	3	9	17	5	25	6	1	24
lncRNA:CR44640	FBgn0265851	9	8	7	6	4	2	25	10	23	9	9	12
lncRNA:CR44217	FBgn0265148	3	9	7	3	5	7	24	6	25	13	0	17
lncRNA:CR45422	FBgn0266971	3	4	20	7	4	11	11	8	25	3	6	16
lncRNA:CR44377	FBgn0265527	3	10	9	2	5	2	20	4	25	5	8	17
lncRNA:CR45412	FBgn0266961	4	5	7	6	4	5	25	5	23	5	1	19
lncRNA:CR45286	FBgn0266824	11	20	25	9	3	4	7	5	6	2	2	6
lncRNA:CR44484	FBgn0265677	1	7	3	3	3	4	15	3	25	5	3	6
lncRNA:CR45251	FBgn0266786	0	1	0	25	9	2	4	0	8	12	2	1
lncRNA:CR44292	FBgn0265338	3	10	18	8	12	22	24	23	24	19	17	19
lncRNA:CR44886	FBgn0266180	12	11	14	12	16	16	16	23	20	17	14	24
lncRNA:CR45036	FBgn0266396	12	14	19	8	16	16	24	14	16	21	23	10
lncRNA:CR44888	FBgn0266182	15	4	15	18	19	12	14	16	20	17	24	17
lncRNA:CR45311	FBgn0266850	15	23	15	12	10	12	19	11	20	10	16	24
lncRNA:CR43411	FBgn0263330	16	6	7	10	19	15	15	17	24	6	15	11
lncRNA:CR44912	FBgn0266217	7	7	6	24	19	8	16	4	9	18	12	7
lncRNA:CR45191	FBgn0266701	11	13	17	6	8	8	18	9	24	5	2	8
lncRNA:CR43648	FBgn0263657	6	12	24	2	4	11	11	8	19	9	3	18
lncRNA:CR44519	FBgn0265712	8	13	24	10	13	17	4	3	14	6	3	8
lncRNA:CR34006	FBgn0054006	4	7	6	5	10	9	15	8	24	12	8	9
lncRNA:Yu	FBgn0061188	9	7	24	6	10	4	16	3	21	4	3	4
lncRNA:CR44278	FBgn0265305	6	12	14	10	1	1	10	8	24	1	6	9
lncRNA:CR46079	FBgn0267748	7	8	15	5	2	7	8	6	24	0	4	11
lncRNA:CR43289	FBgn0262981	8	7	8	1	0	4	11	7	24	0	3	19
lncRNA:CR44795	FBgn0266030	10	4	7	1	6	11	4	3	24	0	12	6
lncRNA:CR46106	FBgn0267775	21	17	22	13	5	18	23	8	23	4	14	18
lncRNA:CR44075	FBgn0264884	13	8	18	3	18	13	19	20	23	16	9	16
lncRNA:CR45660	FBgn0267220	11	23	17	7	7	22	11	8	22	9	13	20
lncRNA:CR45991	FBgn0267653	12	9	12	7	10	19	23	9	17	14	12	22
lncRNA:CR45945	FBgn0267607	12	6	7	6	15	11	10	14	23	20	9	16
lncRNA:CR43818	FBgn0264366	3	13	21	7	19	11	13	5	23	9	11	14
lncRNA:CR44745	FBgn0265958	1	7	4	8	4	9	23	15	22	8	18	23
lncRNA:CR45157	FBgn0266650	6	3	14	10	7	7	20	22	23	10	6	9
lncRNA:CR43929	FBgn0264550	10	5	13	7	10	6	15	11	23	11	22	4
lncRNA:CR44185	FBgn0265074	9	3	14	13	1	10	10	15	20	10	23	9
lncRNA:CR44048	FBgn0264840	5	12	13	7	9	16	23	8	20	5	0	19
lncRNA:CR45472	FBgn0267028	2	4	11	8	2	4	14	12	20	23	11	14
lncRNA:CR44337	FBgn0265425	8	6	14	10	2	15	23	9	23	0	4	9
lncRNA:CR44614	FBgn0265825	7	1	7	3	7	11	23	7	18	4	7	14
lncRNA:CR44967	FBgn0266302	3	4	10	6	7	7	9	7	23	7	8	13
lncRNA:CR45180	FBgn0266690	7	5	9	9	5	8	8	10	23	8	1	8
lncRNA:CR44460	FBgn0265653	2	8	15	3	7	8	13	3	23	1	3	10
lncRNA:CR43625	FBgn0263616	3	11	9	6	8	7	8	4	23	7	2	7
lncRNA:CR44957	FBgn0266262	8	9	12	8	20	12	19	9	22	8	5	16
lncRNA:CR45677	FBgn0267237	18	4	18	14	22	7	5	5	8	10	15	21
lncRNA:CR46132	FBgn0267807	9	10	7	11	10	13	22	7	20	15	4	10
lncRNA:CR44077	FBgn0264886	21	4	11	9	3	10	22	7	19	6	6	9
lncRNA:CR45578	FBgn0267138	3	3	5	3	8	8	15	9	22	9	17	16
lncRNA:TS16	FBgn0267315	4	9	6	9	5	7	10	14	22	5	6	20
lncRNA:CR45159	FBgn0266652	6	7	6	4	6	11	17	9	22	10	8	10
lncRNA:CR45669	FBgn0267229	5	6	8	0	7	10	21	7	22	2	7	18
lncRNA:CR43437	FBgn0263385	8	5	12	4	4	5	14	5	22	7	1	9
lncRNA:CR43053	FBgn0262355	7	6	2	7	3	7	18	9	22	3	2	5
lncRNA:CR43859	FBgn0264441	7	3	3	22	3	3	7	0	7	0	1	2
lncRNA:CR46350	FBgn0286030	0	0	0	0	0	0	10	2	10	22	6	7
lncRNA:CR44135	FBgn0264984	15	21	16	18	12	9	14	7	19	14	14	12
lncRNA:CR43943	FBgn0264571	10	5	12	4	17	13	15	18	20	15	21	19
lncRNA:CR44225	FBgn0265156	21	8	20	14	16	20	21	6	15	8	3	16
lncRNA:CR45269	FBgn0266807	11	7	17	9	5	17	12	16	18	5	21	14
lncRNA:CR44081	FBgn0264890	11	16	16	11	11	19	11	8	21	6	2	5
lncRNA:CR45187	FBgn0266697	11	11	11	14	3	6	13	12	21	2	12	18
lncRNA:CR45876	FBgn0267536	8	15	16	6	10	12	20	1	21	6	4	14
lncRNA:CR44078	FBgn0264887	16	5	14	9	4	8	17	17	21	6	8	7
lncRNA:CR44741	FBgn0265954	14	3	7	21	9	11	14	7	8	6	6	11
lncRNA:CR44360	FBgn0265467	17	9	8	7	21	8	8	2	9	6	0	10
lncRNA:CR45567	FBgn0267127	21	9	13	13	18	11	1	2	8	3	3	0
lncRNA:CR44935	FBgn0266240	8	12	11	5	2	6	12	6	21	3	2	12
lncRNA:CR45506	FBgn0267062	3	12	8	1	5	6	16	5	21	3	6	14
lncRNA:CR43808	FBgn0264352	2	6	7	4	21	9	1	1	14	11	8	4
lncRNA:CR43858	FBgn0264440	12	3	5	21	8	1	0	0	7	17	1	11
lncRNA:CR43641	FBgn0263650	1	3	3	0	14	4	0	7	21	17	7	8
lncRNA:CR43988	FBgn0264720	0	0	0	0	0	0	11	21	15	9	14	14
lncRNA:CR46265	FBgn0275433	3	3	5	5	8	4	7	7	21	4	6	7
lncRNA:CR44413	FBgn0265586	4	8	21	5	1	7	10	9	7	2	0	5
lncRNA:CR45591	FBgn0267151	9	5	2	21	5	3	11	4	5	1	2	9
lncRNA:CR46215	FBgn0267935	1	15	4	1	2	3	7	2	21	6	4	8
lncRNA:CR45006	FBgn0266358	7	11	11	21	1	19	1	0	1	0	0	0
lncRNA:CR44280	FBgn0265307	2	8	3	0	1	2	13	3	21	4	4	9
lncRNA:CR46229	FBgn0267949	0	2	2	4	1	2	21	5	20	0	2	10
lncRNA:CR44189	FBgn0265078	0	2	0	0	3	0	10	5	21	2	1	13
lncRNA:CR46141	FBgn0267816	11	12	20	12	9	17	20	4	19	1	4	13
lncRNA:CR45906	FBgn0267566	4	8	6	3	13	11	10	18	18	20	11	8
lncRNA:CR46116	FBgn0267785	6	6	10	4	7	13	20	7	19	4	16	14
lncRNA:CR43762	FBgn0264262	11	8	7	4	4	5	20	12	18	8	9	20
lncRNA:CR45825	FBgn0267475	5	3	7	2	20	19	5	13	13	20	8	8
lncRNA:CR43764	FBgn0264264	8	8	13	8	6	13	15	8	20	5	5	14
lncRNA:CR43435	FBgn0263383	9	6	5	5	14	1	18	6	14	20	2	13
lncRNA:CR45956	FBgn0267618	8	6	13	5	5	3	14	8	20	14	3	11
lncRNA:CR44073	FBgn0264882	5	13	20	2	6	9	10	10	20	3	2	7
lncRNA:CR46076	FBgn0267745	0	8	9	8	8	2	20	9	20	1	2	17
lncRNA:CR46391	FBgn0286869	17	6	4	6	2	6	9	12	12	4	5	20
lncRNA:CR44766	FBgn0265987	6	3	7	10	8	6	18	5	20	8	2	10
lncRNA:CR45649	FBgn0267209	4	5	16	9	2	8	9	5	20	3	6	10
lncRNA:CR44514	FBgn0265707	4	4	7	3	6	7	13	15	20	2	10	5
lncRNA:CR45322	FBgn0266861	6	4	4	0	8	10	13	5	20	8	5	13
lncRNA:CR44202	FBgn0265097	9	6	7	4	5	2	10	20	12	4	7	9
lncRNA:CR43649	FBgn0263658	3	7	9	2	4	9	10	3	16	3	7	20
lncRNA:CR44777	FBgn0266003	11	14	20	14	16	15	0	0	1	1	0	0
lncRNA:CR45398	FBgn0266947	4	7	6	7	4	9	14	20	5	3	5	7
lncRNA:CR44505	FBgn0265698	1	5	3	1	0	5	16	7	19	3	2	20
lncRNA:CR43822	FBgn0264370	3	5	3	2	4	9	6	2	20	6	4	9
lncRNA:TS11	FBgn0267269	0	6	6	1	4	8	14	0	20	1	4	8
lncRNA:CR45303	FBgn0266841	15	15	14	17	9	9	16	12	19	6	5	14
lncRNA:CR45238	FBgn0266773	10	19	14	9	18	19	14	6	9	9	3	13
lncRNA:CR45577	FBgn0267137	5	3	7	4	10	15	18	18	13	6	16	19
lncRNA:CR45750	FBgn0267314	18	4	12	10	6	6	12	13	19	8	8	17
lncRNA:CR45372	FBgn0266912	4	8	4	19	11	13	9	15	7	11	12	15
lncRNA:CR46030	FBgn0267694	8	5	4	5	6	9	13	16	16	19	8	16
lncRNA:CR44204	FBgn0265099	2	14	15	3	8	9	9	6	18	19	3	15
lncRNA:CR45153	FBgn0266646	10	1	13	5	6	6	13	9	19	5	12	19
lncRNA:CR44343	FBgn0265443	6	7	9	6	16	8	13	5	5	19	8	16
lncRNA:CR45444	FBgn0266993	7	2	12	7	15	5	16	7	19	9	10	8
lncRNA:CR45684	FBgn0267244	9	5	12	8	11	8	5	1	19	8	12	15
lncRNA:CR43495	FBgn0263506	11	10	12	3	10	4	19	10	14	3	7	9
lncRNA:CR45726	FBgn0267290	7	8	16	7	2	10	17	4	19	6	4	8
lncRNA:CR44789	FBgn0266024	5	10	13	2	4	12	19	4	17	9	0	12
lncRNA:CR45421	FBgn0266970	19	17	5	18	15	11	1	1	2	1	3	1
lncRNA:CR41352	FBgn0083994	3	5	3	7	0	9	19	10	16	2	3	11
lncRNA:CR43303	FBgn0262995	1	6	6	5	3	3	14	6	19	0	10	14
lncRNA:CR45584	FBgn0267144	1	5	10	1	2	7	19	3	17	0	1	13
lncRNA:CR44632	FBgn0265843	7	2	9	2	5	6	5	3	19	3	1	12
lncRNA:CR43937	FBgn0264565	5	5	5	3	1	3	7	7	6	4	2	19
lncRNA:CR45003	FBgn0266355	0	2	0	1	0	2	16	3	19	5	3	14
lncRNA:CR44809	FBgn0266044	11	13	11	18	5	9	12	17	18	4	13	11
lncRNA:CR45241	FBgn0266776	14	7	9	12	18	9	7	14	17	14	7	11
lncRNA:CR43941	FBgn0264569	10	12	18	11	11	13	12	6	15	13	7	10
lncRNA:CR44764	FBgn0265985	9	10	11	6	10	7	10	13	17	18	11	16
lncRNA:CR45647	FBgn0267207	16	4	6	14	8	10	18	10	5	6	9	15
lncRNA:CR44186	FBgn0265075	8	3	8	6	4	13	16	18	17	12	6	8
lncRNA:CR43416	FBgn0263335	3	9	13	5	14	16	9	4	18	6	8	10
lncRNA:CR44566	FBgn0265759	11	6	15	7	18	8	10	7	11	8	7	7
lncRNA:CR45359	FBgn0266899	3	5	11	5	13	14	10	5	14	18	9	5
lncRNA:CR43832	FBgn0264380	4	7	4	3	18	10	13	14	4	14	5	14
lncRNA:CR44274	FBgn0265301	5	5	9	11	5	2	2	18	18	8	8	7
lncRNA:CR44353	FBgn0265453	6	4	6	10	4	4	13	18	8	2	8	12
lncRNA:CR44497	FBgn0265690	2	5	3	4	3	7	15	3	18	5	8	18
lncRNA:CR44380	FBgn0265530	10	4	10	1	6	3	17	2	18	7	4	9
lncRNA:CR44066	FBgn0264875	5	1	2	1	1	6	7	9	13	16	6	18
lncRNA:CR45530	FBgn0267086	2	6	0	6	5	4	8	18	9	6	10	10
lncRNA:CR44515	FBgn0265708	7	18	16	13	12	14	0	0	0	0	1	2
lncRNA:CR44710	FBgn0265921	0	2	9	0	2	3	16	11	15	3	2	18
lncRNA:CR45484	FBgn0267040	1	1	5	2	3	8	18	9	8	8	2	14
lncRNA:CR44908	FBgn0266213	7	7	5	2	8	7	3	3	7	18	6	5
lncRNA:CR44376	FBgn0265526	2	11	10	2	6	7	8	2	18	2	2	5
lncRNA:CR44751	FBgn0265964	2	5	15	4	1	3	7	10	18	0	2	7
lncRNA:CR46124	FBgn0267799	2	6	5	3	1	3	13	3	18	0	1	8
lncRNA:CR44560	FBgn0265753	0	3	2	5	0	1	9	8	18	1	4	12
lncRNA:CR44486	FBgn0265679	1	4	3	4	5	3	9	6	18	1	1	3
lncRNA:CR44641	FBgn0265852	3	0	0	0	0	1	4	5	18	3	11	8
lncRNA:CR44366	FBgn0265497	11	2	9	10	8	11	11	15	17	11	13	16
lncRNA:CR45589	FBgn0267149	17	4	15	17	14	11	13	3	11	8	4	10
lncRNA:CR44513	FBgn0265706	10	7	13	4	13	12	3	15	9	17	15	3
lncRNA:CR44899	FBgn0266204	4	8	13	11	17	12	12	10	10	9	6	9
lncRNA:CR44307	FBgn0265366	14	10	7	14	11	3	17	6	17	9	4	7
lncRNA:CR44965	FBgn0266280	10	5	9	5	11	15	14	14	8	17	5	6
lncRNA:CR44236	FBgn0265167	6	11	14	9	4	12	16	9	17	5	3	12
lncRNA:CR45635	FBgn0267195	10	5	12	16	14	7	8	1	9	17	4	9
lncRNA:CR31386	FBgn0051386	6	0	2	2	12	3	14	11	17	15	10	16
lncRNA:CR44354	FBgn0265454	2	9	14	10	12	4	12	6	17	5	4	8
lncRNA:CR45382	FBgn0266931	5	5	6	3	7	14	12	17	15	2	13	3
lncRNA:CR44919	FBgn0266224	6	7	8	0	4	6	15	12	13	4	7	17
lncRNA:CR44349	FBgn0265449	9	7	10	11	4	7	11	4	17	2	5	9
lncRNA:CR44332	FBgn0265420	5	7	12	5	4	6	17	12	13	4	3	7
lncRNA:CR44496	FBgn0265689	8	3	11	4	1	9	4	5	13	10	17	9
lncRNA:CR43870	FBgn0264462	3	5	9	5	3	3	13	5	15	4	9	17
lncRNA:CR45314	FBgn0266853	7	4	8	17	12	11	2	11	4	5	7	2
lncRNA:CR46211	FBgn0267930	1	4	4	3	5	2	14	15	17	0	6	11
lncRNA:CR45514	FBgn0267070	11	3	6	1	6	6	4	1	8	17	6	5
lncRNA:CR46257	FBgn0267990	3	4	3	4	0	6	10	11	17	1	2	12
lncRNA:CR45448	FBgn0267004	4	11	6	2	1	5	8	4	17	3	2	6
lncRNA:CR44313	FBgn0265372	2	4	8	2	0	2	9	3	10	2	4	17
lncRNA:CR44926	FBgn0266231	3	1	9	2	3	2	10	5	17	5	1	4
lncRNA:CR45228	FBgn0266763	1	3	0	0	1	2	4	1	1	17	1	1
lncRNA:CR45759	FBgn0267323	8	7	16	10	14	16	7	13	6	15	5	5
lncRNA:CR44127	FBgn0264958	11	13	12	11	3	15	6	6	16	6	13	7
lncRNA:CR34052	FBgn0054052	7	7	10	6	8	5	6	14	12	11	16	11
lncRNA:CR46476	FBgn0287607	8	6	6	7	6	6	16	10	15	11	7	13
lncRNA:CR45588	FBgn0267148	4	6	8	3	15	8	9	10	15	6	16	7
lncRNA:CR45755	FBgn0267319	14	9	3	1	8	1	9	5	16	8	7	15
lncRNA:CR45465	FBgn0267021	6	6	7	5	13	6	4	11	8	16	8	5
lncRNA:CR43890	FBgn0264482	4	2	12	3	3	5	14	7	16	7	8	12
lncRNA:CR45173	FBgn0266683	3	6	10	3	4	3	16	6	12	9	5	16
lncRNA:CR44347	FBgn0265447	7	6	16	3	14	3	5	15	7	9	6	2
lncRNA:CR45654	FBgn0267214	3	6	4	16	10	5	7	5	15	7	3	9
lncRNA:CR44933	FBgn0266238	11	4	7	8	7	7	16	3	5	5	5	9
lncRNA:CR45938	FBgn0267600	11	9	16	8	3	3	11	0	7	3	4	11
lncRNA:CR44203	FBgn0265098	1	2	3	2	10	8	12	5	9	16	7	7
lncRNA:CR45641	FBgn0267201	1	1	4	1	5	4	8	10	13	16	3	16
lncRNA:CR44930	FBgn0266235	1	8	4	4	4	2	9	13	16	3	8	8
lncRNA:CR45005	FBgn0266357	11	7	16	12	0	10	4	0	1	3	1	1
lncRNA:CR45833	FBgn0267483	3	0	4	5	14	5	4	4	4	16	3	2
lncRNA:CR46349	FBgn0286029	6	3	6	2	16	1	4	1	4	9	4	2
lncRNA:CR45294	FBgn0266832	2	5	8	0	16	5	3	2	5	4	0	1
lncRNA:CR44580	FBgn0265791	2	3	4	2	0	0	16	3	8	2	0	5
lncRNA:CR46087	FBgn0267756	7	0	3	0	1	0	0	2	16	0	1	6
lncRNA:CR44150	FBgn0264999	4	13	10	11	11	8	10	4	3	15	11	13
lncRNA:CR45279	FBgn0266817	4	8	11	7	9	6	15	14	15	6	1	7
lncRNA:CR43298	FBgn0262990	11	7	7	5	7	9	13	8	11	4	3	15
lncRNA:CR44023	FBgn0264793	3	2	12	9	8	8	7	11	15	6	3	13
lncRNA:CR45125	FBgn0266618	3	6	3	6	10	4	5	13	15	7	14	9
lncRNA:CR44829	FBgn0266087	6	11	8	5	8	15	14	8	13	2	3	1
lncRNA:CR45298	FBgn0266836	7	15	3	4	15	7	7	3	8	6	5	8
lncRNA:CR44298	FBgn0265344	3	3	8	4	9	9	12	3	15	3	8	8
lncRNA:CR41257	FBgn0085582	7	15	7	1	4	3	6	8	10	5	7	11
lncRNA:CR43883	FBgn0264475	0	3	4	2	10	7	9	11	15	13	5	4
lncRNA:CR45434	FBgn0266983	5	7	6	2	2	13	9	6	15	3	5	10
lncRNA:CR46210	FBgn0267929	2	7	1	8	9	3	10	6	15	6	6	9
lncRNA:CR44300	FBgn0265346	3	0	4	2	5	8	15	9	7	4	13	10
lncRNA:CR45237	FBgn0266772	3	5	1	4	8	10	8	4	15	0	9	9
lncRNA:CR44739	FBgn0265952	0	2	8	0	0	1	5	10	13	15	10	11
lncRNA:CR43487	FBgn0263498	3	4	12	3	5	10	10	4	15	2	0	6
lncRNA:CR45590	FBgn0267150	3	2	3	1	8	3	9	7	5	15	10	4
lncRNA:CR46075	FBgn0267744	2	1	1	1	2	5	4	9	14	15	10	2
lncRNA:CR44558	FBgn0265751	2	3	7	7	7	5	9	1	15	3	4	3
lncRNA:CR44684	FBgn0265895	0	6	6	1	2	1	10	5	11	2	2	15
lncRNA:CR45692	FBgn0267256	1	1	3	1	2	1	12	8	15	3	4	8
lncRNA:CR45338	FBgn0266877	0	4	7	3	0	4	15	2	4	6	3	8
lncRNA:CR44058	FBgn0264867	6	15	7	6	9	4	1	1	1	1	1	3
lncRNA:CR45327	FBgn0266866	3	0	4	2	2	15	6	6	7	2	1	4
lncRNA:CR44166	FBgn0265051	4	5	2	0	0	2	5	3	15	4	3	8
lncRNA:CR44776	FBgn0266002	0	0	0	1	0	0	15	10	7	4	6	4
lncRNA:CR44727	FBgn0265940	0	2	15	0	0	8	1	1	5	2	8	2
lncRNA:CR44594	FBgn0265805	0	0	0	0	1	0	9	7	15	2	4	5
lncRNA:CR43372	FBgn0263130	1	4	2	0	2	3	0	3	3	15	2	0
lncRNA:CR45681	FBgn0267241	12	2	10	12	4	9	13	13	14	10	9	10
lncRNA:CR43960	FBgn0264675	14	5	6	10	2	5	9	5	9	8	10	12
lncRNA:CR46119	FBgn0267788	7	4	6	2	4	8	7	13	14	3	11	13
lncRNA:CR43285	FBgn0262974	6	10	7	3	12	14	7	5	8	6	6	8
lncRNA:CR44951	FBgn0266256	11	2	11	3	6	7	9	4	14	11	2	8
lncRNA:CR45267	FBgn0266805	1	5	5	2	9	2	5	14	14	10	7	11
lncRNA:CR45340	FBgn0266879	2	6	5	6	9	3	10	4	12	2	14	9
lncRNA:bxd	FBgn0020556	4	1	7	7	8	7	6	8	14	4	5	11
lncRNA:CR44752	FBgn0265965	3	12	7	2	6	5	7	5	14	5	1	13
lncRNA:CR46454	FBgn0287465	4	6	8	1	6	1	12	5	14	6	4	13
lncRNA:CR44523	FBgn0265716	2	4	14	2	8	9	5	6	5	6	13	2
lncRNA:CR45020	FBgn0266378	4	5	7	5	2	7	11	3	10	5	3	14
lncRNA:CR45661	FBgn0267221	2	0	5	4	8	5	9	13	4	14	7	4
lncRNA:CR46445	FBgn0287215	6	10	14	4	3	6	9	3	5	4	1	6
lncRNA:CR44823	FBgn0266070	4	5	9	3	14	12	8	0	9	3	0	3
lncRNA:CR43363	FBgn0263095	5	14	12	6	2	12	2	2	11	0	0	4
lncRNA:CR44665	FBgn0265876	2	14	11	5	9	7	1	4	9	4	2	1
lncRNA:CR45744	FBgn0267308	4	1	3	2	11	3	14	1	10	2	7	8
lncRNA:CR44761	FBgn0265982	5	1	11	1	6	2	14	8	5	7	3	3
lncRNA:CR44357	FBgn0265457	4	4	6	1	8	8	3	6	14	5	3	3
lncRNA:CR46085	FBgn0267754	4	4	2	14	7	5	4	6	4	8	2	3
lncRNA:CR45634	FBgn0267194	2	2	6	2	0	5	14	7	13	0	8	3
lncRNA:CR43761	FBgn0264261	0	4	5	2	1	6	9	7	11	1	1	14
lncRNA:CR44794	FBgn0266029	5	3	5	3	3	3	9	5	14	5	2	3
lncRNA:CR45013	FBgn0266365	1	3	4	3	1	0	14	5	14	0	2	8
lncRNA:CR45220	FBgn0266747	2	3	2	5	4	1	13	1	14	3	0	5
lncRNA:CR45534	FBgn0267090	3	2	8	2	1	7	8	1	14	1	2	4
lncRNA:CR43621	FBgn0263612	6	14	10	9	0	8	0	1	0	4	0	1
lncRNA:CR44180	FBgn0265069	0	2	4	6	1	4	14	3	6	3	3	6
lncRNA:CR45414	FBgn0266963	2	0	2	2	3	1	10	4	14	4	2	6
lncRNA:CR45754	FBgn0267318	5	3	1	3	14	2	7	1	2	4	4	2
lncRNA:CR43238	FBgn0262883	0	0	1	2	2	2	7	4	14	6	1	8
lncRNA:CR45573	FBgn0267133	8	5	12	4	11	10	13	7	11	8	6	12
lncRNA:CR45310	FBgn0266849	8	4	13	6	9	9	13	10	9	8	6	9
lncRNA:CR45450	FBgn0267006	3	8	8	6	1	7	12	8	6	8	11	13
lncRNA:CR45670	FBgn0267230	6	7	7	7	6	11	2	7	8	11	13	5
lncRNA:CR45339	FBgn0266878	7	6	7	10	13	7	9	7	6	0	7	10
lncRNA:Vinr	FBgn0287633	4	6	12	5	8	3	8	7	13	3	9	10
lncRNA:CR45966	FBgn0267628	0	5	9	2	8	5	10	10	7	13	9	9
lncRNA:CR44846	FBgn0266140	6	10	9	5	7	5	13	7	11	5	5	4
lncRNA:TS27	FBgn0284420	4	10	9	6	1	4	11	4	13	5	1	11
lncRNA:CR45571	FBgn0267131	4	13	10	4	6	7	5	5	9	0	3	9
lncRNA:CR43721	FBgn0263874	8	6	8	4	2	2	12	4	13	1	4	8
lncRNA:CR45568	FBgn0267128	13	3	4	2	3	9	6	10	6	9	4	3
lncRNA:CR44398	FBgn0265548	13	13	9	6	6	9	6	2	2	2	0	4
lncRNA:CR44597	FBgn0265808	3	2	6	2	7	4	9	8	13	5	4	8
lncRNA:CR45324	FBgn0266863	7	3	7	3	0	0	10	8	11	7	2	13
lncRNA:CR45332	FBgn0266871	13	2	4	2	3	2	11	8	12	1	3	8
lncRNA:CR44767	FBgn0265992	9	6	6	5	5	7	5	5	13	1	2	4
lncRNA:CR46142	FBgn0267817	3	7	7	1	6	5	13	1	9	5	1	9
lncRNA:CR44685	FBgn0265896	1	8	6	2	7	7	13	1	7	3	3	7
lncRNA:CR45581	FBgn0267141	2	7	2	1	6	4	6	5	13	3	8	7
lncRNA:CR46052	FBgn0267719	3	3	3	4	6	1	4	13	12	6	3	5
lncRNA:CR45280	FBgn0266818	8	1	3	3	13	13	5	1	4	7	4	1
lncRNA:CR44453	FBgn0265646	0	2	2	3	1	6	10	1	13	2	8	13
lncRNA:CR43422	FBgn0263341	2	3	7	3	9	8	2	4	13	7	1	1
lncRNA:CR44567	FBgn0265760	13	1	2	4	9	3	5	1	7	8	1	5
lncRNA:CR44105	FBgn0264914	8	6	13	7	2	7	3	0	0	9	2	1
lncRNA:CR44445	FBgn0265638	11	3	7	9	2	1	13	1	6	1	1	3
lncRNA:CR43632	FBgn0263623	4	6	10	2	7	5	4	1	13	0	0	4
lncRNA:CR44673	FBgn0265884	1	4	13	5	1	3	3	3	10	2	1	5
lncRNA:CR44448	FBgn0265641	1	3	4	1	1	2	2	7	13	3	0	13
lncRNA:CR44643	FBgn0265854	1	0	0	1	7	1	4	1	10	13	0	10
lncRNA:CR43486	FBgn0263497	5	3	4	1	2	7	3	1	13	3	1	4
lncRNA:CR44801	FBgn0266036	5	2	13	2	4	7	4	0	3	1	0	2
lncRNA:CR44821	FBgn0266068	0	2	2	2	0	3	1	2	13	3	7	6
lncRNA:CR46237	FBgn0267957	1	5	3	1	3	2	1	3	13	2	0	7
lncRNA:CR45675	FBgn0267235	0	1	4	1	3	3	6	4	13	1	2	2
lncRNA:CR43805	FBgn0264349	3	2	3	2	13	1	8	4	0	1	1	1
lncRNA:CR45337	FBgn0266876	1	4	0	0	2	2	6	1	13	3	2	3
lncRNA:CR44485	FBgn0265678	0	1	2	1	7	4	2	0	13	3	1	3
lncRNA:CR45265	FBgn0266803	0	0	6	0	1	1	0	5	13	2	7	0
lncRNA:CR44652	FBgn0265863	1	4	13	3	2	3	4	1	0	1	0	0
lncRNA:CR44444	FBgn0265637	1	0	4	0	1	1	2	1	13	2	2	1
lncRNA:CR45967	FBgn0267629	10	10	5	2	11	8	11	7	12	4	5	8
lncRNA:CR45433	FBgn0266982	8	5	7	12	9	5	10	3	11	2	2	12
lncRNA:CR45639	FBgn0267199	2	6	4	4	11	3	6	7	8	12	10	11
lncRNA:CR44853	FBgn0266147	7	1	6	2	5	10	8	8	10	5	7	12
lncRNA:CR45482	FBgn0267038	9	5	4	6	8	6	10	3	11	2	1	12
lncRNA:CR43644	FBgn0263653	9	6	4	6	8	3	9	3	12	12	1	3
lncRNA:CR44074	FBgn0264883	5	11	4	8	8	12	6	1	9	3	2	7
lncRNA:CR43852	FBgn0264434	3	0	11	1	2	7	10	4	12	9	6	10
lncRNA:CR45082	FBgn0266457	12	4	7	10	10	4	4	4	8	5	3	3
lncRNA:CR45560	FBgn0267120	2	6	4	0	11	3	11	2	12	7	3	6
lncRNA:CR44294	FBgn0265340	2	2	5	6	2	7	12	6	8	5	4	7
lncRNA:CR45406	FBgn0266955	4	4	4	2	12	4	8	3	7	2	1	11
lncRNA:CR46208	FBgn0267927	2	1	12	4	5	7	6	8	3	5	3	5
lncRNA:CR44603	FBgn0265814	1	7	12	5	8	6	8	4	3	2	0	5
lncRNA:CR45734	FBgn0267298	5	1	1	1	2	2	11	10	12	3	7	4
lncRNA:CR45052	FBgn0266412	2	2	3	1	2	8	10	7	3	12	3	6
lncRNA:CR45418	FBgn0266967	8	5	2	12	1	2	6	1	7	2	0	12
lncRNA:CR45605	FBgn0267165	5	0	4	12	2	6	9	3	4	0	4	8
lncRNA:CR44409	FBgn0265582	5	10	1	12	3	6	4	2	4	0	2	7
lncRNA:CR45419	FBgn0266968	5	11	12	3	2	10	1	0	6	3	1	2
lncRNA:CR44537	FBgn0265730	3	1	8	3	12	7	3	3	0	4	5	7
lncRNA:CR43990	FBgn0264722	1	2	10	2	4	9	3	1	6	3	0	12
lncRNA:CR46490	FBgn0287621	3	3	11	2	1	4	4	3	12	1	2	7
lncRNA:CR44491	FBgn0265684	3	5	5	4	5	4	12	2	5	2	1	4
lncRNA:CR45554	FBgn0267114	5	2	11	1	12	3	3	3	1	3	6	1
lncRNA:CR46103	FBgn0267772	3	2	9	1	2	6	3	1	12	0	3	8
lncRNA:CR43985	FBgn0264717	4	1	0	4	1	1	6	1	12	5	4	10
lncRNA:CR44944	FBgn0266249	1	8	3	1	1	2	4	4	12	2	3	8
lncRNA:CR45606	FBgn0267166	5	3	3	5	12	4	1	0	4	5	2	3
lncRNA:CR46496	FBgn0287669	0	0	2	0	0	0	12	4	9	5	3	8
lncRNA:CR43409	FBgn0263328	12	4	7	2	3	10	0	2	0	2	0	0
lncRNA:CR45803	FBgn0267453	2	1	2	4	0	1	10	1	12	0	3	3
lncRNA:CR45283	FBgn0266821	0	3	0	0	4	0	3	6	12	3	2	3
lncRNA:CR44782	FBgn0266009	1	0	2	1	0	4	3	1	12	1	0	3
lncRNA:CR44857	FBgn0266151	1	1	2	0	0	0	1	12	1	2	0	1
lncRNA:CR45602	FBgn0267162	11	5	10	7	6	8	11	10	8	6	9	9
lncRNA:CR44999	FBgn0266350	11	2	8	9	11	7	4	7	7	9	7	10
lncRNA:CR45564	FBgn0267124	8	4	8	2	10	6	9	8	11	11	7	4
lncRNA:CR43950	FBgn0264601	3	8	6	6	4	6	10	4	11	2	5	10
lncRNA:CR44816	FBgn0266051	5	2	11	7	5	2	5	8	9	3	5	9
lncRNA:CR44311	FBgn0265370	6	1	7	3	8	11	5	3	4	4	9	8
lncRNA:CR45378	FBgn0266927	2	2	6	6	2	8	11	7	8	3	3	9
lncRNA:CR46410	FBgn0286891	5	2	5	1	8	5	7	11	7	6	4	5
lncRNA:CR44697	FBgn0265908	6	4	8	3	2	5	5	11	9	2	3	5
lncRNA:CR46057	FBgn0267724	8	4	3	2	3	1	7	5	11	7	2	7
lncRNA:CR45306	FBgn0266844	3	4	2	3	5	3	11	5	9	1	4	10
lncRNA:CR42756	FBgn0261814	1	3	5	4	4	9	8	1	10	1	1	11
lncRNA:CR44814	FBgn0266049	8	1	2	4	1	2	8	9	3	1	11	7
lncRNA:CR45627	FBgn0267187	3	1	5	4	2	4	3	11	5	6	3	9
lncRNA:CR44544	FBgn0265737	0	1	6	2	4	5	5	11	7	1	9	5
lncRNA:CR44411	FBgn0265584	2	7	4	3	1	11	4	4	4	1	4	11
lncRNA:CR45266	FBgn0266804	0	0	2	2	5	7	7	11	5	9	2	6
lncRNA:CR46221	FBgn0267941	5	0	10	0	3	5	5	2	8	4	0	11
lncRNA:CR44870	FBgn0266164	2	0	5	1	5	7	11	4	3	5	4	5
lncRNA:CR43825	FBgn0264373	0	6	8	1	1	9	11	1	6	1	4	3
lncRNA:CR42755	FBgn0261813	2	3	0	0	4	5	4	8	4	11	6	4
lncRNA:CR43353	FBgn0263085	0	3	4	1	3	2	11	8	9	1	1	4
lncRNA:CR44461	FBgn0265654	3	5	4	1	3	3	3	5	11	2	1	6
lncRNA:CR44539	FBgn0265732	6	9	6	3	8	11	2	1	0	0	0	0
lncRNA:CR44731	FBgn0265944	4	4	0	1	1	4	7	1	11	0	5	6
lncRNA:CR45558	FBgn0267118	0	0	5	7	0	2	10	3	11	0	3	2
lncRNA:CR44589	FBgn0265800	2	1	0	3	3	2	2	11	9	0	1	5
lncRNA:CR45308	FBgn0266846	3	0	1	1	4	4	2	2	5	3	11	3
lncRNA:CR43884	FBgn0264476	2	2	4	1	1	1	2	3	11	5	1	6
lncRNA:CR45958	FBgn0267620	1	2	4	3	1	0	9	1	11	0	0	3
lncRNA:CR43862	FBgn0264444	0	0	0	1	0	1	11	2	7	2	2	8
lncRNA:CR44949	FBgn0266254	2	1	2	4	11	5	2	0	3	2	1	0
lncRNA:CR45574	FBgn0267134	1	0	4	1	0	1	11	4	5	0	0	4
lncRNA:acal	FBgn0283426	3	4	5	5	4	6	8	7	9	10	6	6
lncRNA:CR46253	FBgn0267986	1	1	10	9	1	2	10	7	10	3	8	6
lncRNA:CR43234	FBgn0262879	3	4	7	3	7	4	6	7	10	7	6	4
lncRNA:CR45556	FBgn0267116	10	4	9	3	8	7	6	3	4	7	1	5
lncRNA:CR46153	FBgn0267865	5	7	8	6	6	2	5	5	10	3	6	3
lncRNA:CR44702	FBgn0265913	2	7	9	2	2	7	5	10	8	4	3	6
lncRNA:CR46474	FBgn0287605	4	3	4	4	3	7	10	3	10	3	3	10
lncRNA:CR44125	FBgn0264956	6	3	6	0	3	6	10	2	10	3	6	8
lncRNA:CR45178	FBgn0266688	4	7	8	2	2	7	9	3	10	3	3	3
lncRNA:CR44861	FBgn0266155	6	5	7	5	3	2	10	3	8	2	1	9
lncRNA:CR43961	FBgn0264676	3	0	7	9	10	8	2	2	1	3	8	8
lncRNA:CR44264	FBgn0265204	7	6	9	7	10	9	4	1	0	2	1	3
lncRNA:CR45711	FBgn0267275	3	0	4	10	8	4	7	2	1	6	3	6
lncRNA:CR45985	FBgn0267647	5	2	7	5	10	3	4	1	3	2	5	5
lncRNA:CR44323	FBgn0265382	3	1	2	2	4	1	10	5	7	5	9	3
lncRNA:CR45181	FBgn0266691	1	2	3	3	3	2	6	3	10	6	3	10
lncRNA:CR43643	FBgn0263652	5	1	3	1	2	3	10	3	4	9	3	6
lncRNA:CR44423	FBgn0265596	1	3	4	10	3	3	1	2	10	1	1	10
lncRNA:CR45335	FBgn0266874	0	2	3	1	5	6	8	2	10	4	2	6
lncRNA:CR44583	FBgn0265794	2	3	2	0	10	6	2	5	7	4	2	5
lncRNA:CR44671	FBgn0265882	3	0	10	4	4	2	5	6	8	2	1	3
lncRNA:CR44700	FBgn0265911	0	4	3	2	4	8	1	2	10	3	6	5
lncRNA:CR45014	FBgn0266366	3	2	3	5	6	1	3	5	10	5	1	3
lncRNA:CR44763	FBgn0265984	6	3	5	4	4	0	3	5	4	10	1	1
lncRNA:CR45542	FBgn0267102	6	1	4	5	5	10	5	1	1	5	1	1
lncRNA:CR44495	FBgn0265688	5	0	1	1	3	2	10	8	8	2	1	3
lncRNA:CR46431	FBgn0286937	3	1	0	2	1	0	8	6	5	0	7	10
lncRNA:CR44561	FBgn0265754	1	2	3	1	4	1	10	3	4	2	4	8
lncRNA:CR44517	FBgn0265710	2	0	5	3	2	2	5	5	5	10	1	3
lncRNA:CR46230	FBgn0267950	2	4	4	2	3	0	2	1	10	3	4	6
lncRNA:CR45570	FBgn0267130	0	0	1	0	4	0	2	6	10	4	7	7
lncRNA:CR45700	FBgn0267264	4	1	10	3	5	3	1	1	2	0	6	5
lncRNA:CR44191	FBgn0265080	0	4	3	1	3	3	7	1	6	1	1	10
lncRNA:CR43839	FBgn0264391	4	4	8	8	4	10	0	0	0	0	0	0
lncRNA:CR45435	FBgn0266984	1	4	2	1	1	2	4	4	10	0	2	7
lncRNA:CR44803	FBgn0266038	1	1	4	0	2	0	10	4	8	2	0	4
lncRNA:CR44799	FBgn0266034	1	1	2	0	0	2	6	2	10	2	3	6
lncRNA:CR45379	FBgn0266928	0	0	0	0	1	0	9	2	10	1	2	10
lncRNA:CR45746	FBgn0267310	0	0	1	3	1	3	5	4	4	1	10	2
lncRNA:CR45320	FBgn0266859	10	2	3	7	1	3	3	0	0	3	0	1
lncRNA:CR44759	FBgn0265980	5	10	1	2	1	4	5	0	0	0	1	2
lncRNA:CR43840	FBgn0264392	3	0	6	2	6	1	0	0	0	10	1	0
lncRNA:CR44780	FBgn0266007	0	2	10	2	3	5	1	0	0	0	1	3
lncRNA:CR46495	FBgn0287668	1	2	0	0	0	0	5	2	10	1	4	1
lncRNA:CR43983	FBgn0264715	1	6	4	0	10	4	0	1	0	0	0	0
lncRNA:CR44691	FBgn0265902	2	2	0	0	3	0	3	1	10	1	0	3
lncRNA:CR44804	FBgn0266039	0	1	2	0	2	2	1	0	10	0	0	5
lncRNA:CR45240	FBgn0266775	0	0	1	0	9	0	0	0	1	10	1	0
