# Supplementary material for: Profiling ATM regulated genes in Drosophila at physiological condition and after ionizing radiation
Source: Hereditas. 2022 Oct 21;159:41. doi: 10.1186/s41065-022-00254-9 (PMC9587650; doi:10.1186/s41065-022-00254-9)
Supplement: Supplementary file 12 — Additional file 12: Table S9. Differentially expressed lncRNAs in atm mutated flies. [file 41065_2022_254_MOESM12_ESM.xlsx]

## Sheet: All
SYMBOL	baseMean	log2FoldChange	lfcSE	stat	pvalue	padj
lncRNA:CR46216	656.778	4.47682	0.244205	18.3322	4.57706e-75	1.73276e-71
lncRNA:CR43144	537.946	4.24557	0.233013	18.2203	3.55944e-74	1.07801e-70
lncRNA:CR46123	100.937	-5.44253	0.495459	-10.9848	4.52138e-28	4.02749e-25
lncRNA:CR33938	832.84	-2.22017	0.216079	-10.2748	9.1529e-25	6.93012e-22
lncRNA:CR46472	405.483	2.32409	0.237421	9.7889	1.25654e-22	8.27293e-20
lncRNA:CR43881	77.4268	2.46068	0.288675	8.52407	1.5404e-17	5.98109e-15
lncRNA:CR43942	71.0057	-4.19228	0.573279	-7.31281		6.28819e-11
lncRNA:CR43418	27.4237	3.8467	0.590212	6.5175	7.14909e-11	1.10468e-08
lncRNA:CR43263	45.6654	-5.78629	0.88869	-6.51104	7.46342e-11	1.13019e-08
lncRNA:CR44510	22.9218	-7.64281	1.2522	-6.10351	1.03766e-09	1.18523e-07
lncRNA:CR44316	61.7088	3.17462	0.530897	5.97973	2.2351e-09	2.35492e-07
lncRNA:CR46414	26.1033	3.34833	0.591597	5.65982	1.51532e-08	1.34979e-06
lncRNA:CR46234	27.9452	3.00392	0.53099	5.6572	1.53863e-08	1.36254e-06
lncRNA:CR43132	33.3932	-2.54158	0.457981	-5.54953	2.86434e-08	2.42337e-06
lncRNA:CR45408	27.6255	-6.94068	1.26932	-5.46804	4.55036e-08	3.62664e-06
lncRNA:CR45242	21.8433	-3.84355	0.704116	-5.45869	4.79669e-08	3.76353e-06
lncRNA:CR44903	41.7089	1.8809	0.350406	5.36778	7.97135e-08	5.8883e-06
lncRNA:CR44808	34.241	2.23013	0.419776	5.31267	1.0803e-07	7.5041e-06
lncRNA:CR43451	27.8626	5.20543	0.987647	5.27053	1.36029e-07	9.20146e-06
lncRNA:CR45897	77.1702	1.23541	0.235968	5.23549	1.64545e-07	1.09285e-05
lncRNA:CR44055	87.4661	1.85231	0.363929	5.08975	3.58532e-07	2.11255e-05
lncRNA:CR44971	18.8379	-6.38648	1.28808	-4.95815	7.11678e-07	3.7947e-05
lncRNA:CR44515	8.8907	6.92395	1.40216	4.93807	7.89012e-07	4.17762e-05
lncRNA:CR43459	1426.36	1.15911	0.235024	4.9319	8.14347e-07	4.26701e-05
lncRNA:CR44229	13.5642	6.57478	1.33531	4.92379	8.48837e-07	4.43239e-05
lncRNA:CR44407	84.2272	2.76741	0.566195	4.88773	1.02004e-06	5.2184e-05
lncRNA:CR46483	218.437	1.0665	0.223029	4.78188	1.73667e-06	8.16221e-05
lncRNA:CR44779	484.989	0.816191	0.176813	4.61613	3.90971e-06	0.000165839
lncRNA:CR44777	9.45103	6.04344	1.31248	4.60458	4.13297e-06	0.000172888
lncRNA:CR30009	75.3026	-1.21916	0.267047	-4.56534	4.98688e-06	0.000201491
lncRNA:CR43334	1389.61	0.972322	0.216918	4.48244	7.37944e-06	0.00027867
lncRNA:CR43258	19.3698	2.79712	0.632172	4.42463	9.66088e-06	0.000350827
lncRNA:CR43785	77.2845	-1.04708	0.241659	-4.33286	1.47184e-05	0.000496623
lncRNA:CR31781	1456.14	1.23562	0.288132	4.28839	1.79976e-05	0.000581105
lncRNA:CR44442	34.9198	2.01233	0.482217	4.17308	3.00513e-05	0.000895799
lncRNA:CR45953	67.7157	1.11504	0.268897	4.14671	3.37284e-05	0.000999509
lncRNA:CR43988	6.47049	-5.79914	1.40719	-4.12109	3.77087e-05	0.00109182
lncRNA:CR45245	14.6624	-3.21128	0.781681	-4.10817	3.98813e-05	0.00114596
lncRNA:CR45388	90.2285	-0.999311	0.247786	-4.03296	5.50789e-05	0.00150552
lncRNA:CR45421	9.58816	4.12853	1.04101	3.96588	7.31269e-05	0.00188327
lncRNA:CR43621	6.75995	5.52407	1.40939	3.91947	8.87437e-05	0.00219224
lncRNA:CR43432	463.3	-1.51905	0.388498	-3.91005	9.22752e-05	0.0022647
lncRNA:CR41443	26.319	2.15461	0.55825	3.85957	0.000113585	0.00271724
lncRNA:CR46194	498.537	0.938378	0.243256	3.85757	0.00011452	0.00272668
lncRNA:CR44024	131.667	-1.0237	0.265873	-3.85034	0.000117956	0.00279969
lncRNA:CR44143	20.5748	-2.00196	0.52127	-3.84054	0.000122762	0.00289563
lncRNA:CR45286	14.1612	2.31588	0.60534	3.82576	0.000130369	0.00304657
lncRNA:CR45742	7.79389	-5.09791	1.33601	-3.81577	0.000135758	0.00314194
lncRNA:CR45348	21.4699	2.98291	0.782769	3.81071	0.000138569	0.00317932
lncRNA:CR43282	26.6486	-1.92713	0.508361	-3.79087	0.000150118	0.00338278
lncRNA:CR45006	6.42577	4.58113	1.22527	3.73889	0.000184836	0.00401573
lncRNA:CR45919	237.392	-0.658508	0.177226	-3.71564	0.000202691	0.00432912
lncRNA:CR44490	11.344	-4.72424	1.27652	-3.70087	0.000214864	0.00454425
lncRNA:CR45005	7.45262	3.41054	0.943679	3.61409	0.000301405	0.00594293
lncRNA:CR43839	3.24209	5.48717	1.5235	3.60169	0.000316156	0.00617748
lncRNA:CR46115	22.9554	-1.63825	0.455609	-3.59574	0.000323468	0.00625226
lncRNA:CR44594	3.91099	-5.09232	1.42851	-3.56478	0.000364156	0.00688441
lncRNA:CR44776	4.35444	-5.23091	1.47528	-3.5457	0.000391572	0.00728448
lncRNA:CR46035	188.565	0.887156	0.251703	3.52462	0.000424097	0.00779381
lncRNA:CR44058	6.7305	3.98498	1.13204	3.52019	0.000431243	0.00786785
lncRNA:CR46073	70.89	-0.980696	0.278786	-3.51774	0.00043524	0.00793122
lncRNA:CR46004	239.72	-0.838734	0.240109	-3.49314	0.000477371	0.00848306
lncRNA:CR44187	12.1248	2.71973	0.78198	3.47801	0.00050516	0.00887429
lncRNA:CR44744	127.288	1.19646	0.344173	3.47633	0.000508329	0.0089086
lncRNA:CR44478	37.3581	1.4782	0.42777	3.4556	0.00054907	0.00946989
lncRNA:CR45567	10.1008	2.69593	0.780959	3.45208	0.000556285	0.00955083
lncRNA:CR45585	18.8021	2.71455	0.786794	3.45014	0.000560295	0.0095979
lncRNA:CR43836	106.619	0.702693	0.205691	3.41626	0.000634874	0.0106348
lncRNA:CR43264	1172.51	-0.80052	0.235651	-3.39705	0.000681157	0.0112117
lncRNA:CR45551	345.394	1.27538	0.376164	3.39049	0.000697669	0.0114462
lncRNA:CR43952	28.6112	-2.06921	0.612516	-3.37822	0.000729574	0.0118923
lncRNA:CR46481	56.7899	0.96191	0.286473	3.35777	0.000785736	0.0125154
lncRNA:CR44105	5.83207	3.79791	1.1511	3.29938	0.00096898	0.0147618
lncRNA:CR43356	54.2279	-1.51982	0.462522	-3.28594	0.00101643	0.0152848
lncRNA:CR44398	8.88041	2.5053	0.775067	3.23237	0.00122769	0.017803
lncRNA:CR45425	40.25	-1.29602	0.406562	-3.18775	0.00143385	0.0199933
lncRNA:CR46053	14.873	-1.8177	0.572979	-3.17237	0.00151203	0.0207773
lncRNA:CR43716	73.3369	0.759234	0.239515	3.16988	0.001525	0.0209177
lncRNA:CR44918	367.023	-1.47631	0.466049	-3.16772	0.00153641	0.021036
lncRNA:CR45809	46.5915	-1.20168	0.383307	-3.13504	0.00171832	0.0229053
lncRNA:CR43409	4.98385	4.08641	1.32908	3.07462	0.00210771	0.0268436
lncRNA:CR45563	25.9711	-1.65973	0.54039	-3.07137	0.0021308	0.0270015
lncRNA:CR44539	5.01865	3.49518	1.1463	3.04909	0.00229532	0.0286403
lncRNA:CR44644	4.58841	3.37637	1.11874	3.01802	0.00254432	0.0309466
lncRNA:CR44511	2.72092	-4.56116	1.5152	-3.01028	0.0026101	0.0315638
lncRNA:CR40469	341.94	2.35321	0.781909	3.00957	0.00261614	0.0315667
lncRNA:CR46488	116.201	0.677225	0.2251	3.00855	0.00262495	0.0316478
lncRNA:CR43150	2.75292	-4.57433	1.53144	-2.98694	0.00281786	0.0333203
lncRNA:CR44874	15.1113	1.88163	0.638056	2.949	0.00318804	0.0366842
lncRNA:CR45881	18.1435	-1.53281	0.521579	-2.93879	0.00329495	0.0374909
lncRNA:CR44950	19.2173	-2.22019	0.759085	-2.92482	0.00344653	0.0386027
lncRNA:CR46489	60.863	1.23322	0.422539	2.9186	0.00351604	0.0392361
lncRNA:CR45810	24.7459	-1.24211	0.430824	-2.8831	0.00393785	0.0428383
lncRNA:CR45517	90.9992	0.900189	0.317744	2.83306	0.00461046	0.0477463
lncRNA:CR46095	57.6022	0.754881	0.268545	2.811	0.00493876	0.05043
lncRNA:CR43431	13.1867	-1.5659	0.564156	-2.77564	0.00550925	0.0543496
lncRNA:CR46350	2.69795	-4.56245	1.64741	-2.76946	0.00561488	0.0550798
lncRNA:CR43484	23.8781	-1.42106	0.513498	-2.76742	0.00565021	0.0553435
lncRNA:CR43837	19.2058	1.26341	0.457501	2.76156	0.00575262	0.0560565
lncRNA:CR45419	6.72922	2.83092	1.0285	2.75248	0.00591459	0.0572298
lncRNA:CR43419	10.3165	-1.78514	0.651057	-2.74192	0.00610816	0.0589145
lncRNA:CR45379	2.56598	-4.49114	1.65103	-2.72021	0.00652411	0.0621349
lncRNA:CR46006	1092.29	-0.589537	0.216845	-2.7187	0.006554	0.0623021
lncRNA:CR43830	9.68872	-2.19246	0.813573	-2.69486	0.00704192	0.0655785
lncRNA:CR44734	9.20386	-1.993	0.740191	-2.69256	0.00709068	0.0657124
lncRNA:CR44264	5.22669	2.76135	1.03429	2.66981	0.00758949	0.0689654
lncRNA:CR45252	20.4624	1.16023	0.4354	2.66474	0.00770471	0.0696552
lncRNA:CR46229	6.56419	-2.77591	1.04826	-2.6481	0.0080946	0.0720484
lncRNA:CR43260	13.336	-1.3765	0.520605	-2.64404	0.0081923	0.0725474
lncRNA:CR43862	2.51482	-4.45635	1.68591	-2.64329	0.00821043	0.0725806
lncRNA:CR43274	4.25133	2.80013	1.06156	2.63776	0.0083455	0.0735171
lncRNA:CR46212	8.98322	-2.20039	0.838256	-2.62496	0.00866594	0.075332
lncRNA:CR44948	4.3121	-4.18334	1.5941	-2.62427	0.00868362	0.0753991
lncRNA:CR44571	5.17097	2.44557	0.935429	2.61439	0.00893875	0.0769976
lncRNA:CR44940	58.3436	-1.2165	0.466327	-2.60868	0.00908915	0.0778898
lncRNA:CR44177	10.1587	-1.91347	0.733884	-2.60732	0.00912536	0.0780856
lncRNA:CR45668	40.6825	-0.836501	0.320862	-2.60705	0.0091327	0.0780856
lncRNA:CR45677	10.1002	1.76969	0.681544	2.59659	0.0094153	0.0797851
lncRNA:CR45025	56.8279	-0.846496	0.327804	-2.58233	0.00981369	0.0820136
lncRNA:CR43821	22.0707	-1.12704	0.43789	-2.5738	0.010059	0.0833075
lncRNA:CR44519	11.6823	1.83911	0.714477	2.57406	0.0100512	0.0833075
lncRNA:CR43626	1837.32	-0.66324	0.257936	-2.57134	0.0101307	0.0837388
lncRNA:CR43238	3.22577	-3.78239	1.47472	-2.56482	0.0103228	0.0849214
lncRNA:CR44775	55.0882	0.710184	0.280356	2.53315	0.0113043	0.0912478
lncRNA:CR45826	3.13502	3.51363	1.39141	2.52522	0.0115625	0.0927368
lncRNA:CR44493	24.8047	1.21468	0.483459	2.51248	0.0119885	0.0951431
lncRNA:CR44189	4.86626	-3.32347	1.32755	-2.50346	0.0122984	0.0966448
lncRNA:CR45054	672.217	0.910833	0.365081	2.49488	0.0126	0.0983513
lncRNA:CR45916	1085.95	-0.397516	0.1605	-2.47674	0.013259	0.102387
lncRNA:CR44681	14.8954	-1.52921	0.619308	-2.46923	0.0135404	0.103505
lncRNA:CR44953	32.5356	0.898932	0.36444	2.46661	0.0136399	0.104011
lncRNA:CR46007	90.6934	-0.698759	0.283485	-2.46489	0.0137056	0.104188
lncRNA:CR46110	149.888	0.620245	0.252302	2.45835	0.0139578	0.105633
lncRNA:CR43810	11.0841	-2.24124	0.911847	-2.45791	0.0139748	0.105679
lncRNA:CR42868	121.401	0.565206	0.23156	2.44087	0.0146521	0.109245
lncRNA:CR43835	199.032	-0.690164	0.282961	-2.43907	0.0147249	0.109626
lncRNA:CR46260	12.6671	-1.29499	0.531821	-2.43501	0.0148915	0.11054
lncRNA:CR45003	5.12006	-3.38519	1.3929	-2.43032	0.0150857	0.111183
lncRNA:CR44824	1.68288	4.52696	1.86575	2.42635	0.0152516	0.111842
lncRNA:CR43983	2.62841	4.09518	1.68845	2.4254	0.0152913	0.111863
lncRNA:CR46254	74.0982	0.976807	0.403244	2.42237	0.0154196	0.112313
lncRNA:CR43496	278.2	-0.459614	0.190053	-2.41834	0.0155914	0.113238
lncRNA:CR43406	6.61368	1.90947	0.792521	2.40936	0.0159805	0.115565
lncRNA:CR33963	566.503	0.610728	0.254526	2.39947	0.0164186	0.117945
lncRNA:CR45692	5.45704	-2.14042	0.892206	-2.39902	0.0164389	0.118034
lncRNA:CR44133	30.1497	1.1324	0.472147	2.3984	0.0164668	0.118067
lncRNA:CR44729	15.2996	-1.59372	0.665557	-2.39456	0.0166403	0.118916
lncRNA:CR44272	18.0352	-1.16227	0.487033	-2.38644	0.0170125	0.120553
lncRNA:CR44796	26.5466	-1.49167	0.627102	-2.37867	0.0173754	0.121982
lncRNA:CR46021	13.9973	1.39963	0.588507	2.37828	0.0173935	0.122053
lncRNA:CR45805	66.6173	-0.652707	0.276498	-2.36063	0.0182441	0.126093
lncRNA:CR44955	28.6098	1.48635	0.631073	2.35527	0.0185093	0.127577
lncRNA:CR44091	3.03122	2.75831	1.17271	2.35208	0.0186688	0.128209
lncRNA:alphagamma-element:CR32865	6.88054	-2.17457	0.925559	-2.34947	0.0188004	0.128763
lncRNA:CR45193	14.6574	-1.25524	0.537629	-2.33478	0.0195549	0.132843
lncRNA:CR43242	340.997	-0.484189	0.207958	-2.3283	0.019896	0.134683
lncRNA:CR46041	67.7629	0.67658	0.292779	2.31089	0.0208391	0.139128
lncRNA:CR43973	56.1764	0.720352	0.312158	2.30765	0.0210185	0.139782
lncRNA:CR43604	77.5474	0.767869	0.333344	2.30353	0.0212489	0.140881
lncRNA:CR44309	50.6073	1.47015	0.639976	2.2972	0.0216072	0.142694
lncRNA:CR43270	71.7789	0.892058	0.390201	2.28615	0.0222456	0.145514
lncRNA:CR46482	42.8756	0.756217	0.330936	2.28508	0.0223079	0.145859
lncRNA:CR46211	8.03605	-1.68559	0.739429	-2.27959	0.0226322	0.146972
lncRNA:CR46258	100.97	0.593642	0.261685	2.26853	0.0232968	0.150057
lncRNA:CR45232	103.02	-1.22936	0.542403	-2.26651	0.0234203	0.150468
lncRNA:CR43958	150.565	0.474769	0.209904	2.26183	0.0237077	0.151417
lncRNA:CR44360	9.45658	1.57228	0.698559	2.25074	0.0244017	0.154998
lncRNA:CR45579	52.0621	-0.822684	0.366137	-2.24693	0.0246446	0.155822
lncRNA:CR43417	93.8334	-0.731932	0.329988	-2.21806	0.0265509	0.163174
lncRNA:CR44662	30.9775	0.865598	0.392062	2.20781	0.0272574	0.166368
lncRNA:CR44745	10.5305	-1.59246	0.726793	-2.19108	0.0284463	0.171277
lncRNA:CR46496	3.5361	-3.01085	1.37726	-2.18611	0.0288077	0.172865
lncRNA:CR45349	2.55677	3.29021	1.50941	2.1798	0.0292719	0.174651
lncRNA:CR44639	14.7796	-1.64448	0.755062	-2.17794	0.0294101	0.175131
lncRNA:CR43857	1061.25	-0.335039	0.154125	-2.17382	0.0297187	0.176414
lncRNA:CR43363	8.49585	1.87827	0.866724	2.16709	0.0302277	0.178443
lncRNA:CR43754	1.83397	3.59071	1.65993	2.16317	0.0305279	0.179668
lncRNA:CR44135	16.2527	1.13055	0.523204	2.16082	0.0307091	0.180457
lncRNA:CR44963	13.0694	-1.38404	0.645255	-2.14495	0.0319571	0.185341
lncRNA:CR44560	5.52293	-2.05524	0.9643	-2.13133	0.0330618	0.18957
lncRNA:CR44595	2.73344	3.20463	1.50903	2.12363	0.0337012	0.192001
lncRNA:CR45266	3.60392	-3.02033	1.42372	-2.12143	0.0338859	0.192835
lncRNA:CR46022	16.5148	1.61364	0.760763	2.12108	0.0339154	0.19293
lncRNA:CR45345	146.863	0.800674	0.377566	2.12062	0.0339536	0.192941
lncRNA:CR44864	34.0652	-1.39976	0.664713	-2.10582	0.0352202	0.198047
lncRNA:CR44973	112.876	-0.573618	0.272549	-2.10464	0.0353224	0.198474
lncRNA:CR46445	8.46132	1.49571	0.711508	2.10217	0.0355384	0.19917
lncRNA:CR46259	80.7199	0.607756	0.28965	2.09824	0.0358836	0.200777
lncRNA:CR45570	2.47374	-3.35785	1.6041	-2.09329	0.0363234	0.202595
lncRNA:CR45238	13.1726	1.29183	0.618742	2.08783	0.0368129	0.204666
lncRNA:CR45700	3.31785	2.49813	1.19653	2.08781	0.0368151	0.204666
lncRNA:CR30121	18.2782	1.47093	0.705188	2.08587	0.0369905	0.205257
lncRNA:CR44709	8.51488	-2.46491	1.18447	-2.08103	0.0374313	0.206064
lncRNA:CR43651	232.161	0.800677	0.385382	2.07762	0.0377442	0.206862
lncRNA:CR43306	31.8136	-1.56139	0.753601	-2.07191	0.0382739	0.208407
lncRNA:CR46494	91.4329	0.524566	0.253583	2.06862	0.0385821	0.209109
lncRNA:CR44667	28.6307	-1.00048	0.486517	-2.05641	0.0397427	0.213035
lncRNA:CR45939	17.0067	0.987301	0.480862	2.05319	0.0400541	0.214249
lncRNA:CR45531	15.6683	0.975243	0.475399	2.05142	0.0402261	0.214947
lncRNA:CR46100	56.3272	-0.786414	0.383799	-2.04902	0.0404597	0.215657
lncRNA:CR45903	25.3642	-0.768852	0.377116	-2.03877	0.0414733	0.219284
lncRNA:CR31386	6.9802	-1.75646	0.86378	-2.03346	0.0420061	0.221418
lncRNA:CR44471	2.34095	3.97499	1.9614	2.02661	0.0427021	0.223595
lncRNA:CR44043	47.9166	0.831886	0.411729	2.02047	0.0433346	0.22597
lncRNA:CR45578	8.02187	-1.36441	0.677285	-2.01453	0.0439542	0.227926
lncRNA:CR45938	9.52764	1.71597	0.853224	2.01115	0.0443091	0.228956
lncRNA:CR45414	4.1947	-2.12142	1.06149	-1.99854	0.0456581	0.233423
lncRNA:CR45320	3.43077	2.94818	1.48313	1.98781	0.0468322	0.237343
lncRNA:CR45821	77.7135	-0.641238	0.323679	-1.98109	0.0475812	0.240237
lncRNA:CR44780	2.40959	4.02527	2.03626	1.97679	0.0480654	0.241397
lncRNA:CR33942	41.7216	0.862663	0.43717	1.97329	0.0484629	0.242522
lncRNA:CR45556	6.31371	1.46069	0.741672	1.96946	0.0489002	0.244152
lncRNA:CR46075	4.3076	-2.0686	1.05435	-1.96197	0.049766	0.246841
lncRNA:CR44527	4.88118	1.6428	0.837914	1.96058	0.0499282	0.247403
lncRNA:CR44801	4.641	2.14754	1.0956	1.96016	0.0499774	0.247485
lncRNA:CR31044	719.813	-0.372484	0.190135	-1.95905	0.0501071	0.247803
lncRNA:CR41601	12.7001	-1.06009	0.541094	-1.95916	0.0500935	0.247803
lncRNA:CR44572	15.9322	-1.23237	0.628985	-1.95931	0.050077	0.247803
lncRNA:CR45641	5.2227	-1.7404	0.890293	-1.95486	0.0505997	0.24948
lncRNA:CR44732	18.8934	-1.01439	0.520354	-1.94943	0.0512447	0.251719
lncRNA:CR45215	158.184	0.580764	0.298864	1.94324	0.0519876	0.25469
lncRNA:CR45358	17.5218	-0.91478	0.471744	-1.93915	0.0524836	0.255549
lncRNA:CR43606	84.9971	0.484954	0.251069	1.93156	0.0534144	0.258647
lncRNA:CR44148	36.3081	-0.73956	0.383906	-1.92641	0.0540533	0.259851
lncRNA:CR43963	41.06	-0.600928	0.313038	-1.91967	0.0549002	0.262754
lncRNA:CR43855	42.1421	-0.668335	0.350343	-1.90766	0.0564349	0.267144
lncRNA:CR45911	71.0069	-0.552347	0.290552	-1.90103	0.0572984	0.269546
lncRNA:CR41352	8.25324	-1.32536	0.69917	-1.89561	0.0580111	0.272307
lncRNA:CR45698	2.05282	2.92778	1.5474	1.89207	0.0584814	0.273244
lncRNA:CR43966	4.80343	1.69095	0.895059	1.88921	0.0588637	0.2741
lncRNA:CR44474	31.3126	-0.763273	0.404352	-1.88764	0.0590737	0.274655
lncRNA:CR45660	16.2378	1.09528	0.580213	1.88772	0.0590633	0.274655
lncRNA:CR45554	4.43956	1.89065	1.00536	1.88057	0.0600301	0.276732
lncRNA:CR44283	22.0343	0.805495	0.428384	1.88031	0.060066	0.276804
lncRNA:CR44913	2.8378	2.21227	1.17977	1.87516	0.0607703	0.278693
lncRNA:CR45321	1.99979	-3.02867	1.62012	-1.86941	0.0615659	0.28115
lncRNA:CR44149	18.7688	0.982343	0.525573	1.86909	0.0616104	0.281199
lncRNA:CR44127	11.1364	1.10646	0.592319	1.86801	0.0617606	0.281306
lncRNA:CR45484	6.02891	-1.74212	0.932547	-1.86813	0.0617436	0.281306
lncRNA:CR45177	22.8881	0.804657	0.430956	1.86714	0.0618818	0.281648
lncRNA:CR44082	35.0172	0.626996	0.335855	1.86687	0.0619203	0.281664
lncRNA:CR44615	22.4403	-1.19631	0.641535	-1.86476	0.0622151	0.282581
lncRNA:CR45746	1.91151	-2.9411	1.58109	-1.86017	0.0628615	0.284493
lncRNA:CR46106	19.2285	0.858913	0.462448	1.85732	0.0632659	0.285372
lncRNA:CR42651	141.45	0.610799	0.329033	1.85635	0.063404	0.285518
lncRNA:CR43883	6.05106	-1.6465	0.889701	-1.85062	0.064224	0.287565
lncRNA:CR43819	10.6637	-1.2705	0.690742	-1.83933	0.0658668	0.2919
lncRNA:CR44175	87.9629	-0.930585	0.508146	-1.83133	0.0670508	0.294513
lncRNA:CR45954	36.3561	0.685893	0.374635	1.83083	0.0671259	0.294513
lncRNA:CR43941	12.4179	0.974704	0.53411	1.82491	0.0680141	0.297155
lncRNA:CR42657	180.995	-0.853677	0.468095	-1.82373	0.0681936	0.297616
lncRNA:CR45734	5.78134	-1.58733	0.871116	-1.82218	0.0684269	0.298136
lncRNA:CR44156	160.077	0.406582	0.224363	1.81216	0.0699612	0.302406
lncRNA:CR44399	3.83685	1.78565	0.988413	1.80658	0.0708273	0.304612
lncRNA:CR44458	15.0933	0.871941	0.48314	1.80474	0.0711157	0.305039
lncRNA:CR45706	13.6637	-1.09057	0.604448	-1.80424	0.0711938	0.305148
lncRNA:CR44505	7.28316	-1.45852	0.810138	-1.80033	0.0718084	0.307035
lncRNA:CR44157	153.638	0.433043	0.241013	1.79676	0.072373	0.30863
lncRNA:CR43718	17.0544	0.895243	0.498573	1.79561	0.0725564	0.309151
lncRNA:CR46064	234.551	0.286358	0.15967	1.79344	0.0729026	0.310277
lncRNA:CR43634	3.88348	1.73672	0.969643	1.79109	0.0732787	0.31109
lncRNA:CR44022	52.8646	-0.608317	0.339826	-1.79008	0.0734403	0.311253
lncRNA:CR45432	33.4682	0.613298	0.342816	1.789	0.0736149	0.311818
lncRNA:CR43151	69.6668	0.563465	0.315028	1.78862	0.0736763	0.311911
lncRNA:CR44146	11.8868	-0.97362	0.544903	-1.78678	0.0739735	0.3129
lncRNA:CR46036	48.2311	0.733891	0.411993	1.78132	0.0748599	0.315274
lncRNA:CR44468	14.6154	-1.0291	0.577869	-1.78085	0.074937	0.315373
lncRNA:cherub	639.169	-0.736657	0.414178	-1.7786	0.0753054	0.316325
lncRNA:CR44641	3.83437	-2.41722	1.36792	-1.76707	0.077216	0.321673
lncRNA:CR42767	455.959	-0.943974	0.534641	-1.76562	0.0774591	0.321977
lncRNA:CR44923	12.833	-1.21879	0.69191	-1.76148	0.0781567	0.323358
lncRNA:CR45915	24.6577	0.774993	0.442501	1.75139	0.0798781	0.32736
lncRNA:CR44652	4.21617	2.38786	1.36802	1.74549	0.0809004	0.329321
lncRNA:CR44665	7.71004	1.75282	1.00843	1.73817	0.0821817	0.332392
lncRNA:CR44506	18.2843	0.81544	0.469199	1.73794	0.0822212	0.332463
lncRNA:CR44643	1.94086	-2.98602	1.72097	-1.73508	0.082726	0.333881
lncRNA:CR44451	11.3805	-0.992076	0.573304	-1.73045	0.0835491	0.336333
lncRNA:CR43858	4.77931	2.36327	1.36834	1.7271	0.0841495	0.338109
lncRNA:CR46257	7.07401	-1.22683	0.712787	-1.72118	0.0852179	0.341029
lncRNA:iab8	187.321	-0.398311	0.231509	-1.7205	0.0853417	0.341164
lncRNA:CR43410	27.8934	-0.711471	0.413585	-1.72025	0.0853862	0.341231
lncRNA:CR45577	9.69689	-1.11306	0.650363	-1.71145	0.0869979	0.345052
lncRNA:CR45635	7.56237	1.2864	0.753288	1.70771	0.0876904	0.346438
lncRNA:CR45576	28.2544	0.81937	0.48014	1.70652	0.0879108	0.347037
lncRNA:CR43826	2.99873	1.94059	1.13867	1.70425	0.0883341	0.348016
lncRNA:CR44111	92.126	0.458278	0.268939	1.70402	0.0883772	0.348016
lncRNA:CR44331	213.242	0.528856	0.311701	1.69668	0.0897575	0.351305
lncRNA:CR44735	18.7148	-1.40122	0.825716	-1.69698	0.0897008	0.351305
lncRNA:CR45571	8.36307	1.25547	0.74135	1.69349	0.090362	0.35285
lncRNA:CR44936	5.21878	1.48814	0.880188	1.69071	0.0908916	0.354187
lncRNA:CR44589	3.67078	-2.22996	1.32079	-1.68835	0.0913437	0.355218
lncRNA:CR45561	39.3467	-0.673294	0.399268	-1.68632	0.0917339	0.35603
lncRNA:CR44730	3.12308	2.33579	1.3863	1.68491	0.0920059	0.356469
lncRNA:CR44059	16.0107	-0.994667	0.592046	-1.68005	0.0929476	0.359057
lncRNA:CR44514	9.34221	-1.0214	0.609193	-1.67665	0.0936117	0.360611
lncRNA:CR44415	5.4236	1.44411	0.861639	1.67601	0.0937365	0.361
lncRNA:CR45540	2.12464	2.66401	1.59096	1.67447	0.0940377	0.3617
lncRNA:CR44300	5.48916	-1.59161	0.95403	-1.66831	0.0952547	0.364412
lncRNA:CR44983	3.04575	-1.93696	1.16208	-1.66681	0.0955517	0.365204
lncRNA:CR43849	34.2241	-0.626927	0.376325	-1.66592	0.0957293	0.365514
lncRNA:CR45904	38.1161	-0.6502	0.390879	-1.66343	0.0962263	0.366837
lncRNA:CR45628	3.02837	2.3238	1.39935	1.66063	0.0967874	0.368177
lncRNA:CR44908	5.71577	1.28381	0.774799	1.65696	0.0975268	0.369767
lncRNA:CR45981	97.6461	-0.646326	0.391564	-1.65063	0.0988147	0.373062
lncRNA:CR45346	2.52425	-2.30343	1.39865	-1.64689	0.0995805	0.375205
lncRNA:CR43166	327.032	-1.00421	0.610616	-1.64458	0.100056	0.376156
lncRNA:CR45082	6.67993	1.20001	0.730643	1.6424	0.100507	0.377318
lncRNA:CR43970	37.1854	0.516602	0.315252	1.63869	0.101277	0.378938
lncRNA:CR43253	29.9884	-0.909942	0.557085	-1.6334	0.102385	0.38197
lncRNA:CR44687	2.49748	2.02632	1.24523	1.62726	0.103683	0.385481
lncRNA:CR45301	12.4958	-0.944491	0.580557	-1.62687	0.103765	0.385597
lncRNA:CR45311	18.0188	0.823624	0.510244	1.61418	0.106489	0.390876
lncRNA:CR43705	14.0211	1.28555	0.796655	1.61369	0.106596	0.391031
lncRNA:CR44150	8.22875	1.36589	0.8471	1.61243	0.106868	0.391557
lncRNA:CR46003	406.354	-0.380412	0.23643	-1.60899	0.107619	0.393072
lncRNA:CR43650	841.989	0.424537	0.26419	1.60694	0.108068	0.39398
lncRNA:CR45606	2.85406	1.9285	1.19997	1.60713	0.108025	0.39398
lncRNA:CR45741	4.95146	1.5735	0.98035	1.60504	0.108484	0.394993
lncRNA:CR45377	23.8555	-0.804652	0.503454	-1.59826	0.109984	0.397872
lncRNA:CR46349	4.1396	1.41983	0.888551	1.59792	0.110061	0.398054
lncRNA:CR44526	22.5903	0.666443	0.417214	1.59736	0.110185	0.398312
lncRNA:CR44081	14.1335	0.8425	0.52904	1.59251	0.111271	0.400499
lncRNA:CR43874	15.2372	-1.11488	0.703168	-1.58551	0.11285	0.403466
lncRNA:CR45243	1.72176	-2.7659	1.74481	-1.58522	0.112916	0.403466
lncRNA:CR44748	27.5221	-0.986142	0.624263	-1.57969	0.114178	0.405964
lncRNA:CR45013	5.82074	-1.3314	0.844354	-1.57683	0.114835	0.407326
lncRNA:CR44203	4.59546	-1.43934	0.914923	-1.57318	0.115677	0.408606
lncRNA:CR45640	2.51255	1.93905	1.23347	1.57203	0.115943	0.40912
lncRNA:CR42646	12.7223	0.880868	0.560562	1.5714	0.116089	0.409298
lncRNA:CR46112	77.086	0.417017	0.265514	1.5706	0.116275	0.409666
lncRNA:CR44277	27.6838	0.676027	0.430891	1.56891	0.11667	0.410581
lncRNA:CR45399	21.4951	-1.17403	0.751562	-1.56212	0.11826	0.414541
lncRNA:CR42719	15.9367	0.788581	0.504874	1.56194	0.118303	0.414594
lncRNA:CR43297	40.4592	-0.679231	0.435043	-1.5613	0.118454	0.41474
lncRNA:CR46156	7.12034	1.10158	0.70727	1.55752	0.119348	0.416618
lncRNA:CR43811	1.7514	-2.77062	1.78127	-1.55542	0.119847	0.417338
lncRNA:CR44587	16.654	-0.971097	0.624402	-1.55524	0.119888	0.417349
lncRNA:CR44034	91.105	0.509978	0.328063	1.55451	0.120062	0.417553
lncRNA:CR44759	4.43413	2.49451	1.61085	1.54857	0.121484	0.420171
lncRNA:CR45949	23.8701	0.666593	0.430982	1.54668	0.12194	0.42091
lncRNA:noe	7555.87	0.520596	0.336705	1.54615	0.122069	0.421261
lncRNA:CR44487	3.202	2.35791	1.52621	1.54494	0.122361	0.421786
lncRNA:CR45157	13.0953	-0.910769	0.589771	-1.54428	0.122522	0.421991
lncRNA:CR43904	54.5935	-0.564904	0.36612	-1.54295	0.122843	0.422104
lncRNA:CR43878	116.161	-0.306563	0.199468	-1.5369	0.124318	0.425145
lncRNA:CR45514	5.55316	1.34863	0.881808	1.52939	0.126167	0.427894
lncRNA:CR44225	15.1004	0.877352	0.575752	1.52384	0.12755	0.43075
lncRNA:CR46239	21.6921	0.66143	0.434681	1.52165	0.128098	0.431736
lncRNA:CR45985	3.75102	1.45196	0.955306	1.51989	0.12854	0.432674
lncRNA:CR46108	50.345	-0.683026	0.449766	-1.51862	0.128857	0.432944
lncRNA:CR44338	42.9841	-0.640765	0.424563	-1.50923	0.131239	0.437306
lncRNA:CR45589	10.4175	1.06983	0.708866	1.50921	0.131246	0.437306
lncRNA:CR45298	8.08152	1.31492	0.872148	1.50768	0.131637	0.43817
lncRNA:CR44901	12.7913	-0.766499	0.509157	-1.50543	0.132214	0.438923
lncRNA:CR44486	5.82986	-1.27817	0.850462	-1.50292	0.13286	0.439761
lncRNA:CR43704	2.79697	-1.89747	1.26748	-1.49704	0.134382	0.442573
lncRNA:CR43196	65.8115	0.48538	0.324525	1.49566	0.134742	0.442891
lncRNA:CR45866	31.5028	0.718728	0.481392	1.49302	0.135432	0.443907
lncRNA:CR44566	10.0064	0.838065	0.563028	1.4885	0.13662	0.446518
lncRNA:CR46088	8.54456	-1.11743	0.750958	-1.488	0.13675	0.446527
lncRNA:CR45304	3.46011	-1.58268	1.06813	-1.48173	0.138413	0.448774
lncRNA:CR43909	100.733	0.569862	0.386454	1.47459	0.140322	0.452491
lncRNA:CR44302	69.4613	-0.413126	0.280685	-1.47185	0.141061	0.454005
lncRNA:CR45452	2.96908	1.52407	1.03667	1.47016	0.141519	0.4548
lncRNA:CR42794	16.8581	0.966567	0.658079	1.46877	0.141895	0.455065
lncRNA:CR44273	13.4389	-0.749754	0.512369	-1.46331	0.143383	0.457971
lncRNA:CR43199	12.0244	-1.07498	0.736178	-1.46021	0.144231	0.459172
lncRNA:CR46127	28.5257	0.501085	0.343804	1.45747	0.144987	0.459951
lncRNA:CR41257	9.6821	1.02001	0.701069	1.45493	0.145688	0.460388
lncRNA:CR44854	3.87672	1.51998	1.04436	1.45542	0.145554	0.460388
lncRNA:CR44859	2.65381	-1.71023	1.17493	-1.45561	0.145502	0.460388
lncRNA:CR45634	6.33313	-1.11334	0.764635	-1.45604	0.145381	0.460388
lncRNA:CR45120	50.5933	-0.536632	0.369259	-1.45327	0.14615	0.461045
lncRNA:CR45878	32.5027	0.669833	0.460975	1.45308	0.146202	0.461045
lncRNA:CR46247	2.61033	1.64086	1.12912	1.45322	0.146162	0.461045
lncRNA:CR42765	28.5168	0.558438	0.384359	1.45291	0.14625	0.461099
lncRNA:CR45249	10.9252	-0.981917	0.67682	-1.45078	0.146841	0.462289
lncRNA:CR43794	4.37945	1.29533	0.894751	1.4477	0.147702	0.463357
lncRNA:CR44947	8.54948	-0.959951	0.663015	-1.44786	0.147657	0.463357
lncRNA:CR44495	4.64078	-1.51218	1.04655	-1.44492	0.14848	0.464127
lncRNA:CR44710	7.59261	-1.34209	0.931891	-1.44018	0.149817	0.466364
lncRNA:CR44397	17.9178	-0.751595	0.522405	-1.43872	0.15023	0.466844
lncRNA:CR43353	5.19289	-1.34138	0.932688	-1.43819	0.150381	0.467168
lncRNA:CR44677	19.3918	-0.755096	0.525554	-1.43676	0.150786	0.467804
lncRNA:CR44409	5.05023	1.51057	1.05745	1.4285	0.153147	0.47146
lncRNA:CR44334	41.4397	-0.527957	0.370332	-1.42563	0.153975	0.473142
lncRNA:CR45387	13.013	-0.828574	0.582359	-1.42279	0.154797	0.473938
lncRNA:CR44928	2.3393	2.27983	1.60297	1.42225	0.154954	0.473956
lncRNA:CR43803	476.129	-0.442411	0.312013	-1.41792	0.156213	0.475876
lncRNA:CR44066	5.37019	-1.20101	0.84765	-1.41687	0.156521	0.476421
lncRNA:CR44522	2.55049	1.90249	1.34344	1.41613	0.156738	0.476698
lncRNA:CR45294	4.35425	1.28468	0.908197	1.41454	0.157204	0.477732
lncRNA:CR44964	19.0664	0.880357	0.622596	1.41401	0.157359	0.47782
lncRNA:CR45730	14.0535	0.962592	0.680847	1.41382	0.157416	0.477893
lncRNA:CR44230	11.9561	-0.785447	0.559372	-1.40416	0.160271	0.481832
lncRNA:CR43802	12.1689	-1.20103	0.856396	-1.40243	0.160788	0.482523
lncRNA:let7C	161.396	-1.01767	0.726239	-1.40129	0.161128	0.483351
lncRNA:CR45910	130.527	-0.381774	0.272832	-1.3993	0.161724	0.483989
lncRNA:CR43951	98.9488	0.34237	0.246808	1.38719	0.165384	0.489861
lncRNA:CR44188	6.97457	1.07086	0.772609	1.38603	0.165739	0.490384
lncRNA:CR44453	3.72143	-1.77465	1.28119	-1.38516	0.166005	0.490691
lncRNA:CR46431	3.4213	-1.59828	1.15451	-1.38439	0.16624	0.491028
lncRNA:CR46205	12.1668	-1.39933	1.01107	-1.38401	0.166354	0.491146
lncRNA:CR45417	22.2956	-0.659045	0.476559	-1.38292	0.166688	0.491559
lncRNA:CR42874	255.939	0.264502	0.191632	1.38026	0.167506	0.493395
lncRNA:CR45103	75.9411	-0.750931	0.544191	-1.3799	0.167616	0.493528
lncRNA:CR43053	9.46711	-0.954255	0.693053	-1.37689	0.168547	0.494538
lncRNA:CR44614	8.95457	-1.03584	0.752804	-1.37598	0.168828	0.494977
lncRNA:CR44186	10.6248	-0.813178	0.591158	-1.37557	0.168956	0.494988
lncRNA:CR43900	35.2329	0.486261	0.354488	1.37173	0.170148	0.496341
lncRNA:CR45412	9.86175	-0.99631	0.726589	-1.37122	0.170308	0.496341
lncRNA:CR44232	1.99726	2.10665	1.53947	1.36842	0.17118	0.49722
lncRNA:CR43285	7.61081	0.922824	0.676182	1.36476	0.17233	0.49887
lncRNA:CR43853	24.617	-0.770389	0.566053	-1.36098	0.173519	0.500456
lncRNA:CR44226	11.613	-1.10334	0.811866	-1.35901	0.174142	0.500769
lncRNA:CR43945	2.20004	1.66228	1.22387	1.35822	0.174395	0.501113
lncRNA:CR45675	3.77627	-1.51187	1.11353	-1.35772	0.174552	0.501183
lncRNA:CR45283	3.42167	-1.92662	1.41957	-1.35719	0.174722	0.501575
lncRNA:CR32658	1047.54	-0.542873	0.400495	-1.35551	0.175256	0.502078
lncRNA:CR45290	11.9582	-0.912299	0.67351	-1.35455	0.175562	0.502293
lncRNA:CR44636	1.86398	2.79365	2.07338	1.34739	0.177854	0.505585
lncRNA:CR42836	34.7874	-0.638974	0.474525	-1.34655	0.178124	0.505863
lncRNA:CR43648	13.2932	0.832854	0.61852	1.34653	0.178133	0.505863
lncRNA:CR44136	17.8045	-0.688111	0.512577	-1.34245	0.179449	0.507875
lncRNA:CR44831	17.6002	-0.683978	0.509827	-1.34159	0.17973	0.508054
lncRNA:CR44620	15.8933	0.759228	0.567831	1.33707	0.1812	0.510034
lncRNA:CR43278	271.429	-0.715299	0.536347	-1.33365	0.182319	0.511743
lncRNA:CR43771	16.2838	-1.57273	1.18053	-1.33222	0.182788	0.512347
lncRNA:CR43256	36.0113	0.487267	0.366453	1.32968	0.183623	0.513395
lncRNA:CR44017	190.431	-0.233186	0.175721	-1.32703	0.1845	0.514623
lncRNA:CR44318	19.6619	0.650126	0.490339	1.32587	0.184882	0.515118
lncRNA:CR46475	44.6214	-0.384054	0.289832	-1.32509	0.18514	0.515318
lncRNA:CR44222	89.8635	0.402671	0.304822	1.321	0.186501	0.517225
lncRNA:CR44727	3.97702	1.92488	1.45819	1.32005	0.186819	0.517562
lncRNA:CR45023	15.6948	-0.926101	0.702173	-1.31891	0.1872	0.518334
lncRNA:CR44323	4.08265	-1.22507	0.930339	-1.3168	0.187906	0.519414
lncRNA:CR44778	18.833	0.92926	0.707245	1.31392	0.188875	0.520023
lncRNA:CR32657	382.614	-0.498423	0.380099	-1.3113	0.189757	0.521214
lncRNA:CR45119	4.25239	1.27997	0.976201	1.31117	0.189799	0.521214
lncRNA:CR43126	168.269	0.3111	0.237338	1.31079	0.189928	0.52125
lncRNA:CR43639	33.0717	-0.468726	0.357591	-1.31079	0.189929	0.52125
lncRNA:CR45382	9.29656	-0.821559	0.627592	-1.30906	0.190512	0.521793
lncRNA:CR45661	5.0151	-1.44647	1.10549	-1.30844	0.190725	0.521886
lncRNA:CR43635	6.1752	1.04113	0.796466	1.30719	0.191148	0.522293
lncRNA:CR45994	58.2956	0.404356	0.309986	1.30443	0.192086	0.523253
lncRNA:CR45942	34.4162	0.41055	0.314896	1.30376	0.192314	0.523685
lncRNA:CR40172	24.0088	-0.939067	0.721632	-1.30131	0.193152	0.525118
lncRNA:CR34044	3.46112	-1.26076	0.969647	-1.30023	0.193523	0.52555
lncRNA:CR45303	15.422	0.60109	0.463201	1.29769	0.194395	0.527032
lncRNA:CR45803	3.75325	-1.45329	1.12252	-1.29467	0.195436	0.529084
lncRNA:CR44074	6.46286	1.1843	0.918687	1.28912	0.197355	0.530732
lncRNA:CR45596	5.74088	1.1415	0.889008	1.28401	0.199138	0.533347
lncRNA:CR43887	47.8693	0.803696	0.626352	1.28314	0.199444	0.533788
lncRNA:CR44830	19.4352	0.671624	0.523967	1.28181	0.199911	0.534421
lncRNA:CR44799	2.9806	-1.43704	1.12272	-1.27996	0.20056	0.534998
lncRNA:CR45150	3.7348	1.47805	1.15443	1.28033	0.20043	0.534998
lncRNA:CR44598	2.6252	1.82042	1.42273	1.27952	0.200713	0.5352
lncRNA:CR46495	2.75783	-1.65821	1.29875	-1.27677	0.201682	0.536743
lncRNA:CR42721	28.0184	-0.570289	0.447656	-1.27395	0.202683	0.537907
lncRNA:CR45983	17.7748	-0.629246	0.493905	-1.27402	0.202655	0.537907
lncRNA:CR45048	124.996	0.259551	0.203924	1.27279	0.203094	0.53842
lncRNA:CR45455	2.83441	1.41554	1.11277	1.27208	0.203344	0.538893
lncRNA:CR46015	2.71836	1.49855	1.18065	1.26926	0.204347	0.540512
lncRNA:CR44413	10.0984	0.926044	0.732417	1.26437	0.206099	0.542311
lncRNA:CR45224	78.5684	-0.406979	0.321912	-1.26425	0.206139	0.542314
lncRNA:CR44803	3.97766	-1.23036	0.973824	-1.26343	0.206435	0.542872
lncRNA:CR43420	24.1379	-0.681563	0.53988	-1.26243	0.206793	0.543373
lncRNA:CR43719	25.1871	0.609785	0.483378	1.26151	0.207126	0.543967
lncRNA:CR45217	162.343	0.253976	0.201344	1.2614	0.207163	0.54397
lncRNA:CR44978	104.399	0.307529	0.244038	1.26017	0.207609	0.544294
lncRNA:CR45558	3.84524	-1.66165	1.31894	-1.25984	0.207728	0.544319
lncRNA:CR45530	6.91297	-1.40547	1.11704	-1.2582	0.208318	0.545394
lncRNA:CR46148	4.49128	1.14435	0.910331	1.25707	0.20873	0.545989
lncRNA:CR46352	2.68843	1.42741	1.13611	1.2564	0.20897	0.546252
lncRNA:CR44856	16.9263	-0.719972	0.573987	-1.25433	0.20972	0.547352
lncRNA:CR43752	35.6808	0.529899	0.424916	1.24707	0.212373	0.5504
lncRNA:CR45295	5.49744	-1.04899	0.84265	-1.24487	0.213181	0.551357
lncRNA:CR43652	14.7568	-0.729078	0.588709	-1.23843	0.215555	0.55475
lncRNA:CR44822	18.5014	0.724044	0.584982	1.23772	0.21582	0.554971
lncRNA:CR44988	18.133	-0.553566	0.447283	-1.23762	0.215858	0.554971
lncRNA:CR45574	3.53401	-1.43767	1.16425	-1.23484	0.216889	0.556292
lncRNA:CR45502	3.05499	1.27714	1.03887	1.22935	0.21894	0.557684
lncRNA:CR45659	10.2442	-0.781751	0.635821	-1.22951	0.218879	0.557684
lncRNA:CR43768	10.7697	-0.901589	0.735401	-1.22598	0.220205	0.559491
lncRNA:CR46265	6.53316	-0.941665	0.768322	-1.22561	0.220344	0.559657
lncRNA:CR44844	4.25075	1.10183	0.900841	1.22311	0.221289	0.560739
lncRNA:CR45347	18.0259	0.562741	0.459852	1.22374	0.221049	0.560739
lncRNA:CR46039	32.4607	-0.513083	0.420893	-1.21904	0.222831	0.562845
lncRNA:CR46023	60.5108	0.506709	0.416133	1.21766	0.223352	0.563422
lncRNA:CR46249	61.6492	0.414266	0.341071	1.21461	0.224517	0.564948
lncRNA:CR43415	36.3798	-0.630235	0.520707	-1.21034	0.226147	0.566648
lncRNA:CR46052	5.82446	-1.04401	0.862748	-1.2101	0.226242	0.566725
lncRNA:CR46032	74.3813	0.318168	0.265929	1.19644	0.231525	0.572033
lncRNA:CR44609	4.42452	1.0129	0.847134	1.19568	0.231823	0.572394
lncRNA:CR46122	47.3225	0.583911	0.488323	1.19575	0.231796	0.572394
lncRNA:CR46030	9.61433	-0.747804	0.625661	-1.19522	0.232	0.572449
lncRNA:CR45670	6.49735	0.915576	0.768554	1.1913	0.233537	0.573386
lncRNA:CR44725	23.2308	0.544173	0.457261	1.19007	0.234019	0.574164
lncRNA:CR44447	2.04118	1.81703	1.52769	1.1894	0.234284	0.574442
lncRNA:CR45430	25.4847	0.519769	0.437186	1.1889	0.23448	0.574631
lncRNA:CR44991	14.0566	-0.593944	0.500757	-1.18609	0.235586	0.575659
lncRNA:CR45127	192.22	-0.493965	0.416264	-1.18666	0.23536	0.575659
lncRNA:CR45811	102.778	-0.399229	0.336684	-1.18577	0.235714	0.575659
lncRNA:CR44497	6.58897	-1.04244	0.880627	-1.18375	0.236512	0.576267
lncRNA:CR45296	2.90135	1.26446	1.07153	1.18005	0.23798	0.578353
lncRNA:CR45302	1.80016	-1.79243	1.52131	-1.17822	0.23871	0.579292
lncRNA:CR45759	9.90923	0.809224	0.687108	1.17772	0.238907	0.579501
lncRNA:CR44473	22.2589	-0.539847	0.45856	-1.17727	0.23909	0.579548
lncRNA:CR44790	3.03036	-1.59658	1.35699	-1.17656	0.239371	0.579548
lncRNA:CR46141	14.1158	0.716268	0.608986	1.17617	0.239528	0.579699
lncRNA:CR44914	18.6129	-0.661143	0.563345	-1.1736	0.240554	0.580882
lncRNA:CR45537	11.8327	-0.624311	0.532929	-1.17147	0.24141	0.58173
lncRNA:CR45256	40.9088	-0.511308	0.438201	-1.16683	0.243278	0.584037
lncRNA:CR45685	1.89796	-1.79646	1.54002	-1.16651	0.243406	0.584137
lncRNA:CR43960	8.091	0.797451	0.684412	1.16516	0.243953	0.584893
lncRNA:CR45059	2.6505	1.40222	1.20405	1.16459	0.244185	0.585079
lncRNA:CR44056	17.3569	-0.702389	0.604262	-1.16239	0.245076	0.586378
lncRNA:CR45472	9.28753	-0.788892	0.680595	-1.15912	0.246407	0.588262
lncRNA:CR45792	1.98122	1.57117	1.35859	1.15647	0.247489	0.58945
lncRNA:CR44171	52.4046	-0.345367	0.298912	-1.15542	0.24792	0.590291
lncRNA:CR32111	87.152	-0.448297	0.388393	-1.15424	0.248403	0.590885
lncRNA:CR44782	2.37027	-1.66616	1.44483	-1.15319	0.248832	0.591188
lncRNA:CR45562	14.4531	-0.862758	0.748723	-1.15231	0.249196	0.591637
lncRNA:CR31451	321.036	0.263915	0.229783	1.14854	0.250745	0.593194
lncRNA:CR44826	11.777	-0.782082	0.681194	-1.1481	0.250926	0.593435
lncRNA:CR30055	290.272	0.189992	0.165616	1.14719	0.251304	0.593816
lncRNA:CR45522	11.1422	-0.88898	0.776195	-1.1453	0.252083	0.594301
lncRNA:CR44718	2.31568	-1.46818	1.28394	-1.14349	0.252834	0.595008
lncRNA:CR43387	2.86935	1.29748	1.13665	1.1415	0.253662	0.59598
lncRNA:CR43440	46.8036	-0.627581	0.550109	-1.14083	0.25394	0.596271
lncRNA:CR45901	38.3824	-0.426762	0.374971	-1.13812	0.255071	0.597775
lncRNA:CR43461	32.1633	0.454805	0.399805	1.13757	0.255301	0.598035
lncRNA:CR43686	3.0912	1.27919	1.12634	1.13571	0.25608	0.599076
lncRNA:CR45220	4.88026	-1.19264	1.05344	-1.13214	0.257574	0.600848
lncRNA:CR44129	2.65407	1.87142	1.65493	1.13081	0.258134	0.601386
lncRNA:CR45959	100.738	-0.40801	0.361112	-1.12987	0.258531	0.60175
lncRNA:CR45188	51.5557	0.419971	0.373526	1.12434	0.260868	0.604302
lncRNA:CR45200	17.6134	0.528802	0.470403	1.12415	0.260951	0.604402
lncRNA:CR43817	16.0586	-0.944176	0.843236	-1.11971	0.262839	0.606001
lncRNA:CR44537	3.14966	1.44721	1.29341	1.11891	0.26318	0.60641
lncRNA:CR34006	9.4844	-0.717083	0.641093	-1.11853	0.26334	0.606595
lncRNA:CR44180	4.19333	-1.27983	1.14586	-1.11692	0.26403	0.607308
lncRNA:CR45921	110.575	-0.524383	0.469871	-1.11602	0.264416	0.607686
lncRNA:CR44749	22.4543	-0.509967	0.457304	-1.11516	0.264782	0.60816
lncRNA:CR32690	796.148	-0.48766	0.437935	-1.11354	0.265475	0.608253
lncRNA:CR44401	26.3093	-0.615757	0.553761	-1.11195	0.266158	0.608646
lncRNA:CR46477	25.7867	-0.399565	0.359739	-1.11071	0.266693	0.608855
lncRNA:CR43910	15.3894	0.614512	0.553804	1.10962	0.267162	0.609686
lncRNA:CR44373	45.6163	-0.390471	0.351968	-1.10939	0.267261	0.609686
lncRNA:CR43961	2.52257	1.48579	1.33985	1.10893	0.267461	0.609689
lncRNA:CR45957	23.3027	0.482036	0.436814	1.10353	0.269798	0.612619
lncRNA:CR33218	178.718	-0.367607	0.334158	-1.1001	0.271289	0.613859
lncRNA:CR45335	3.48203	-1.2544	1.14412	-1.09639	0.272907	0.614944
lncRNA:CR44597	6.03594	-0.796587	0.730835	-1.08997	0.275727	0.619302
lncRNA:CR44484	7.64655	-1.07437	0.987084	-1.08842	0.276408	0.620187
lncRNA:CR44294	5.2044	-0.894287	0.822907	-1.08674	0.277151	0.621303
lncRNA:CR44520	18.8859	0.576306	0.530702	1.08593	0.27751	0.621462
lncRNA:CR45979	97.6595	-0.267259	0.246298	-1.08511	0.277874	0.621635
lncRNA:CR45669	10.1917	-0.678983	0.626015	-1.08461	0.278094	0.621851
lncRNA:CR32194	84.4386	-0.303746	0.280309	-1.08361	0.278537	0.622474
lncRNA:CR44612	133.881	0.456762	0.422897	1.08008	0.280107	0.624783
lncRNA:CR32027	60.8155	0.390375	0.361925	1.07861	0.280763	0.625511
lncRNA:CR44281	84.6378	-0.320504	0.298516	-1.07366	0.282977	0.628224
lncRNA:CR45823	67.9569	0.258454	0.241075	1.07209	0.283681	0.628767
lncRNA:CR44756	686.717	0.292315	0.272923	1.07105	0.284146	0.629067
lncRNA:CR42844	43.4392	-0.476714	0.445458	-1.07017	0.284544	0.629525
lncRNA:CR43763	38.8842	-0.509687	0.476166	-1.0704	0.28444	0.629525
lncRNA:CR44369	14.9125	-0.669838	0.627176	-1.06802	0.28551	0.630704
lncRNA:CR44216	2.21572	-1.36986	1.28275	-1.06791	0.285562	0.630727
lncRNA:CR44717	3.99019	1.02586	0.962651	1.06566	0.286576	0.632303
lncRNA:CR45542	3.08411	1.24879	1.17192	1.06559	0.286609	0.632303
lncRNA:CR44603	6.15695	1.03836	0.976617	1.06322	0.287683	0.633656
lncRNA:CR43252	96.9057	0.247924	0.233296	1.0627	0.287916	0.633708
lncRNA:CR45047	38.9818	0.360689	0.339755	1.06161	0.288411	0.633968
lncRNA:CR43828	165.291	0.367225	0.346701	1.0592	0.289508	0.635182
lncRNA:CR44518	3.05095	1.46661	1.38793	1.05669	0.290653	0.636035
lncRNA:CR46001	1.86552	1.64722	1.56024	1.05575	0.291083	0.6367
lncRNA:CR44544	4.5132	-1.21098	1.14832	-1.05457	0.291623	0.637237
lncRNA:CR44344	3.62247	1.0896	1.03339	1.0544	0.291701	0.637287
lncRNA:CR43632	6.17172	0.942097	0.895257	1.05232	0.292653	0.638105
lncRNA:CR44619	3.37295	0.986937	0.940539	1.04933	0.294026	0.639258
lncRNA:CR45336	5.48782	0.768448	0.732657	1.04885	0.294247	0.639345
lncRNA:CR32661	339.874	-0.532353	0.508616	-1.04667	0.295252	0.640713
lncRNA:CR44999	6.52273	0.819308	0.784212	1.04475	0.296137	0.640995
lncRNA:CR45267	6.80545	-0.916309	0.876704	-1.04517	0.295942	0.640995
lncRNA:CR44766	8.49921	-0.724658	0.695789	-1.04149	0.297648	0.642157
lncRNA:CR45159	10.0996	-0.612407	0.588226	-1.04111	0.297825	0.642157
lncRNA:CR43303	7.64275	-0.82694	0.795822	-1.0391	0.298757	0.642839
lncRNA:CR45598	3.96029	-1.01689	0.98344	-1.03401	0.301131	0.645231
lncRNA:CR46153	6.75235	0.708075	0.685019	1.03366	0.301296	0.645245
lncRNA:CR44178	74.9999	-0.36056	0.349188	-1.03257	0.301806	0.645862
lncRNA:CR44299	41.241	-0.455648	0.442416	-1.02991	0.303052	0.647212
lncRNA:CR44346	2.31467	-1.34175	1.30499	-1.02817	0.303871	0.648011
lncRNA:CR44993	182.879	-0.221143	0.215024	-1.02846	0.303734	0.648011
lncRNA:CR45972	29.8379	-0.41685	0.405408	-1.02822	0.303845	0.648011
lncRNA:CR45593	113.493	-0.69999	0.683779	-1.02371	0.305973	0.649918
lncRNA:CR45449	11.9445	-0.658135	0.644815	-1.02066	0.307417	0.650897
lncRNA:CR45902	31.2961	-0.43991	0.431406	-1.01971	0.307864	0.6516
lncRNA:CR44763	4.48785	0.848173	0.832966	1.01826	0.308556	0.652274
lncRNA:CR45906	10.0946	-0.674302	0.662387	-1.01799	0.308684	0.652379
lncRNA:CR44217	10.9472	-0.748813	0.736243	-1.01707	0.309118	0.652771
lncRNA:CR44523	6.06749	0.890824	0.876995	1.01577	0.30974	0.653563
lncRNA:CR46046	7.99112	-0.645232	0.635175	-1.01583	0.309708	0.653563
lncRNA:CR44754	17.5175	0.443374	0.4369	1.01482	0.310193	0.653577
lncRNA:CR44421	3.82451	-0.987462	0.973496	-1.01435	0.310418	0.653595
lncRNA:CR44068	20.1219	-0.658886	0.64997	-1.01372	0.310717	0.653862
lncRNA:CR44326	63.0011	0.25889	0.255501	1.01327	0.310933	0.653952
lncRNA:CR46094	26.8112	-0.488722	0.482258	-1.0134	0.310867	0.653952
lncRNA:CR45043	34.1893	-0.391632	0.388137	-1.00901	0.312972	0.656508
lncRNA:CR44611	58.2312	0.50935	0.506252	1.00612	0.314358	0.658011
lncRNA:CR45599	17.4947	-0.534923	0.531677	-1.00611	0.314365	0.658011
lncRNA:CR43681	14.9652	-0.568628	0.566849	-1.00314	0.315794	0.659744
lncRNA:CR44073	12.9534	0.628027	0.627217	1.00129	0.316686	0.660548
lncRNA:CR43939	125.443	-0.529013	0.528761	-1.00048	0.31708	0.660645
lncRNA:CR45262	3.76654	-0.972428	0.971423	-1.00103	0.31681	0.660645
lncRNA:CR46446	2.63466	-1.15406	1.15362	-1.00038	0.317125	0.660645
lncRNA:CR46002	17.8279	-0.421901	0.422608	-0.998326	0.318121	0.662082
lncRNA:CR44482	1.84249	1.64005	1.64486	0.997078	0.318727	0.66228
lncRNA:CR44640	12.4566	-0.559108	0.561406	-0.995908	0.319295	0.66243
lncRNA:CR42696	17.4074	-0.672237	0.676169	-0.994184	0.320133	0.663449
lncRNA:CR45415	2.71464	-1.47782	1.49054	-0.991463	0.321459	0.665323
lncRNA:CR44353	8.79543	-0.713271	0.720288	-0.990257	0.322048	0.665859
lncRNA:CR44417	142.848	0.234627	0.237897	0.986254	0.324009	0.667637
lncRNA:CR43823	17.8775	-0.664199	0.673789	-0.985767	0.324247	0.667786
lncRNA:CR46353	4.51758	0.900772	0.918099	0.981127	0.32653	0.671006
lncRNA:CR45322	7.57292	-0.696039	0.710407	-0.979775	0.327197	0.671466
lncRNA:CR45234	47.6806	-0.486846	0.497497	-0.978591	0.327782	0.671738
lncRNA:CR44580	5.32522	-0.892124	0.913626	-0.976466	0.328834	0.672516
lncRNA:CR45380	17.84	0.488798	0.50107	0.975509	0.329308	0.672789
lncRNA:CR43761	5.41123	-0.890675	0.916809	-0.971494	0.331302	0.674769
lncRNA:CR44100	3.52278	-0.919462	0.947903	-0.969996	0.332048	0.675727
lncRNA:CR44559	15.5691	-0.533005	0.549949	-0.969191	0.33245	0.676016
lncRNA:CR43953	3.22586	-1.07904	1.11646	-0.966485	0.333801	0.677294
lncRNA:Yu	12.6367	0.693927	0.718046	0.966411	0.333839	0.677294
lncRNA:CR45181	3.58075	-0.939034	0.973383	-0.964711	0.33469	0.677893
lncRNA:CR44513	9.89479	0.721	0.748242	0.963591	0.335251	0.678043
lncRNA:CR45684	8.01811	0.843531	0.876549	0.962332	0.335883	0.678335
lncRNA:CR44930	7.98532	-0.801982	0.833952	-0.961665	0.336218	0.678542
lncRNA:CR43967	3.61348	1.05588	1.09832	0.961357	0.336373	0.678596
lncRNA:CR45762	21.0716	0.456385	0.475416	0.95997	0.33707	0.678716
lncRNA:CR44554	2.91713	1.29673	1.3539	0.957772	0.338178	0.679947
lncRNA:CR44070	90.7923	-0.376876	0.394223	-0.955997	0.339074	0.68089
lncRNA:CR45400	1.96298	-1.2501	1.30868	-0.955232	0.33946	0.681034
lncRNA:CR43854	2.07091	-1.27438	1.33881	-0.951876	0.34116	0.682455
lncRNA:CR45052	4.22795	-0.921936	0.974544	-0.946018	0.344139	0.685689
lncRNA:CR45378	5.41206	-0.759479	0.804938	-0.943526	0.345412	0.686698
lncRNA:CR43863	41.6512	0.293446	0.312679	0.938488	0.347994	0.688298
lncRNA:CR44980	2.64267	1.11713	1.1907	0.938214	0.348134	0.688314
lncRNA:CR44472	2.68727	-1.12248	1.1969	-0.937824	0.348335	0.688531
lncRNA:CR44857	3.01515	-1.39495	1.48774	-0.937629	0.348435	0.688639
lncRNA:CR44269	74.9955	-0.46904	0.500823	-0.936538	0.348996	0.689022
lncRNA:CR43148	65.7271	0.301961	0.324146	0.931557	0.351566	0.690949
lncRNA:CR43928	16.1535	-0.499077	0.536099	-0.930942	0.351884	0.691053
lncRNA:CR32652	831.717	-0.536633	0.577662	-0.928974	0.352902	0.69187
lncRNA:CR45478	2.80924	-1.17368	1.26422	-0.928383	0.353209	0.692186
lncRNA:CR45418	4.93441	0.882636	0.951998	0.927141	0.353853	0.693016
lncRNA:flam	589.474	0.25777	0.278321	0.92616	0.354363	0.693565
lncRNA:CR43990	3.66638	1.04694	1.1309	0.925756	0.354573	0.69357
lncRNA:CR43656	65.3145	-0.357553	0.386415	-0.925309	0.354805	0.693702
lncRNA:CR43912	1.9985	1.12045	1.21173	0.924667	0.355139	0.693712
lncRNA:CR45170	127.661	-0.322036	0.34923	-0.922133	0.356459	0.694007
lncRNA:CR45426	1.92151	1.65798	1.80623	0.917924	0.358658	0.695567
lncRNA:CR45306	5.20624	-0.754816	0.823052	-0.917094	0.359093	0.695855
lncRNA:CR44411	4.52753	0.834585	0.911127	0.915992	0.359671	0.696169
lncRNA:CR43995	17.4444	-0.439928	0.480627	-0.91532	0.360023	0.696453
lncRNA:CR44311	4.25412	0.822475	0.898836	0.915045	0.360168	0.696512
lncRNA:CR45125	7.05308	-0.745596	0.81556	-0.914214	0.360604	0.696954
lncRNA:CR44496	7.01643	0.671263	0.7359	0.912167	0.361681	0.698113
lncRNA:CR44858	4.12524	0.78327	0.859571	0.911234	0.362172	0.698468
lncRNA:CR43654	307.058	0.198616	0.218196	0.910263	0.362684	0.698921
lncRNA:CR43488	4.52828	-0.899094	0.990523	-0.907697	0.364038	0.699573
lncRNA:CR43157	228.048	0.371799	0.409887	0.907076	0.364366	0.699867
lncRNA:CR44842	14.399	0.569266	0.627512	0.90718	0.364312	0.699867
lncRNA:CR32582	114.76	-0.354796	0.391689	-0.90581	0.365036	0.700601
lncRNA:CR45732	34.8995	0.31736	0.350757	0.904785	0.365579	0.70111
lncRNA:CR44292	15.8224	-0.565835	0.625739	-0.904266	0.365854	0.701227
lncRNA:CR45905	45.334	-0.281263	0.311081	-0.904146	0.365918	0.701227
lncRNA:CR44855	2.39996	1.03556	1.15101	0.899697	0.368282	0.703099
lncRNA:CR42746	61.9389	0.231318	0.258866	0.893579	0.371547	0.705161
lncRNA:CR45590	4.50473	-0.773543	0.867682	-0.891506	0.372658	0.705836
lncRNA:CR45740	2.93711	-1.31077	1.47641	-0.887807	0.374645	0.707081
lncRNA:CR45744	4.64409	-0.943199	1.06319	-0.88714	0.375003	0.707081
lncRNA:CR46114	81.0929	-0.238693	0.269263	-0.886469	0.375365	0.707512
lncRNA:CR43641	4.8607	-1.18481	1.33744	-0.885878	0.375683	0.707536
lncRNA:CR44567	4.75379	1.0193	1.15557	0.882074	0.377737	0.710031
lncRNA:CR45284	2.2399	1.27096	1.44073	0.882169	0.377686	0.710031
lncRNA:roX1	19349.2	0.328554	0.373325	0.880075	0.378819	0.710724
lncRNA:CR44728	2.79043	1.32284	1.50464	0.879178	0.379305	0.711132
lncRNA:CR43765	2.84067	0.956987	1.09081	0.877317	0.380315	0.711791
lncRNA:CR45327	3.80954	-0.853876	0.97412	-0.876561	0.380725	0.71201
lncRNA:CR44819	3.72334	-0.87529	0.999857	-0.875415	0.381348	0.71223
lncRNA:CR45543	3.00537	0.880817	1.00677	0.874895	0.381631	0.712582
lncRNA:CR45280	3.62092	0.93298	1.07058	0.871475	0.383495	0.713996
lncRNA:CR45476	3.87534	0.845198	0.971045	0.870401	0.384081	0.714339
lncRNA:CR44767	7.25036	0.59534	0.684698	0.869493	0.384578	0.714602
lncRNA:CR44379	14.0936	0.61203	0.705951	0.866958	0.385965	0.715694
lncRNA:CR46076	9.88083	-0.787393	0.908569	-0.86663	0.386145	0.715694
lncRNA:CR43280	14.0155	-0.670493	0.77432	-0.865911	0.386539	0.716094
lncRNA:CR33987	30.7476	-0.346623	0.401398	-0.863538	0.387842	0.717564
lncRNA:CR44833	20.5927	-0.404166	0.467995	-0.863612	0.387801	0.717564
lncRNA:CR46210	6.27566	-0.79195	0.921917	-0.859026	0.390326	0.720077
lncRNA:CR43893	25.3319	0.36101	0.420912	0.857684	0.391067	0.720692
lncRNA:CR46013	4.53572	-0.723573	0.843901	-0.857414	0.391216	0.720792
lncRNA:CR46008	10.0202	-0.664174	0.776075	-0.855811	0.392103	0.721395
lncRNA:CR44939	14.4908	-0.504914	0.590549	-0.85499	0.392557	0.721856
lncRNA:CR44204	10.7417	0.686981	0.803725	0.854746	0.392692	0.721929
lncRNA:CR44673	5.46247	0.854765	1.00394	0.85141	0.394542	0.722873
lncRNA:CR44823	5.67931	0.83939	0.986204	0.851131	0.394696	0.722981
lncRNA:CR43918	51.2053	0.258351	0.304705	0.847875	0.396508	0.724113
lncRNA:CR44739	5.59127	-0.891168	1.0499	-0.848815	0.395984	0.724113
lncRNA:CR45035	22.0067	0.41445	0.488596	0.848247	0.3963	0.724113
lncRNA:CR44151	39.074	-0.290425	0.342992	-0.84674	0.39714	0.724565
lncRNA:CR45018	207.828	0.239055	0.28319	0.844152	0.398585	0.725802
lncRNA:CR44994	88.667	-0.331365	0.394716	-0.839504	0.401186	0.728564
lncRNA:CR45277	2.8792	1.31675	1.56783	0.839854	0.40099	0.728564
lncRNA:CR45761	16.4805	-0.599952	0.714502	-0.839679	0.401089	0.728564
lncRNA:Hsromega	25066.2	0.347158	0.413593	0.839371	0.401261	0.728573
lncRNA:CR42755	3.43869	-1.00074	1.19499	-0.83745	0.40234	0.729192
lncRNA:CR44347	9.61906	0.631763	0.755009	0.836763	0.402726	0.729658
lncRNA:TS16	10.1193	-0.545116	0.652184	-0.835832	0.403249	0.729979
lncRNA:CR44039	9.25899	-0.513287	0.614906	-0.834741	0.403863	0.730059
lncRNA:CR45237	5.36143	-0.759565	0.912711	-0.832207	0.405292	0.731183
lncRNA:CR45876	13.3168	0.701336	0.843155	0.8318	0.405522	0.731377
lncRNA:CR44164	46.7542	0.33703	0.405723	0.830688	0.40615	0.731794
lncRNA:CR45451	2.12377	-1.1647	1.40572	-0.828543	0.407363	0.733
lncRNA:CR44556	1.91127	1.51218	1.8269	0.827731	0.407823	0.7331
lncRNA:CR43985	3.27143	-1.10559	1.33703	-0.826899	0.408294	0.733322
lncRNA:CR43498	6.22959	0.70695	0.857855	0.82409	0.409888	0.734151
lncRNA:CR45183	36.5974	0.25689	0.311488	0.824718	0.409532	0.734151
lncRNA:CR44395	15.5945	-0.387786	0.470842	-0.8236	0.410167	0.734469
lncRNA:CR44485	2.2412	-1.44501	1.76253	-0.819849	0.412302	0.736174
lncRNA:CR43879	28.059	-0.377426	0.461003	-0.818706	0.412954	0.736664
lncRNA:CR44343	7.65727	0.588881	0.720824	0.816955	0.413954	0.737818
lncRNA:CR44443	1.95178	-1.10829	1.35844	-0.815856	0.414582	0.738156
lncRNA:CR46000	4.02208	0.794782	0.975983	0.814341	0.41545	0.739006
lncRNA:CR46011	3.37517	0.885621	1.08748	0.814379	0.415428	0.739006
lncRNA:CR44080	7.14677	0.689345	0.846911	0.813952	0.415672	0.739141
lncRNA:CR45096	2.48628	-1.07909	1.32745	-0.812907	0.416272	0.739525
lncRNA:CR45191	14.9304	0.397491	0.491049	0.809473	0.418243	0.740897
lncRNA:CR45976	6.29411	0.561835	0.694351	0.809151	0.418428	0.740996
lncRNA:CR44561	3.47842	-0.846611	1.04714	-0.808497	0.418805	0.741219
lncRNA:CR43907	6.52968	0.725676	0.898541	0.807616	0.419312	0.74152
lncRNA:CR44392	40.8604	-0.332676	0.412769	-0.805962	0.420265	0.741906
lncRNA:CR45036	16.5123	0.393483	0.488796	0.805004	0.420817	0.742621
lncRNA:CR46083	27.511	-0.373139	0.463998	-0.804181	0.421292	0.743323
lncRNA:CR45360	9.66768	0.480321	0.598012	0.803197	0.421861	0.743857
lncRNA:CR40465	36.6792	0.615501	0.766956	0.802525	0.42225	0.744223
lncRNA:CR45595	2.82807	-0.973666	1.21509	-0.80131	0.422952	0.744342
lncRNA:CR45138	50.2654	0.336672	0.421512	0.798725	0.42445	0.746185
lncRNA:CR46062	3.83721	-0.765159	0.958639	-0.798172	0.424771	0.746317
lncRNA:CR44445	6.70646	0.738807	0.926105	0.797758	0.425011	0.746334
lncRNA:CR45291	23.4967	-0.330544	0.416857	-0.792944	0.427811	0.748506
lncRNA:CR43611	72.5778	-0.213232	0.269088	-0.792425	0.428113	0.748567
lncRNA:CR44832	35.1594	0.330451	0.418949	0.788762	0.430251	0.749499
lncRNA:CR44821	2.69769	-1.1349	1.44039	-0.787906	0.430752	0.749756
lncRNA:CR43653	85.4031	0.216261	0.275247	0.785698	0.432044	0.751229
lncRNA:CR43818	12.6228	0.609208	0.777008	0.784043	0.433015	0.751535
lncRNA:CR46238	3.67757	-0.777249	0.991848	-0.783638	0.433253	0.751579
lncRNA:CR45166	92.0477	-0.299276	0.382251	-0.782931	0.433667	0.751629
lncRNA:CR45980	3.15496	1.07116	1.36939	0.782217	0.434087	0.751759
lncRNA:CR32835	340.716	-0.392285	0.501903	-0.781595	0.434453	0.751774
lncRNA:CR45958	3.9294	-0.839418	1.07442	-0.781273	0.434642	0.751774
lncRNA:CR44875	3.02082	-0.839546	1.07512	-0.780888	0.434868	0.752079
lncRNA:CR44061	2.96695	-0.810659	1.04063	-0.779011	0.435973	0.752444
lncRNA:CR44221	44.4358	-0.267514	0.343688	-0.778363	0.436355	0.752706
lncRNA:CR43452	39.6934	0.439733	0.567764	0.7745	0.438635	0.754801
lncRNA:CR43807	15.6206	-0.415616	0.538629	-0.771617	0.440341	0.755398
lncRNA:CR44920	23.3415	-0.4226	0.547599	-0.771733	0.440273	0.755398
lncRNA:CR45721	2.94523	1.0472	1.35788	0.7712	0.440588	0.755533
lncRNA:CR46117	37.7402	-0.239914	0.311249	-0.770809	0.44082	0.75557
lncRNA:CR44231	2.72545	-0.90425	1.17396	-0.770253	0.44115	0.755899
lncRNA:CR44772	4.06674	0.79381	1.03112	0.769854	0.441387	0.755899
lncRNA:CR44926	6.36259	-0.645208	0.837968	-0.769967	0.441319	0.755899
lncRNA:CR45693	4.23302	-0.650879	0.845598	-0.769726	0.441462	0.755899
lncRNA:CR43956	93.7493	-0.186957	0.243136	-0.768939	0.441929	0.756088
lncRNA:CR45429	44.6518	-0.328235	0.427566	-0.767682	0.442676	0.756976
lncRNA:CR45339	7.14922	0.51038	0.666412	0.765863	0.443758	0.757249
lncRNA:CR43640	86.0554	-0.283773	0.37078	-0.76534	0.444069	0.757524
lncRNA:CR32730	2.46618	0.824242	1.07861	0.764168	0.444767	0.757931
lncRNA:CR43888	2.77961	0.94452	1.23501	0.764787	0.444399	0.757931
lncRNA:CR44324	10.0344	-0.518486	0.679143	-0.763442	0.4452	0.757931
lncRNA:CR44909	4.40376	-0.652503	0.853459	-0.76454	0.444546	0.757931
lncRNA:CR45314	6.32587	0.685929	0.89879	0.76317	0.445362	0.757931
lncRNA:CR45748	4.44416	0.633673	0.831446	0.762133	0.445981	0.758307
lncRNA:CR43655	1.89124	1.59742	2.0979	0.761437	0.446396	0.758588
lncRNA:CR45755	9.34134	0.577151	0.758647	0.760763	0.446799	0.758755
lncRNA:CR44109	22.8044	-0.367153	0.482975	-0.760192	0.44714	0.75883
lncRNA:CR45461	2.08133	1.02933	1.36012	0.756795	0.449173	0.76066
lncRNA:CR45533	2.14945	-1.11499	1.47597	-0.755431	0.449991	0.761195
lncRNA:CR44516	2.00443	1.09889	1.45832	0.753532	0.45113	0.762355
lncRNA:CR45199	4.74561	-0.623624	0.828911	-0.752341	0.451846	0.763053
lncRNA:CR45398	9.32443	-0.620336	0.830267	-0.747152	0.454972	0.764751
lncRNA:CR45602	9.17633	0.455782	0.611787	0.745	0.456272	0.766
lncRNA:CR44463	1.72461	1.26551	1.69985	0.74448	0.456586	0.766115
lncRNA:CR45961	20.6274	-0.317181	0.426051	-0.744469	0.456593	0.766115
lncRNA:CR45337	3.56197	-1.02094	1.3739	-0.743095	0.457424	0.766727
lncRNA:CR46118	27.2954	-0.354253	0.477581	-0.741766	0.458229	0.766872
lncRNA:roX2	4804.8	-0.205862	0.277669	-0.741394	0.458454	0.766987
lncRNA:bxd	5.85889	-0.590591	0.797613	-0.740449	0.459028	0.767329
lncRNA:CR45650	1.82284	0.912442	1.23471	0.738994	0.45991	0.768142
lncRNA:CR44448	4.46003	-0.7443	1.00788	-0.738483	0.460221	0.768286
lncRNA:CR44384	52.0677	0.236742	0.32269	0.733653	0.46316	0.771153
lncRNA:CR45967	9.33018	0.465187	0.635241	0.732299	0.463986	0.771764
lncRNA:CR45977	60.5268	0.235952	0.322454	0.731739	0.464328	0.771949
lncRNA:CR44306	18.1018	-0.435138	0.595315	-0.730938	0.464817	0.772297
lncRNA:CR45884	5.83159	-0.557952	0.765297	-0.729065	0.465962	0.773319
lncRNA:CR43804	21.7082	0.305701	0.422457	0.723627	0.469295	0.775865
lncRNA:CR44218	263.629	-0.131248	0.181529	-0.723017	0.46967	0.775934
lncRNA:CR44752	8.16599	0.565684	0.782373	0.723036	0.469658	0.775934
lncRNA:CR44284	84.9845	0.201523	0.278946	0.722445	0.470021	0.775985
lncRNA:CR44320	12.2637	-0.413046	0.571943	-0.72218	0.470184	0.775985
lncRNA:CR44935	11.4211	0.428025	0.592254	0.722704	0.469862	0.775985
lncRNA:TS9	2.75403	-0.77925	1.07976	-0.72169	0.470485	0.77618
lncRNA:CR44601	30.7666	-0.340117	0.47312	-0.718882	0.472214	0.77752
lncRNA:CR45375	4.422	0.662908	0.92305	0.718172	0.472651	0.77756
lncRNA:CR44870	3.69829	-0.840013	1.17122	-0.717215	0.473242	0.777707
lncRNA:CR45178	6.7536	0.516203	0.723841	0.713143	0.475757	0.778946
lncRNA:CR45962	144.189	0.251062	0.355061	0.707094	0.479508	0.781614
lncRNA:CR45365	1.70375	1.09906	1.55992	0.704562	0.481083	0.78258
lncRNA:CR43372	2.39909	0.958321	1.36045	0.704417	0.481173	0.782622
lncRNA:CR45437	23.1145	0.337093	0.479553	0.702931	0.482099	0.782802
lncRNA:CR46124	6.93687	-0.589024	0.842387	-0.699232	0.484407	0.784533
lncRNA:CR44851	51.9804	0.21725	0.311037	0.698471	0.484883	0.784875
lncRNA:CR45203	58.599	-0.378061	0.541708	-0.697905	0.485237	0.785132
lncRNA:CR43414	123.145	-0.326602	0.468356	-0.697337	0.485592	0.785443
lncRNA:CR44371	2.71816	-0.829811	1.192	-0.696151	0.486334	0.785721
lncRNA:CR46497	2.13742	1.1534	1.65787	0.695715	0.486607	0.78591
lncRNA:CR43685	298.956	-0.168297	0.242426	-0.694221	0.487543	0.786583
lncRNA:CR43989	29.6969	0.336778	0.485587	0.693548	0.487966	0.786858
lncRNA:CR43962	1.87706	-1.0707	1.54644	-0.69236	0.488711	0.787377
lncRNA:CR44349	9.26148	0.428012	0.619068	0.691381	0.489326	0.787781
lncRNA:CR44921	17.4636	0.472755	0.684971	0.690182	0.490079	0.788344
lncRNA:CR46090	16.433	0.371164	0.539749	0.68766	0.491667	0.78926
lncRNA:CR46219	2.44804	1.12651	1.64441	0.685053	0.49331	0.790285
lncRNA:CR43808	4.9565	0.789943	1.1561	0.683281	0.494429	0.790784
lncRNA:CR46248	27.3213	0.333778	0.490319	0.680737	0.496038	0.791729
lncRNA:CR44280	7.42169	-0.628615	0.924209	-0.680166	0.496399	0.791928
lncRNA:CR44784	35.6839	0.253178	0.372469	0.679728	0.496677	0.792203
lncRNA:CR43612	50.0419	0.231019	0.342576	0.674358	0.500083	0.793838
lncRNA:CR44282	14.6232	-0.515786	0.765663	-0.673647	0.500536	0.793906
lncRNA:CR44951	7.95287	0.495008	0.734637	0.673813	0.50043	0.793906
lncRNA:CR44967	8.14598	-0.488037	0.726824	-0.671466	0.501924	0.795461
lncRNA:CR44691	2.52861	-0.916817	1.36876	-0.669817	0.502975	0.795787
lncRNA:TS27	8.45382	0.471318	0.704281	0.66922	0.503355	0.795814
lncRNA:CR45964	100.572	0.259003	0.38833	0.666965	0.504794	0.796758
lncRNA:CR46043	1.75581	-0.90662	1.36499	-0.664193	0.506567	0.79747
lncRNA:CR44060	2.36343	-0.836642	1.26551	-0.661112	0.50854	0.798924
lncRNA:CR43304	15.015	0.44822	0.678165	0.660931	0.508657	0.799024
lncRNA:CR43682	17.8472	-0.420053	0.638296	-0.658085	0.510484	0.799236
lncRNA:CR43943	12.429	-0.345668	0.525325	-0.658008	0.510533	0.799236
lncRNA:CR44861	6.37617	0.469699	0.713765	0.658059	0.5105	0.799236
lncRNA:CR45179	126.758	-0.204143	0.309383	-0.65984	0.509357	0.799236
lncRNA:CR42715	30.3265	0.347045	0.528323	0.65688	0.511258	0.799676
lncRNA:CR44444	2.69465	-0.949844	1.44633	-0.656729	0.511355	0.799676
lncRNA:CR45433	7.08864	0.446456	0.686779	0.650073	0.515645	0.802771
lncRNA:CR45223	325.784	-0.0981911	0.152512	-0.643825	0.519689	0.804421
lncRNA:CR44465	3.91352	0.614047	0.954672	0.643202	0.520093	0.804799
lncRNA:CR44208	56.2779	-0.333107	0.518975	-0.641856	0.520967	0.805223
lncRNA:CR44642	15.1493	-0.317416	0.49492	-0.641348	0.521297	0.805223
lncRNA:CR45473	167.935	0.11512	0.179206	0.642389	0.520621	0.805223
lncRNA:TS20	1.8408	0.925662	1.44191	0.64197	0.520892	0.805223
lncRNA:CR43627	62.6057	-0.289326	0.452354	-0.6396	0.522433	0.805975
lncRNA:CR44846	9.39697	0.391637	0.612011	0.639919	0.522226	0.805975
lncRNA:CR46253	5.73358	-0.604783	0.948037	-0.637932	0.523518	0.806884
lncRNA:CR45313	2.35542	-0.811787	1.27893	-0.634739	0.525598	0.807801
lncRNA:CR45547	54.8375	-0.288194	0.453716	-0.635185	0.525308	0.807801
lncRNA:CR44507	1.85013	-1.04752	1.65485	-0.632996	0.526736	0.80872
lncRNA:CR45201	2.64635	-0.726912	1.15295	-0.63048	0.52838	0.809599
lncRNA:CR45158	24.3549	0.277631	0.442476	0.627447	0.530366	0.810438
lncRNA:CR32218	274.136	0.152116	0.244235	0.622826	0.533399	0.811111
lncRNA:CR43174	104.716	0.32497	0.521082	0.623645	0.532861	0.811111
lncRNA:CR44441	6.34513	0.451954	0.723877	0.624353	0.532396	0.811111
lncRNA:CR46213	2.16847	-0.791305	1.27383	-0.621199	0.534469	0.812126
lncRNA:CR44295	182.784	0.165079	0.266051	0.620478	0.534943	0.812461
lncRNA:CR44525	1.6551	1.04651	1.68685	0.620393	0.534999	0.812461
lncRNA:CR46218	1.9846	0.909279	1.47174	0.617825	0.536691	0.814013
lncRNA:CR44933	7.58579	0.517325	0.837751	0.617516	0.536894	0.814097
lncRNA:CR45757	2.57722	-0.682659	1.10616	-0.617142	0.537141	0.814125
lncRNA:CR44376	8.29395	0.567074	0.920052	0.61635	0.537664	0.814836
lncRNA:CR43642	2.63508	0.781028	1.27224	0.613899	0.539282	0.815197
lncRNA:CR44606	24.3994	-0.372123	0.604901	-0.615179	0.538436	0.815197
lncRNA:CR46116	10.2946	-0.370079	0.602789	-0.613945	0.539252	0.815197
lncRNA:CR46490	5.59004	0.531264	0.86585	0.613575	0.539496	0.815197
lncRNA:yar	21.4583	0.45369	0.737399	0.615258	0.538384	0.815197
lncRNA:CR44408	1.78226	-1.06869	1.74377	-0.612864	0.539966	0.815306
lncRNA:CR43859	4.35834	0.661519	1.07993	0.612558	0.540168	0.8154
lncRNA:CR46476	9.53323	-0.355183	0.58004	-0.612342	0.540312	0.815422
lncRNA:CR44660	12.6025	0.380316	0.623256	0.610208	0.541724	0.816414
lncRNA:CR45584	8.04273	-0.565339	0.927513	-0.609521	0.542179	0.816693
lncRNA:CR46040	39.9704	-0.281486	0.462081	-0.60917	0.542412	0.816963
lncRNA:CR46079	10.6702	0.396052	0.651721	0.607702	0.543385	0.817209
lncRNA:CR46410	5.85543	-0.476516	0.784402	-0.60749	0.543526	0.817239
lncRNA:CR44979	14.2219	0.363916	0.600119	0.606407	0.544245	0.81769
lncRNA:CR44307	11.6292	0.367382	0.607827	0.604419	0.545565	0.818374
lncRNA:CR46243	1.76474	-0.809348	1.34889	-0.600009	0.5485	0.819676
lncRNA:CR46451	4.56208	0.543708	0.908192	0.598671	0.549392	0.820135
lncRNA:CR45699	2.07579	-0.774522	1.29628	-0.597496	0.550176	0.820667
lncRNA:CR43974	133.316	0.146709	0.245897	0.596629	0.550755	0.820953
lncRNA:CR44825	49.1764	-0.317818	0.532767	-0.596542	0.550813	0.820953
lncRNA:CR46322	16.3904	-0.674631	1.13286	-0.595509	0.551503	0.821504
lncRNA:CR43416	8.95848	0.449065	0.757048	0.59318	0.553061	0.822592
lncRNA:CR45411	1.65295	-0.87512	1.47492	-0.593334	0.552957	0.822592
lncRNA:CR45555	2.63696	0.641606	1.08175	0.593118	0.553102	0.822592
lncRNA:CR45246	2.55482	1.00401	1.70117	0.590188	0.555065	0.823469
lncRNA:CR44916	2.26548	0.956262	1.62301	0.589189	0.555734	0.823611
lncRNA:CR45435	3.82616	-0.580803	0.98542	-0.589396	0.555595	0.823611
lncRNA:CR45963	65.51	0.226617	0.386239	0.586728	0.557387	0.824751
lncRNA:CR44333	18.617	0.280546	0.478847	0.585878	0.557958	0.825201
lncRNA:CR43994	24.3919	-0.250795	0.428546	-0.585222	0.558399	0.825362
lncRNA:CR45637	1.65211	0.968553	1.65962	0.583598	0.559491	0.825946
lncRNA:CR45825	7.16146	-0.431997	0.740293	-0.583549	0.559524	0.825946
lncRNA:CR46019	4.4665	-0.603078	1.0331	-0.583754	0.559386	0.825946
lncRNA:CR46143	2.06269	0.709804	1.21604	0.583703	0.55942	0.825946
lncRNA:CR45055	15.6741	0.293775	0.503566	0.583389	0.559632	0.825975
lncRNA:CR44278	11.9298	0.35889	0.615743	0.582858	0.559989	0.826136
lncRNA:CR43882	34.3672	0.208242	0.359601	0.579092	0.562527	0.827909
lncRNA:CR44929	2.77004	0.633006	1.09516	0.578001	0.563264	0.828289
lncRNA:CR45196	52.7669	-0.18874	0.329494	-0.572816	0.566769	0.830439
lncRNA:CR43605	106.832	-0.128546	0.224873	-0.571639	0.567566	0.830989
lncRNA:CR46063	25.2047	-0.228651	0.400747	-0.570562	0.568297	0.830989
lncRNA:CR46268	135.501	-0.113353	0.199098	-0.569329	0.569133	0.831394
lncRNA:CR46221	4.57805	0.61444	1.08001	0.568923	0.569409	0.83149
lncRNA:CR45627	4.4596	-0.572325	1.00826	-0.567637	0.570281	0.832203
lncRNA:CR44794	6.1313	-0.404363	0.712647	-0.56741	0.570436	0.832301
lncRNA:CR43890	8.09955	-0.409628	0.724959	-0.565036	0.572049	0.833261
lncRNA:CR9284	2311.96	-0.233282	0.413696	-0.563897	0.572824	0.833536
lncRNA:CR45573	9.01872	0.335142	0.595657	0.562642	0.573678	0.833764
lncRNA:CR43644	6.99394	0.416113	0.740567	0.561885	0.574195	0.833899
lncRNA:CR44199	1.9577	0.745139	1.32608	0.561913	0.574175	0.833899
lncRNA:CR44902	5.05816	0.587734	1.05103	0.5592	0.576025	0.835352
lncRNA:CR44658	1.8169	0.802072	1.43472	0.559045	0.576131	0.835426
lncRNA:CR44366	9.98425	-0.362685	0.649452	-0.558447	0.576539	0.835581
lncRNA:CR43495	12.5162	0.290103	0.521038	0.556779	0.577678	0.836079
lncRNA:CR43421	2.48125	0.730163	1.31633	0.554695	0.579104	0.836931
lncRNA:CR44418	61.7743	-0.307775	0.554447	-0.555102	0.578825	0.836931
lncRNA:CR44828	2.0178	0.730389	1.31673	0.554698	0.579101	0.836931
lncRNA:CR44650	1.67817	0.816011	1.47755	0.552273	0.580761	0.837878
lncRNA:CR46113	3.70093	0.560466	1.0147	0.552347	0.580711	0.837878
lncRNA:CR45877	45.1923	-0.25926	0.470134	-0.55146	0.581319	0.838137
lncRNA:CR43792	2.69795	-0.585891	1.06786	-0.548658	0.58324	0.838789
lncRNA:CR45021	4.9256	0.463374	0.844238	0.548867	0.583097	0.838789
lncRNA:CR45447	1.96374	0.772773	1.40733	0.549105	0.582934	0.838789
lncRNA:CR45285	3.58828	0.553852	1.01608	0.545087	0.585694	0.839737
lncRNA:CR45702	1.71484	-0.821332	1.5052	-0.545665	0.585296	0.839737
lncRNA:CR33948	948.293	-0.859434	1.58998	-0.540532	0.58883	0.841173
lncRNA:CR43298	9.42149	0.319009	0.590398	0.54033	0.58897	0.841173
lncRNA:CR44196	16.5792	-0.411022	0.764072	-0.537936	0.590621	0.842133
lncRNA:CR44337	12.5386	-0.298894	0.555822	-0.537752	0.590748	0.842133
lncRNA:CR45568	7.1288	0.447613	0.832221	0.537853	0.590679	0.842133
lncRNA:CR46119	8.01266	-0.356832	0.662854	-0.538327	0.590352	0.842133
lncRNA:CR45248	19.793	0.28615	0.534588	0.535271	0.592462	0.843042
lncRNA:CR44804	1.79413	-0.991116	1.85518	-0.534241	0.593175	0.843422
lncRNA:CR45565	2.978	-0.791513	1.48695	-0.532305	0.594515	0.844217
lncRNA:CR44813	3.85439	-0.586128	1.10219	-0.531787	0.594873	0.844337
lncRNA:CR45241	11.1911	0.317121	0.601211	0.52747	0.597867	0.846085
lncRNA:CR45922	28.0128	-0.192533	0.365601	-0.526619	0.598458	0.846378
lncRNA:CR44797	2.11731	-0.719794	1.37388	-0.523912	0.600339	0.846505
lncRNA:CR44895	15.8145	-0.409488	0.780927	-0.524361	0.600027	0.846505
lncRNA:CR45726	11.1805	0.343416	0.652667	0.526174	0.598767	0.846505
lncRNA:CR46103	4.51829	0.544719	1.03759	0.524984	0.599595	0.846505
lncRNA:CR45444	9.27464	-0.353831	0.675596	-0.523732	0.600465	0.846527
lncRNA:CR44535	3.27828	0.526248	1.00631	0.522947	0.601011	0.846688
lncRNA:CR45014	3.91015	-0.472058	0.906925	-0.520504	0.602712	0.847592
lncRNA:CR46225	3.39606	0.817861	1.57058	0.520739	0.602548	0.847592
lncRNA:CR43485	43.6328	-0.29676	0.570716	-0.519978	0.603079	0.847707
lncRNA:CR45334	9.20625	-0.401867	0.776857	-0.517299	0.604948	0.848315
lncRNA:CR44036	17.927	-0.312151	0.605942	-0.515151	0.606447	0.84864
lncRNA:CR45636	2.0136	0.814199	1.58002	0.51531	0.606336	0.84864
lncRNA:CR45030	119.483	0.194469	0.378312	0.514045	0.607221	0.849122
lncRNA:CR45233	13.2088	-0.317461	0.618212	-0.513515	0.607591	0.849248
lncRNA:CR44517	3.28051	-0.548125	1.06815	-0.513151	0.607846	0.849289
lncRNA:CR45265	3.23922	-1.01001	1.96739	-0.513376	0.607689	0.849289
lncRNA:CR43932	70.0624	-0.165739	0.32486	-0.510187	0.609921	0.850307
lncRNA:TS26	3.02358	-0.532693	1.04429	-0.510103	0.60998	0.85031
lncRNA:CR46010	25.8752	-0.217525	0.426772	-0.509699	0.610262	0.850469
lncRNA:CR44743	5.77881	0.443894	0.871668	0.509247	0.610579	0.850578
lncRNA:CR46444	16.5465	-0.295945	0.580955	-0.509411	0.610464	0.850578
lncRNA:CR43822	5.64604	-0.48226	0.951817	-0.506672	0.612385	0.851078
lncRNA:CR44202	10.4404	-0.332769	0.656205	-0.507111	0.612077	0.851078
lncRNA:CR44220	59.2221	-0.170137	0.335668	-0.506861	0.612252	0.851078
lncRNA:CR44934	23.6429	-0.22787	0.448844	-0.507683	0.611676	0.851078
lncRNA:CR44834	64.5038	0.18417	0.365596	0.503751	0.614436	0.852443
lncRNA:CR45328	2.07031	0.878667	1.7451	0.503505	0.614609	0.852448
lncRNA:CR46016	18.599	-0.345984	0.688619	-0.502432	0.615364	0.85257
lncRNA:CR46348	48.796	-0.17085	0.339708	-0.502932	0.615012	0.85257
lncRNA:CR46391	10.0591	0.363231	0.722064	0.503046	0.614932	0.85257
lncRNA:CR43905	165.287	0.195129	0.389484	0.500993	0.616376	0.853257
lncRNA:CR43408	15.2897	0.316933	0.637537	0.497121	0.619104	0.854182
lncRNA:CR43411	13.2595	-0.281517	0.563971	-0.49917	0.617659	0.854182
lncRNA:CR43832	7.7523	-0.426449	0.857286	-0.497441	0.618878	0.854182
lncRNA:CR44042	93.6769	-0.152041	0.305143	-0.498261	0.6183	0.854182
lncRNA:CR44430	3.53123	-0.474112	0.953649	-0.497155	0.61908	0.854182
lncRNA:CR44686	20.3555	-0.350221	0.7048	-0.496908	0.619254	0.854182
lncRNA:CR45098	4.52941	-0.432807	0.868263	-0.498475	0.61815	0.854182
lncRNA:CR45630	2.10443	-0.628981	1.26804	-0.496027	0.619875	0.854353
lncRNA:CR45888	17.7348	0.253049	0.510331	0.495852	0.619999	0.854374
lncRNA:CR42491	1329.45	-0.0932804	0.188395	-0.495131	0.620508	0.854395
lncRNA:CR44298	6.4339	-0.395357	0.799689	-0.494388	0.621032	0.854395
lncRNA:CR44764	11.5625	0.264278	0.533289	0.495563	0.620203	0.854395
lncRNA:CR46236	2.77588	0.687054	1.38902	0.494634	0.620859	0.854395
lncRNA:Vinr	8.03472	0.323704	0.654963	0.494233	0.621142	0.854395
lncRNA:CR44932	39.2793	-0.167397	0.339265	-0.493412	0.621721	0.854564
lncRNA:CR43717	52.2311	0.14556	0.295615	0.492399	0.622437	0.855189
lncRNA:CR44214	14.5111	0.350261	0.711689	0.492155	0.62261	0.855241
lncRNA:CR43831	3.04871	0.531736	1.08274	0.491101	0.623355	0.855651
lncRNA:CR43753	27.6402	0.237507	0.484863	0.489843	0.624245	0.8564
lncRNA:CR43721	8.16279	0.310563	0.638419	0.486457	0.626643	0.857205
lncRNA:CR9162	4.22559	-0.436786	0.89934	-0.485674	0.627198	0.857499
lncRNA:CR45622	26.8838	-0.30014	0.618619	-0.485178	0.62755	0.857903
lncRNA:CR44617	19.3169	-0.257549	0.534135	-0.482181	0.629677	0.858967
lncRNA:CR44412	15.2725	0.300206	0.622948	0.481911	0.629869	0.859089
lncRNA:CR44528	61.3682	-0.224133	0.465278	-0.481718	0.630006	0.859089
lncRNA:CR45465	7.15664	0.352376	0.731417	0.481772	0.629968	0.859089
lncRNA:CR44809	13.7662	0.252409	0.524369	0.481358	0.630262	0.859102
lncRNA:CR45754	3.24846	0.561091	1.17087	0.479208	0.631791	0.85977
lncRNA:CR43762	11.9969	-0.257748	0.538707	-0.478457	0.632325	0.860082
lncRNA:CR44741	8.62837	0.346425	0.726712	0.476701	0.633575	0.861318
lncRNA:CR45279	10.6617	-0.282643	0.594576	-0.47537	0.634524	0.86175
lncRNA:CR43247	15.2351	-0.242673	0.511251	-0.474664	0.635026	0.862019
lncRNA:CR44848	44.1236	-0.141898	0.299023	-0.47454	0.635115	0.862019
lncRNA:CR45582	20.6392	-0.228294	0.485009	-0.4707	0.637855	0.863791
lncRNA:CR43608	60.5928	-0.249401	0.531848	-0.468934	0.639117	0.864058
lncRNA:CR45448	8.2116	0.363551	0.775252	0.468946	0.639108	0.864058
lncRNA:CR44919	9.7336	-0.269365	0.577943	-0.466075	0.641162	0.865031
lncRNA:CR44023	7.52793	-0.36537	0.786754	-0.464402	0.64236	0.865799
lncRNA:CR46204	19.35	0.250105	0.53979	0.463337	0.643123	0.866005
lncRNA:CR46102	37.0862	-0.154461	0.334073	-0.462356	0.643826	0.866436
lncRNA:CR32385	143.279	-0.139663	0.302994	-0.460941	0.644841	0.86669
lncRNA:CR44236	11.8898	0.258029	0.560137	0.460654	0.645047	0.86672
lncRNA:CR44112	9.14528	-0.41242	0.899537	-0.458481	0.646607	0.867202
lncRNA:CR44455	455.047	-0.19969	0.43551	-0.458519	0.64658	0.867202
lncRNA:CR44627	1.76426	-0.963815	2.10142	-0.458649	0.646486	0.867202
lncRNA:CR45519	11.6303	-0.560443	1.22604	-0.457115	0.647589	0.867623
lncRNA:CR46031	246.054	0.136627	0.298579	0.45759	0.647247	0.867623
lncRNA:CR44530	3.72887	0.457637	1.00377	0.45592	0.648447	0.867662
lncRNA:CR44997	33.8	-0.164338	0.360677	-0.455637	0.648651	0.867662
lncRNA:CR46203	5.18239	0.434812	0.953752	0.455896	0.648465	0.867662
lncRNA:acal	5.66525	-0.331357	0.728227	-0.455019	0.649095	0.867925
lncRNA:CR46267	19.253	0.220868	0.486338	0.454145	0.649725	0.868383
lncRNA:CR45097	2.02362	-0.565575	1.24778	-0.453264	0.650359	0.868674
lncRNA:CR45172	15.3853	-0.286696	0.638852	-0.448768	0.653599	0.86943
lncRNA:CR45978	4.95345	0.423062	0.942713	0.44877	0.653598	0.86943
lncRNA:dntRL	27.2154	-0.170209	0.378182	-0.450072	0.652659	0.86943
lncRNA:CR45269	13.0931	0.231413	0.517873	0.446854	0.654981	0.87008
lncRNA:CR43766	20.5907	-0.229315	0.513813	-0.4463	0.655381	0.870086
lncRNA:CR45750	12.4372	0.262198	0.58818	0.445779	0.655757	0.870234
lncRNA:CR45184	23.3223	0.217998	0.489551	0.445301	0.656102	0.870259
lncRNA:CR44590	16.4235	0.332226	0.747043	0.444721	0.656521	0.870333
lncRNA:CR45187	12.8724	0.221523	0.498162	0.444681	0.656551	0.870333
lncRNA:CR46474	5.14085	-0.354713	0.797768	-0.444631	0.656586	0.870333
lncRNA:CR42858	25.0045	-0.29982	0.67456	-0.444467	0.656705	0.870414
lncRNA:CR44377	10.7032	-0.349627	0.78735	-0.444055	0.657003	0.870728
lncRNA:CR44420	61.9965	0.20221	0.46017	0.439424	0.660354	0.870728
lncRNA:CR44529	2.61219	0.570583	1.29646	0.440109	0.659858	0.870728
lncRNA:CR44676	1.94974	0.637989	1.44864	0.440407	0.659643	0.870728
lncRNA:CR44827	1.94974	0.637989	1.44864	0.440407	0.659643	0.870728
lncRNA:CR44899	9.4361	0.283634	0.642598	0.441386	0.658933	0.870728
lncRNA:CR45148	2.2116	0.530381	1.20135	0.441488	0.658859	0.870728
lncRNA:CR45618	2.53535	0.583901	1.31666	0.443472	0.657424	0.870728
lncRNA:CR45687	2.85376	-0.557796	1.26623	-0.440517	0.659563	0.870728
lncRNA:CR45941	22.2075	-0.230612	0.526556	-0.437963	0.661413	0.871168
lncRNA:CR44274	8.98293	-0.383184	0.876057	-0.437397	0.661824	0.871326
lncRNA:CR44317	19.9157	0.184801	0.423503	0.436363	0.662573	0.871783
lncRNA:CR44110	2.84266	-0.527633	1.21726	-0.43346	0.66468	0.872172
lncRNA:CR44553	3.47027	-0.538718	1.23918	-0.434739	0.663752	0.872172
lncRNA:CR44582	44.2509	-0.157245	0.362285	-0.434038	0.664261	0.872172
lncRNA:CR46217	2.62886	0.69487	1.60158	0.433865	0.664387	0.872172
lncRNA:CR46250	148.885	0.0928148	0.214653	0.432395	0.665455	0.872708
lncRNA:CR13130	2.96068	-0.455719	1.05726	-0.431036	0.666442	0.873039
lncRNA:CR45361	128.859	0.0968733	0.225101	0.430355	0.666937	0.873424
lncRNA:CR44927	3.25742	0.449622	1.05484	0.426246	0.669928	0.875325
lncRNA:CR45482	6.76035	0.318434	0.747946	0.425744	0.670294	0.875325
lncRNA:CR45180	9.38552	-0.264749	0.62229	-0.425442	0.670514	0.875332
lncRNA:CR45591	6.07478	0.372002	0.876551	0.424393	0.671279	0.875562
lncRNA:CR46230	3.62032	0.45326	1.06989	0.423653	0.671819	0.875881
lncRNA:CR44440	13.0651	-0.208057	0.49379	-0.421348	0.673501	0.876689
lncRNA:TS11	6.56528	-0.619459	1.47278	-0.420606	0.674043	0.876689
lncRNA:CR43622	2.74065	0.736024	1.76003	0.418188	0.67581	0.877232
lncRNA:CR45174	26.4988	-0.159854	0.384521	-0.415723	0.677613	0.87822
lncRNA:CR45982	61.6227	-0.183948	0.4427	-0.415514	0.677766	0.87822
lncRNA:CR46061	32.7047	-0.188251	0.456594	-0.412293	0.680124	0.87944
lncRNA:CR44241	24.7414	-0.161428	0.392504	-0.411276	0.68087	0.879728
lncRNA:CR45998	2.05202	0.537005	1.30481	0.411557	0.680664	0.879728
lncRNA:CR44470	1.87354	-0.635083	1.54491	-0.411082	0.681012	0.879829
lncRNA:CR45333	3.29093	0.566255	1.38108	0.41001	0.681799	0.880252
lncRNA:CR44798	1.8747	-0.570107	1.39651	-0.408237	0.6831	0.880715
lncRNA:CR44699	2.23637	0.647292	1.59256	0.406447	0.684415	0.881436
lncRNA:CR45118	38.1367	0.153703	0.379569	0.40494	0.685521	0.882125
lncRNA:CR44758	26.0118	0.251616	0.622529	0.404184	0.686077	0.882541
lncRNA:CR43827	11.7702	0.213535	0.53092	0.402198	0.687538	0.883145
lncRNA:CR46125	7.64146	0.283881	0.708852	0.400479	0.688804	0.884095
lncRNA:CR44904	2.89581	-0.523233	1.31264	-0.398612	0.690179	0.884361
lncRNA:CR45720	2.20141	0.582757	1.46405	0.398044	0.690597	0.884533
lncRNA:CR44041	38.5124	0.134014	0.339339	0.394925	0.692898	0.885405
lncRNA:CR44753	2.61138	0.455224	1.15444	0.394323	0.693343	0.885496
lncRNA:CR45039	2.49331	0.540315	1.37243	0.393691	0.693809	0.885566
lncRNA:CR45423	16.0481	-0.253854	0.645464	-0.39329	0.694106	0.885839
lncRNA:CR44456	2.07527	-0.496485	1.27415	-0.389659	0.696789	0.886083
lncRNA:CR45474	4.36156	0.386403	0.992841	0.389189	0.697136	0.886249
lncRNA:CR45609	2.98185	0.380928	0.979601	0.38886	0.69738	0.886387
lncRNA:CR44581	12.9692	-0.243976	0.631274	-0.386481	0.69914	0.887037
lncRNA:CR44816	6.3636	0.29785	0.770806	0.386414	0.69919	0.887037
lncRNA:CR44924	12.8061	0.274469	0.708757	0.387254	0.698568	0.887037
lncRNA:CR45372	7.96401	-0.307482	0.798868	-0.384897	0.700314	0.887955
lncRNA:CR45945	11.208	-0.22395	0.584288	-0.383287	0.701507	0.888873
lncRNA:CR45310	9.2157	0.240036	0.627065	0.382793	0.701873	0.889114
lncRNA:CR44829	9.98784	0.233089	0.61013	0.382032	0.702438	0.889387
lncRNA:CR44684	5.91196	-0.370273	0.970313	-0.381601	0.702757	0.889489
lncRNA:CR43899	14.5244	-0.174434	0.46042	-0.378858	0.704793	0.890609
lncRNA:CR45697	1.94887	0.532736	1.40618	0.378854	0.704796	0.890609
lncRNA:CR45588	8.16603	-0.237632	0.629401	-0.377552	0.705763	0.891007
lncRNA:CR46480	2.84312	0.383927	1.02222	0.375583	0.707227	0.891644
lncRNA:CR46478	24.1342	-0.144131	0.384032	-0.375311	0.707429	0.891751
lncRNA:CR45819	46.76	0.137171	0.365859	0.374928	0.707714	0.891753
lncRNA:CR44489	3.29711	0.56495	1.52026	0.371614	0.71018	0.892944
lncRNA:CR44853	6.12309	-0.28099	0.757725	-0.370835	0.710761	0.892944
lncRNA:CR45464	19.6697	0.155767	0.419457	0.371353	0.710374	0.892944
lncRNA:CR46215	8.26653	0.422086	1.1377	0.371	0.710637	0.892944
lncRNA:CR45654	6.18093	-0.283944	0.76882	-0.369324	0.711886	0.892983
lncRNA:CR44631	3.27712	0.496224	1.34686	0.36843	0.712553	0.893403
lncRNA:CR45308	1.88875	-0.49569	1.34702	-0.36799	0.712881	0.893564
lncRNA:CR44077	13.1934	0.248243	0.677738	0.366282	0.714155	0.894229
lncRNA:CR45274	2.52396	0.653631	1.78741	0.365686	0.714599	0.894386
lncRNA:CR43870	7.59051	-0.256137	0.703088	-0.364303	0.715632	0.894908
lncRNA:CR44206	254.654	-0.072969	0.201466	-0.362191	0.717209	0.895318
lncRNA:CR44197	3.21135	-0.465147	1.28729	-0.361339	0.717846	0.895637
lncRNA:CR45155	23.9658	0.179158	0.496574	0.360788	0.718258	0.895734
lncRNA:CR45212	21.7334	0.146339	0.405602	0.360794	0.718253	0.895734
lncRNA:CR44670	2.87595	0.461611	1.28477	0.359293	0.719376	0.895755
lncRNA:CR46142	6.47416	0.329604	0.921036	0.357862	0.720446	0.895755
lncRNA:CR44365	4.27684	0.305269	0.861468	0.354359	0.72307	0.897276
lncRNA:CR44915	2.12132	-0.454124	1.28205	-0.354216	0.723177	0.897276
lncRNA:CR44702	6.94173	0.284519	0.805345	0.353288	0.723872	0.897444
lncRNA:CR45966	6.57813	-0.347876	0.990933	-0.351059	0.725544	0.898284
lncRNA:CR45004	245.796	0.103377	0.296389	0.348787	0.727249	0.899436
lncRNA:CR45566	22.6675	-0.17037	0.490124	-0.347605	0.728137	0.899876
lncRNA:CR46409	38.5449	0.106128	0.308651	0.343844	0.730963	0.901823
lncRNA:CR45649	9.0161	0.252698	0.741582	0.340755	0.733288	0.902461
lncRNA:CR45899	3.78607	0.375448	1.10589	0.3395	0.734233	0.902793
lncRNA:CR45971	39.0596	-0.141099	0.417039	-0.338335	0.735111	0.902895
lncRNA:CR43620	72.6267	-0.0937749	0.279508	-0.3355	0.737248	0.903658
lncRNA:CR42859	91.5999	-0.118558	0.355704	-0.333306	0.738903	0.904252
lncRNA:CR34052	9.31879	0.214743	0.645052	0.332907	0.739204	0.904274
lncRNA:CR45581	5.54941	-0.299765	0.901788	-0.332411	0.739579	0.904274
lncRNA:CR44352	1.87079	-0.53258	1.60973	-0.33085	0.740758	0.904991
lncRNA:CR45226	200.225	-0.0614726	0.18585	-0.330765	0.740822	0.904991
lncRNA:CR43937	5.87608	0.238732	0.723436	0.329998	0.741402	0.905214
lncRNA:CR45363	15.9141	0.180102	0.546848	0.329346	0.741894	0.905351
lncRNA:CR43435	9.05928	-0.216788	0.659852	-0.32854	0.742503	0.905795
lncRNA:CR43695	2.37456	0.478131	1.46112	0.327236	0.743489	0.906118
lncRNA:CR45572	2.29803	-0.413902	1.26842	-0.326313	0.744187	0.906578
lncRNA:CR42862	43194.9	0.125421	0.386938	0.324136	0.745835	0.907017
lncRNA:CR44811	113.378	-0.0800481	0.248957	-0.321533	0.747806	0.908102
lncRNA:CR45362	3.57191	0.482859	1.50328	0.321203	0.748056	0.908187
lncRNA:CR44170	39.2539	0.151467	0.477935	0.316919	0.751305	0.909828
lncRNA:CR44789	10.831	0.221503	0.699197	0.316796	0.751399	0.909828
lncRNA:CR42850	423.129	-0.164383	0.520047	-0.316093	0.751932	0.909881
lncRNA:CR45117	55.9412	0.109459	0.346245	0.316132	0.751902	0.909881
lncRNA:CR44354	9.55426	0.236357	0.751696	0.314432	0.753193	0.910336
lncRNA:CR44814	5.04788	-0.325619	1.03637	-0.314193	0.753375	0.91041
lncRNA:CR45340	6.07474	-0.248221	0.789874	-0.314254	0.753328	0.91041
lncRNA:CR45211	20.7944	-0.13152	0.419914	-0.313208	0.754123	0.910806
lncRNA:CR44649	1.98433	-0.419303	1.34175	-0.312505	0.754657	0.911087
lncRNA:CR42756	4.12858	-0.323583	1.03758	-0.311864	0.755144	0.911341
lncRNA:CR44466	1.7395	-0.552076	1.77523	-0.310988	0.75581	0.911762
lncRNA:CR43969	4.74275	0.364637	1.1743	0.310516	0.756169	0.911895
lncRNA:CR44138	198.665	-0.256791	0.827593	-0.310286	0.756343	0.911909
lncRNA:CR44363	2.80006	0.360079	1.16208	0.309858	0.756669	0.91199
lncRNA:CR43486	4.40292	0.306983	0.993973	0.308845	0.75744	0.912414
lncRNA:CR44558	5.33572	-0.302177	0.979834	-0.308396	0.757781	0.912582
lncRNA:CR44348	19.4004	0.131888	0.429732	0.306908	0.758914	0.912879
lncRNA:CR43825	5.2142	0.380314	1.242	0.306211	0.759444	0.913226
lncRNA:CR45386	1.81796	0.422524	1.38415	0.305259	0.760169	0.913484
lncRNA:CR45735	1.81796	0.422524	1.38415	0.305259	0.760169	0.913484
lncRNA:CR45758	37.688	-0.12904	0.426053	-0.302874	0.761986	0.914178
lncRNA:CR44682	3.12456	-0.376403	1.24612	-0.30206	0.762606	0.91456
lncRNA:CR44610	3.14987	0.327224	1.08657	0.301153	0.763298	0.914774
lncRNA:CR45552	8.76238	0.206307	0.68667	0.300446	0.763837	0.915021
lncRNA:CR43643	4.01264	-0.293684	0.982841	-0.298812	0.765084	0.915144
lncRNA:CR43852	5.76425	-0.307439	1.02886	-0.298816	0.765081	0.915144
lncRNA:CR43607	53.9744	0.108594	0.365449	0.297154	0.766349	0.915622
lncRNA:CR44674	2.27622	-0.401763	1.35231	-0.297095	0.766394	0.915622
lncRNA:CR44145	25.569	-0.134747	0.454998	-0.296149	0.767116	0.916143
lncRNA:CR43661	71.7571	0.0781612	0.265589	0.294294	0.768533	0.916569
lncRNA:CR45309	2.0568	0.498327	1.69303	0.294341	0.768498	0.916569
lncRNA:CR45647	9.81528	0.238977	0.812591	0.294093	0.768687	0.916572
lncRNA:CR44185	10.9088	-0.181432	0.619312	-0.292957	0.769555	0.917124
lncRNA:CR44032	23.297	-0.179146	0.612948	-0.292269	0.770081	0.917316
lncRNA:CR42861	187.123	-0.0761738	0.261257	-0.291567	0.770618	0.917411
lncRNA:CR44583	3.34926	-0.289572	0.999323	-0.289768	0.771993	0.91821
lncRNA:CR44731	4.07993	-0.358199	1.23523	-0.289985	0.771827	0.91821
lncRNA:CR45424	39.1909	0.235942	0.81399	0.289859	0.771924	0.91821
lncRNA:CR43625	9.17008	0.236237	0.816843	0.289207	0.772423	0.918246
lncRNA:CR45560	5.70311	-0.25841	0.900415	-0.28699	0.77412	0.919123
lncRNA:CR44685	5.95158	0.311175	1.08709	0.286247	0.774689	0.919313
lncRNA:CR42549	522.692	-0.0724727	0.253739	-0.285619	0.77517	0.919323
lncRNA:CR44131	49.3118	0.14436	0.508853	0.283696	0.776643	0.919323
lncRNA:CR44332	10.5015	-0.167215	0.589069	-0.283863	0.776515	0.919323
lncRNA:CR44593	15.5933	-0.165298	0.584879	-0.282619	0.777469	0.919323
lncRNA:CR44977	231.213	0.0792353	0.279005	0.283993	0.776416	0.919323
lncRNA:CR45276	2.58172	-0.340926	1.20421	-0.283112	0.777091	0.919323
lncRNA:CR45409	91.8558	-0.0778024	0.2752	-0.282712	0.777397	0.919323
lncRNA:CR45808	320.923	0.0563832	0.198456	0.28411	0.776326	0.919323
lncRNA:CR46009	52.5628	0.0863655	0.302553	0.285456	0.775295	0.919323
lncRNA:CR44330	16.7292	0.161526	0.575749	0.28055	0.779056	0.920078
lncRNA:CR46132	11.7747	-0.17103	0.609432	-0.280638	0.778988	0.920078
lncRNA:CR46126	2.07388	0.390315	1.3969	0.279416	0.779926	0.920672
lncRNA:CR44414	37.1857	-0.558792	2.01859	-0.276823	0.781916	0.921766
lncRNA:CR44563	2.28013	-0.445489	1.60863	-0.276938	0.781828	0.921766
lncRNA:CR42839	136.004	0.0665575	0.241132	0.276021	0.782532	0.921897
lncRNA:CR45450	7.61105	0.205484	0.749883	0.274022	0.784068	0.922544
lncRNA:CR44795	7.79912	0.23688	0.872768	0.271412	0.786074	0.923803
lncRNA:CR46214	1.66735	0.365885	1.36155	0.268727	0.78814	0.925071
lncRNA:CR45436	39.6522	-0.0960531	0.359375	-0.267278	0.789255	0.925564
lncRNA:CR45564	7.69166	0.165562	0.618741	0.267579	0.789024	0.925564
lncRNA:CR43929	11.772	-0.13925	0.527761	-0.26385	0.791895	0.927933
lncRNA:CR43950	6.86509	0.197506	0.750227	0.263261	0.792349	0.928029
lncRNA:CR45325	71.4267	0.123586	0.468975	0.263524	0.792147	0.928029
lncRNA:CR44166	5.1759	-0.235495	0.902455	-0.260949	0.794132	0.928605
lncRNA:CR43884	3.53225	-0.26133	1.01154	-0.258348	0.796139	0.929404
lncRNA:CR44161	51.4328	0.0786955	0.308908	0.254754	0.798913	0.930797
lncRNA:CR44785	24.1816	0.127205	0.505807	0.251489	0.801436	0.93203
lncRNA:CR46208	5.18445	0.26612	1.05845	0.251425	0.801486	0.93203
lncRNA:CR44305	28.3844	-0.184901	0.736337	-0.251108	0.80173	0.932112
lncRNA:CR44852	61.0021	-0.117103	0.467871	-0.250288	0.802364	0.932336
lncRNA:CR45973	95.345	-0.133225	0.531805	-0.250515	0.802189	0.932336
lncRNA:CR43927	62.0984	-0.0608229	0.247743	-0.245507	0.806064	0.934612
lncRNA:CR44698	4.53391	-0.220541	0.909967	-0.242361	0.8085	0.93556
lncRNA:CR44912	7.98105	0.173297	0.718017	0.241355	0.80928	0.935562
lncRNA:CR43764	11.3491	0.127307	0.53708	0.237035	0.81263	0.936661
lncRNA:CR44905	3.948	-0.287833	1.21989	-0.23595	0.813471	0.937259
lncRNA:CR44868	2.24293	0.277168	1.17719	0.235449	0.81386	0.937304
lncRNA:CR43494	1.71847	0.397771	1.70615	0.23314	0.815653	0.938345
lncRNA:CR46147	18.7633	0.13289	0.57054	0.232919	0.815824	0.938471
lncRNA:CR44817	26.8938	-0.0976623	0.420226	-0.232404	0.816224	0.938634
lncRNA:CR45173	8.27146	-0.162176	0.700897	-0.231383	0.817017	0.938744
lncRNA:CR45605	3.79581	-0.25094	1.08511	-0.231257	0.817115	0.938744
lncRNA:CR44733	1.8555	-0.407965	1.77567	-0.229753	0.818284	0.939236
lncRNA:CR44265	34.0775	-0.0834215	0.364647	-0.228773	0.819045	0.939535
lncRNA:CR45038	2.84373	-0.311251	1.36174	-0.228569	0.819204	0.939559
lncRNA:CR45965	138.928	0.082445	0.361746	0.227908	0.819717	0.939905
lncRNA:iab4	103.204	-0.073632	0.327016	-0.225163	0.821852	0.940556
lncRNA:CR34046	4.6656	0.17694	0.791413	0.223575	0.823088	0.940938
lncRNA:CR43436	33.2368	-0.121975	0.545157	-0.223742	0.822958	0.940938
lncRNA:CR45156	271.842	-0.0586007	0.26226	-0.223445	0.823189	0.940938
lncRNA:CR44943	19.3819	0.171781	0.775476	0.221516	0.82469	0.94173
lncRNA:CR45553	22.9679	-0.154706	0.700555	-0.220834	0.825222	0.941953
lncRNA:CR45153	9.71787	-0.1557	0.713765	-0.218139	0.827321	0.94285
lncRNA:CR45338	4.99928	-0.270232	1.23876	-0.218148	0.827314	0.94285
lncRNA:CR45681	9.97949	-0.141369	0.64657	-0.218645	0.826927	0.94285
lncRNA:CR45029	105.342	-0.0996765	0.459989	-0.216693	0.828447	0.943668
lncRNA:CR46235	2.96957	-0.284644	1.32874	-0.214221	0.830375	0.944544
lncRNA:CR46017	42.6416	-0.145118	0.67785	-0.214085	0.830481	0.944567
lncRNA:CR44552	20.2388	-0.1524	0.714168	-0.213394	0.831019	0.944721
lncRNA:CR44591	3.22855	-0.270717	1.27424	-0.212453	0.831753	0.944808
lncRNA:CR44076	28.5806	-0.131588	0.626772	-0.209946	0.83371	0.945053
lncRNA:CR45559	52.5233	-0.0712594	0.339145	-0.210115	0.833578	0.945053
lncRNA:CR46060	32.0667	0.117844	0.558893	0.210853	0.833002	0.945053
lncRNA:CR44871	2.24858	0.288227	1.38028	0.208818	0.83459	0.945266
lncRNA:CR45236	2.31764	0.234002	1.12043	0.20885	0.834565	0.945266
lncRNA:CR43289	9.93862	-0.125929	0.60722	-0.207385	0.835709	0.945773
lncRNA:CR44499	1.89818	0.30795	1.48368	0.207559	0.835574	0.945773
lncRNA:CR45991	13.1334	0.10991	0.531356	0.206847	0.836129	0.945787
lncRNA:CR43301	141.404	-0.0719412	0.350917	-0.205009	0.837565	0.946087
lncRNA:CR44498	16.6784	-0.0946634	0.46311	-0.204408	0.838035	0.946285
lncRNA:CR44396	46.4549	-0.0742378	0.366004	-0.202833	0.839265	0.946512
lncRNA:CR45664	2.845	0.239285	1.18947	0.201169	0.840567	0.947153
lncRNA:CR43649	7.49274	0.15267	0.769155	0.19849	0.842661	0.947603
lncRNA:CR34335	38792.4	-0.0456681	0.230358	-0.198249	0.842851	0.947675
lncRNA:CR46056	15.8684	0.0988786	0.499568	0.197928	0.843101	0.947886
lncRNA:CR44900	17.9333	0.130952	0.663198	0.197455	0.843472	0.947942
lncRNA:CR45392	3.28232	-0.228797	1.1615	-0.196984	0.84384	0.948013
lncRNA:CR44564	24.3598	-0.0994144	0.505629	-0.196615	0.844129	0.948056
lncRNA:CR45324	7.18876	-0.125459	0.646475	-0.194066	0.846125	0.948507
lncRNA:CR45833	2.90257	-0.210615	1.08472	-0.194166	0.846046	0.948507
lncRNA:CR43241	216.261	-0.0426707	0.220791	-0.193263	0.846753	0.948532
lncRNA:CR45824	62.3522	0.0619392	0.320976	0.192971	0.846981	0.948532
lncRNA:CR46085	4.11996	0.175187	0.906525	0.193252	0.846762	0.948532
lncRNA:CR44697	7.04826	0.135461	0.708675	0.191147	0.848411	0.949415
lncRNA:CR43266	16.5424	0.0851302	0.44664	0.190601	0.848838	0.949532
lncRNA:CR44125	5.72557	0.150879	0.792904	0.190287	0.849084	0.949607
lncRNA:CR43801	3.0314	-0.269225	1.44039	-0.186911	0.851731	0.950811
lncRNA:CR44720	2.01895	0.283421	1.54464	0.183486	0.854416	0.951991
lncRNA:CR44491	5.21367	0.159273	0.904722	0.176046	0.860258	0.953881
lncRNA:CR44469	2.35086	0.207156	1.18279	0.175142	0.860968	0.954001
lncRNA:CR45102	114.83	0.0626523	0.362427	0.172869	0.862755	0.954812
lncRNA:CR45231	1.73135	0.274264	1.6016	0.171244	0.864032	0.955248
lncRNA:CR43193	2.66964	0.233762	1.37854	0.169572	0.865346	0.955655
lncRNA:CR44761	6.87066	-0.149974	0.885194	-0.169424	0.865463	0.955714
lncRNA:CR44668	3.15604	-0.197822	1.17118	-0.168908	0.865869	0.956045
lncRNA:CR43617	24.6684	0.0705526	0.422388	0.167033	0.867344	0.956643
lncRNA:CR44573	13.3333	0.0947044	0.570756	0.165928	0.868214	0.956643
lncRNA:CR44632	6.64014	0.14325	0.858621	0.166837	0.867498	0.956643
lncRNA:CR45020	6.32084	0.123582	0.740894	0.166801	0.867526	0.956643
lncRNA:CR45524	2.88212	0.213906	1.29124	0.16566	0.868425	0.956643
lncRNA:TS25	1.83422	0.208102	1.25189	0.166231	0.867975	0.956643
lncRNA:CR44268	83.1399	-0.0432546	0.262238	-0.164944	0.868988	0.956928
lncRNA:CR44966	1.90112	0.26779	1.6256	0.164734	0.869154	0.956928
lncRNA:CR45521	14.0059	-0.092334	0.560919	-0.164612	0.869249	0.956936
lncRNA:CR44191	3.287	-0.19641	1.24433	-0.157845	0.874579	0.959145
lncRNA:CR45662	2.14419	-0.259017	1.65192	-0.156797	0.875405	0.959763
lncRNA:CR44957	12.3359	-0.082523	0.526604	-0.156708	0.875475	0.959771
lncRNA:CR40053	25.4595	-0.0684057	0.438723	-0.15592	0.876096	0.959905
lncRNA:CR32773	26.3158	-0.0606907	0.391475	-0.155031	0.876797	0.960183
lncRNA:CR32636	42.9325	-0.0550694	0.356286	-0.154565	0.877164	0.960302
lncRNA:CR45984	24.4722	-0.065334	0.423977	-0.154098	0.877532	0.960566
lncRNA:CR43856	1.88142	-0.229533	1.49725	-0.153303	0.878159	0.960975
lncRNA:CR43847	20.6355	-0.103081	0.675404	-0.152621	0.878697	0.96105
lncRNA:CR45793	40.2055	0.0618454	0.410262	0.150746	0.880176	0.961587
lncRNA:CR45406	4.82234	0.119455	0.7957	0.150126	0.880665	0.961784
lncRNA:CR45032	17.7316	-0.0738936	0.497378	-0.148566	0.881896	0.962134
lncRNA:CR45128	73.2891	-0.0359103	0.242484	-0.148094	0.882269	0.962273
lncRNA:CR43434	11.3343	-0.0998586	0.677369	-0.147421	0.8828	0.962367
lncRNA:CR45790	2.29698	-0.16626	1.12918	-0.14724	0.882943	0.962384
lncRNA:CR45316	2.62749	0.158681	1.08413	0.146367	0.883632	0.962789
lncRNA:CR44845	8.70687	0.0846077	0.579198	0.146077	0.88386	0.96283
lncRNA:CR45312	39.9468	0.043229	0.296153	0.145968	0.883946	0.962854
lncRNA:CR44786	34.7265	0.0780277	0.538608	0.144869	0.884814	0.963113
lncRNA:CR43279	181.594	-0.0461304	0.321975	-0.143273	0.886074	0.963755
lncRNA:CR44460	9.73966	0.124831	0.869977	0.143488	0.885905	0.963755
lncRNA:CR44893	2.10322	-0.168592	1.17889	-0.143009	0.886283	0.963755
lncRNA:CR45898	4.54309	0.153389	1.08375	0.141535	0.887447	0.964276
lncRNA:CR43424	69.0055	0.0648316	0.459803	0.140998	0.887871	0.964493
lncRNA:CR45228	1.77712	0.213788	1.5698	0.136188	0.891673	0.966404
lncRNA:CR44319	23.7558	0.0523804	0.39459	0.132746	0.894394	0.967797
lncRNA:CR43314	1066.78	0.0253807	0.191829	0.132309	0.89474	0.967858
lncRNA:CR44678	15.6829	-0.11742	0.890113	-0.131916	0.895051	0.967893
lncRNA:CR44750	26.1896	-0.0530569	0.410048	-0.129392	0.897048	0.968102
lncRNA:CR46057	6.05752	0.0973569	0.74744	0.130254	0.896366	0.968102
lncRNA:CR45639	5.44298	-0.103064	0.806792	-0.127745	0.89835	0.968197
lncRNA:CR45820	67.3216	0.046357	0.365979	0.126665	0.899205	0.968476
lncRNA:CR31526	31.0974	-0.0589799	0.473021	-0.124688	0.900771	0.968803
lncRNA:CR44944	5.25397	0.124052	1.00343	0.123627	0.90161	0.968883
lncRNA:CR44494	2.91021	-0.144111	1.18515	-0.121598	0.903218	0.969824
lncRNA:CR45247	1.75916	0.174655	1.44717	0.120688	0.903938	0.970002
lncRNA:CR45364	2.43673	0.132241	1.09679	0.120571	0.904031	0.970002
lncRNA:CR43940	23.218	0.053543	0.453349	0.118106	0.905984	0.97018
lncRNA:CR44380	9.24751	0.091924	0.777988	0.118156	0.905944	0.97018
lncRNA:CR43751	12.5897	-0.0636346	0.540749	-0.117679	0.906322	0.970405
lncRNA:CR44531	1.87148	-0.162295	1.39985	-0.115937	0.907702	0.970868
lncRNA:CR46450	315.391	0.0188406	0.1632	0.115445	0.908092	0.970889
lncRNA:CR45410	11.7561	-0.0788159	0.686335	-0.114836	0.908575	0.9709
lncRNA:CR45586	10.8239	-0.0931682	0.811926	-0.11475	0.908644	0.9709
lncRNA:CR45147	2.50835	0.20021	1.75221	0.114262	0.90903	0.971244
lncRNA:CR45940	94.4083	-0.0259241	0.22847	-0.113468	0.909659	0.971642
lncRNA:CR44757	27.7153	0.0433545	0.384265	0.112825	0.91017	0.971845
lncRNA:CR43130	30.5738	-0.0382919	0.346887	-0.110387	0.912102	0.972636
lncRNA:CR45115	1.98719	-0.158651	1.43437	-0.110606	0.911928	0.972636
lncRNA:CR45359	7.44089	0.0784422	0.711404	0.110264	0.9122	0.972641
lncRNA:CR44570	1.8332	-0.157848	1.43366	-0.110101	0.912329	0.97271
lncRNA:CR46454	7.63705	-0.0725881	0.667256	-0.108786	0.913372	0.973074
lncRNA:CR45608	3.33686	-0.118506	1.11644	-0.106147	0.915466	0.97348
lncRNA:CR44888	13.229	0.057941	0.55048	0.105255	0.916173	0.973768
lncRNA:CR46242	3.217	-0.111384	1.05897	-0.105182	0.916231	0.973768
lncRNA:CR44974	20.2748	-0.0498048	0.477045	-0.104403	0.91685	0.973964
lncRNA:CR44925	3.19577	0.133157	1.29244	0.103028	0.917941	0.974275
lncRNA:CR45534	5.21254	-0.0986968	0.971912	-0.101549	0.919115	0.974934
lncRNA:CR46131	16.7405	0.0459168	0.454691	0.100985	0.919563	0.975272
lncRNA:CR43487	7.29709	0.076494	0.763124	0.100238	0.920155	0.975278
lncRNA:CR44607	2.67851	-0.16811	1.68429	-0.0998105	0.920495	0.975278
lncRNA:CR45937	1.89064	-0.177044	1.77432	-0.0997814	0.920518	0.975278
lncRNA:CR45997	3.88743	0.0876304	0.880033	0.0995763	0.920681	0.975297
lncRNA:CR32160	3.73543	-0.114095	1.15037	-0.099181	0.920995	0.975438
lncRNA:CR44461	4.9724	0.0831225	0.841614	0.0987657	0.921324	0.975438
lncRNA:CR45438	2.61364	-0.125763	1.27095	-0.0989523	0.921176	0.975438
lncRNA:CR43977	20.2476	-0.0391968	0.402692	-0.0973369	0.922459	0.975883
lncRNA:CR44692	51.1501	-0.039998	0.436621	-0.0916081	0.927009	0.977359
lncRNA:CR45480	46.8676	-0.0292338	0.319873	-0.0913919	0.927181	0.977397
lncRNA:CR43493	193.541	0.0231907	0.259865	0.0892412	0.92889	0.978381
lncRNA:CR44423	3.19312	0.100638	1.16197	0.0866097	0.930982	0.978706
lncRNA:CR43399	66.0562	-0.0366535	0.451962	-0.0810987	0.935363	0.979719
lncRNA:CR44075	16.0315	-0.0371113	0.459965	-0.0806829	0.935694	0.979719
lncRNA:CR45165	1.8012	-0.123884	1.51017	-0.0820331	0.93462	0.979719
lncRNA:CR45653	69.3081	-0.0331931	0.410555	-0.0808495	0.935562	0.979719
lncRNA:CR45956	10.6961	0.0455321	0.553622	0.0822439	0.934453	0.979719
lncRNA:CR46028	58.2959	0.0269989	0.328125	0.0822824	0.934422	0.979719
lncRNA:CR45332	7.83038	-0.0604993	0.771444	-0.0784235	0.937491	0.980262
lncRNA:CR45580	16.7482	0.0475712	0.607932	0.0782508	0.937629	0.980262
lncRNA:CR43234	5.85767	-0.0533905	0.727093	-0.07343	0.941464	0.980642
lncRNA:CR43300	2.53162	-0.0874241	1.1856	-0.073738	0.941219	0.980642
lncRNA:CR43475	62.6325	0.0209786	0.273178	0.0767947	0.938787	0.980642
lncRNA:CR44092	53.2127	0.0283887	0.371157	0.076487	0.939032	0.980642
lncRNA:CR44886	15.6926	-0.0366658	0.494115	-0.0742051	0.940847	0.980642
lncRNA:CR45506	10.2646	-0.0541605	0.764452	-0.0708488	0.943518	0.981365
lncRNA:CR45643	4.28198	-0.0717139	1.01372	-0.0707431	0.943602	0.981385
lncRNA:CR46024	79.7167	-0.0177075	0.254564	-0.0695601	0.944544	0.981676
lncRNA:CR45293	4.7116	-0.0761264	1.1267	-0.0675661	0.946131	0.982315
lncRNA:CR43631	3.71048	0.070162	1.06589	0.0658248	0.947517	0.982488
lncRNA:CR43422	4.69378	0.0614771	0.956769	0.0642549	0.948767	0.983111
lncRNA:CR45422	10.5405	-0.0503445	0.792251	-0.0635462	0.949332	0.983225
lncRNA:CR44048	12.8509	-0.038805	0.624962	-0.0620918	0.95049	0.983832
lncRNA:CR45597	3.87648	-0.0588099	0.97141	-0.0605407	0.951725	0.983832
lncRNA:CR46120	17.0875	-0.0316748	0.526592	-0.0601505	0.952036	0.983832
lncRNA:CR44313	5.57467	0.0445921	0.817318	0.054559	0.95649	0.985382
lncRNA:CR45383	13.9988	0.0416921	0.776412	0.0536984	0.957175	0.985418
lncRNA:CR44026	9.62896	-0.038755	0.761296	-0.0509065	0.9594	0.98561
lncRNA:CR44078	14.1774	-0.0259508	0.513142	-0.0505724	0.959666	0.98561
lncRNA:CR44483	12.5501	-0.0336368	0.661122	-0.0508784	0.959422	0.98561
lncRNA:CR44540	1.74733	-0.069079	1.38292	-0.0499515	0.960161	0.98561
lncRNA:CR44889	17.3421	-0.02152	0.427357	-0.050356	0.959839	0.98561
lncRNA:CR44922	40.7673	-0.0184608	0.350911	-0.0526082	0.958044	0.98561
lncRNA:CR45529	2.24011	-0.0741277	1.40457	-0.052776	0.95791	0.98561
lncRNA:CR45613	2.33087	0.0771791	1.46367	0.0527298	0.957947	0.98561
lncRNA:CR34024	4.54381	0.0385024	0.805546	0.0477966	0.961878	0.98637
lncRNA:CR46084	95.3712	0.0129136	0.293006	0.0440729	0.964846	0.987274
lncRNA:CR46087	3.92624	-0.067726	1.63207	-0.0414969	0.9669	0.987773
lncRNA:CR46237	4.01757	-0.0437811	1.16416	-0.0376075	0.970001	0.988875
lncRNA:CR44596	4.87445	0.0304226	0.844879	0.0360082	0.971276	0.989507
lncRNA:CR46014	1.76133	0.0500247	1.52755	0.0327482	0.973875	0.990472
lncRNA:CR44751	8.78891	-0.0246549	0.786842	-0.031334	0.975003	0.990577
lncRNA:CR44937	3.18013	-0.0432079	1.51861	-0.0284522	0.977301	0.991223
lncRNA:CR43805	3.35569	-0.0303615	1.26416	-0.0240172	0.980839	0.992562
lncRNA:CR45920	29.7504	0.00983443	0.40991	0.0239917	0.980859	0.992562
lncRNA:CR43991	65.6304	0.00664859	0.281065	0.023655	0.981128	0.992669
lncRNA:CR43097	74.4563	-0.00638346	0.312965	-0.0203967	0.983727	0.993729
lncRNA:CR45034	30.7992	-0.00748179	0.367159	-0.0203775	0.983742	0.993729
lncRNA:CR44608	17.5413	0.00786806	0.448294	0.0175511	0.985997	0.994066
lncRNA:CR44638	2.82515	0.0228987	1.2604	0.0181679	0.985505	0.994066
lncRNA:CR44917	13.8017	-0.00906386	0.505179	-0.0179419	0.985685	0.994066
lncRNA:CR44279	25.8669	0.00953476	0.600353	0.0158819	0.987329	0.9943
lncRNA:CR45344	4.80061	0.0122559	0.848888	0.0144376	0.988481	0.994523
lncRNA:CR44671	4.83656	-0.0112471	1.03156	-0.010903	0.991301	0.996148
lncRNA:CR44700	3.07929	-0.0149704	1.35749	-0.011028	0.991201	0.996148
lncRNA:CR45993	66.4118	-0.0023913	0.252739	-0.00946156	0.992451	0.996688
lncRNA:CR44965	9.85376	0.00502523	0.638564	0.00786958	0.993721	0.997277
lncRNA:CR46111	35.4683	-0.00237636	0.316215	-0.00751499	0.994004	0.997495
lncRNA:CR43437	9.97811	-0.00420906	0.632302	-0.00665672	0.994689	0.998045
lncRNA:CR45434	7.61804	-0.00362725	0.65477	-0.00553973	0.99558	0.998283
lncRNA:CR45711	2.65544	0.00496677	1.33894	0.00370948	0.99704	0.998623
lncRNA:CR46271	32.4049	-0.00193452	0.557197	-0.00347188	0.99723	0.998681
lncRNA:CR45431	15.8541	0.00138622	0.571062	0.00242743	0.998063	0.99921
lncRNA:CR44357	5.74095	0.000742905	0.800793	0.000927712	0.99926	0.999722
lncRNA:CR44562	1.67768	0.000138637	1.52683	9.08006e-05	0.999928	0.999967
lncRNA:CR14310	0.26052	1.62851	4.08047	0.399099	0.68982	NA
lncRNA:CR15061	0.105033	-0.295039	4.08047	-0.0723052	0.942359	NA
lncRNA:CR31647	1.60113	0.622296	1.47674	0.421399	0.673464	NA
lncRNA:CR31840	0.26052	1.62851	4.08047	0.399099	0.68982	NA
lncRNA:CR32553	0.629489	-0.742945	2.47454	-0.300236	0.763997	NA
lncRNA:CR32660	0	NA	NA	NA	NA	NA
lncRNA:CR34047	0.60597	-2.40829	3.01751	-0.798105	0.42481	NA
lncRNA:CR40341	0.397371	2.46472	4.04453	0.609395	0.542263	NA
lncRNA:CR40629	0.517692	-0.65905	2.5618	-0.25726	0.796978	NA
lncRNA:CR40719	1.16394	0.0794047	1.84812	0.0429652	0.965729	NA
lncRNA:CR40947	0.163969	-0.295039	4.08047	-0.0723052	0.942359	NA
lncRNA:CR42736	0.949963	0.871242	1.95906	0.444724	0.656519	NA
lncRNA:CR42790	0.854914	0.78982	3.03687	0.260077	0.794805	NA
lncRNA:CR42791	0.494622	-0.348295	2.67591	-0.130159	0.89644	NA
lncRNA:CR43104	0.105033	-0.295039	4.08047	-0.0723052	0.942359	NA
lncRNA:CR43146	0.876748	2.4775	2.3262	1.06504	0.286856	NA
lncRNA:CR43239	0.529522	-0.23881	2.61207	-0.0914256	0.927154	NA
lncRNA:CR43250	0.822913	0.956098	2.43327	0.392927	0.694373	NA
lncRNA:CR43262	1.15566	-2.14877	1.80369	-1.19132	0.233527	NA
lncRNA:CR43287	1.40917	1.62705	1.73836	0.935969	0.349289	NA
lncRNA:CR43302	1.00604	0.185992	2.27357	0.0818061	0.934801	NA
lncRNA:CR43357	0.529339	1.50835	3.28351	0.45937	0.645969	NA
lncRNA:CR43358	0	NA	NA	NA	NA	NA
lncRNA:CR43404	0	NA	NA	NA	NA	NA
lncRNA:CR43412	0	NA	NA	NA	NA	NA
lncRNA:CR43423	0	NA	NA	NA	NA	NA
lncRNA:CR43453	0.131968	-0.295039	4.08047	-0.0723052	0.942359	NA
lncRNA:CR43455	0	NA	NA	NA	NA	NA
lncRNA:CR43456	0	NA	NA	NA	NA	NA
lncRNA:CR43457	0	NA	NA	NA	NA	NA
lncRNA:CR43458	0.90132	3.66436	2.76662	1.32449	0.18534	NA
lncRNA:CR43489	0.876748	2.4775	2.3262	1.06504	0.286856	NA
lncRNA:CR43490	0	NA	NA	NA	NA	NA
lncRNA:CR43491	0.237001	-1.06869	4.02503	-0.265512	0.790615	NA
lncRNA:CR43492	1.3296	0.0594082	1.87644	0.0316601	0.974743	NA
lncRNA:CR43613	0.720426	-0.981556	2.47275	-0.396949	0.691405	NA
lncRNA:CR43624	0.793275	0.0213224	3.078	0.00692734	0.994473	NA
lncRNA:CR43633	0.45635	1.38486	3.3961	0.407779	0.683436	NA
lncRNA:CR43660	1.59771	1.69322	1.71758	0.985817	0.324223	NA
lncRNA:CR43684	0.867957	1.48789	2.34383	0.63481	0.525553	NA
lncRNA:CR43700	0.131968	-0.295039	4.08047	-0.0723052	0.942359	NA
lncRNA:CR43706	1.06567	0.8148	1.91065	0.426451	0.669779	NA
lncRNA:CR43713	0.435686	-0.125551	2.7032	-0.0464455	0.962955	NA
lncRNA:CR43714	0	NA	NA	NA	NA	NA
lncRNA:CR43715	0.210066	-0.95275	4.05701	-0.23484	0.814333	NA
lncRNA:CR43724	0.684068	-2.5911	2.91355	-0.889325	0.373828	NA
lncRNA:CR43769	1.54756	2.52121	1.79326	1.40594	0.159742	NA
lncRNA:CR43793	1.275	-0.204732	1.79954	-0.113769	0.909421	NA
lncRNA:CR43834	0.163969	-0.295039	4.08047	-0.0723052	0.942359	NA
lncRNA:CR43838	0.362654	0.666734	3.59562	0.18543	0.852892	NA
lncRNA:CR43840	1.65001	4.53012	2.32232	1.95068	0.0510945	NA
lncRNA:CR43846	0.362654	0.666734	3.59562	0.18543	0.852892	NA
lncRNA:CR43848	0.763977	1.17052	2.4307	0.481557	0.630121	NA
lncRNA:CR43892	0.330653	0.666734	3.68958	0.180707	0.856598	NA
lncRNA:CR43911	0	NA	NA	NA	NA	NA
lncRNA:CR43913	1.29226	2.08042	1.92759	1.07929	0.280459	NA
lncRNA:CR43914	1.23812	-0.918015	1.59821	-0.574402	0.565696	NA
lncRNA:CR43917	0	NA	NA	NA	NA	NA
lncRNA:CR43930	0.397371	2.46472	4.04453	0.609395	0.542263	NA
lncRNA:CR43949	0.163969	-0.295039	4.08047	-0.0723052	0.942359	NA
lncRNA:CR43978	1.35124	1.46794	1.51828	0.966846	0.333621	NA
lncRNA:CR43984	0	NA	NA	NA	NA	NA
lncRNA:CR43987	1.3271	-3.54268	1.89475	-1.86974	0.0615203	NA
lncRNA:CR43992	0.490757	-0.538738	3.3645	-0.160124	0.872783	NA
lncRNA:CR44016	1.09477	0.549962	1.72648	0.318545	0.750071	NA
lncRNA:CR44033	0.623875	-2.41164	3.15068	-0.765434	0.444013	NA
lncRNA:CR44050	1.31723	-1.29261	1.72118	-0.751004	0.45265	NA
lncRNA:CR44051	0.362654	0.666734	3.59562	0.18543	0.852892	NA
lncRNA:CR44057	0.56134	1.5088	3.23577	0.466289	0.641009	NA
lncRNA:CR44084	0	NA	NA	NA	NA	NA
lncRNA:CR44089	0	NA	NA	NA	NA	NA
lncRNA:CR44096	0.44466	-0.240457	2.71451	-0.0885822	0.929414	NA
lncRNA:CR44097	0	NA	NA	NA	NA	NA
lncRNA:CR44103	1.2645	-2.24805	2.36489	-0.950595	0.34181	NA
lncRNA:CR44113	0.327938	-1.47298	4.01617	-0.366762	0.713797	NA
lncRNA:CR44117	0	NA	NA	NA	NA	NA
lncRNA:CR44118	0	NA	NA	NA	NA	NA
lncRNA:CR44120	1.30439	-1.33297	1.76083	-0.757012	0.449042	NA
lncRNA:CR44121	0.237001	-1.06869	4.02503	-0.265512	0.790615	NA
lncRNA:CR44126	1.34395	1.90411	1.84927	1.02965	0.303172	NA
lncRNA:CR44172	1.28181	-0.105128	1.55508	-0.0676027	0.946102	NA
lncRNA:CR44173	0.26052	1.62851	4.08047	0.399099	0.68982	NA
lncRNA:CR44183	0.175659	1.62851	4.08047	0.399099	0.68982	NA
lncRNA:CR44184	0.436179	2.56985	3.37873	0.760598	0.446897	NA
lncRNA:CR44190	0.175659	1.62851	4.08047	0.399099	0.68982	NA
lncRNA:CR44200	0.529339	1.50835	3.28351	0.45937	0.645969	NA
lncRNA:CR44209	1.10255	1.6655	1.72142	0.967512	0.333288	NA
lncRNA:CR44212	0.859726	-1.64516	2.27381	-0.723526	0.469357	NA
lncRNA:CR44213	0.175659	1.62851	4.08047	0.399099	0.68982	NA
lncRNA:CR44219	0	NA	NA	NA	NA	NA
lncRNA:CR44233	1.20947	0.823865	2.3247	0.354396	0.723042	NA
lncRNA:CR44234	0	NA	NA	NA	NA	NA
lncRNA:CR44256	0.436179	2.56985	3.37873	0.760598	0.446897	NA
lncRNA:CR44258	0.374344	2.40365	3.49297	0.688139	0.491366	NA
lncRNA:CR44260	0.131968	-0.295039	4.08047	-0.0723052	0.942359	NA
lncRNA:CR44262	0.833941	-2.83604	2.18587	-1.29744	0.19448	NA
lncRNA:CR44263	0.210066	-0.95275	4.05701	-0.23484	0.814333	NA
lncRNA:CR44276	0.853412	-0.314822	2.004	-0.157097	0.875168	NA
lncRNA:CR44285	1.59432	0.562762	1.40991	0.399148	0.689784	NA
lncRNA:CR44288	0.927593	-1.65531	2.00549	-0.825389	0.409151	NA
lncRNA:CR44289	0.728908	-2.63196	2.34309	-1.12329	0.261316	NA
lncRNA:CR44301	1.55188	-0.804772	1.76212	-0.456707	0.647882	NA
lncRNA:CR44308	1.49815	-1.27978	1.51487	-0.844816	0.398214	NA
lncRNA:CR44310	1.47949	0.514284	1.56594	0.328418	0.742595	NA
lncRNA:CR44312	1.2899	3.08893	1.79392	1.72189	0.08509	NA
lncRNA:CR44315	0.175659	1.62851	4.08047	0.399099	0.68982	NA
lncRNA:CR44322	0.506003	-2.14114	2.46636	-0.868136	0.38532	NA
lncRNA:CR44339	1.56051	-1.54431	1.74418	-0.885406	0.375938	NA
lncRNA:CR44345	0.540719	-0.660102	2.53662	-0.260229	0.794687	NA
lncRNA:CR44350	1.25944	-2.24028	2.26392	-0.989557	0.32239	NA
lncRNA:CR44361	0.412659	-0.124704	2.7363	-0.045574	0.96365	NA
lncRNA:CR44387	0.719726	3.27663	2.97156	1.10266	0.270173	NA
lncRNA:CR44389	0.175659	1.62851	4.08047	0.399099	0.68982	NA
lncRNA:CR44393	0.629489	-0.742945	2.47454	-0.300236	0.763997	NA
lncRNA:CR44400	1.10615	-0.651916	1.67578	-0.389021	0.69726	NA
lncRNA:CR44410	0	NA	NA	NA	NA	NA
lncRNA:CR44419	1.64442	0.167645	1.87204	0.0895517	0.928643	NA
lncRNA:CR44432	0.175659	1.62851	4.08047	0.399099	0.68982	NA
lncRNA:CR44446	0.813939	1.11165	2.35803	0.471435	0.63733	NA
lncRNA:CR44450	0.263936	-1.19792	4.03869	-0.296611	0.766763	NA
lncRNA:CR44452	1.06765	1.50416	1.95745	0.768426	0.442234	NA
lncRNA:CR44457	0.210066	-0.95275	4.05701	-0.23484	0.814333	NA
lncRNA:CR44459	0	NA	NA	NA	NA	NA
lncRNA:CR44462	0	NA	NA	NA	NA	NA
lncRNA:CR44464	0.26052	1.62851	4.08047	0.399099	0.68982	NA
lncRNA:CR44467	0.647254	0.398096	2.53785	0.156863	0.875353	NA
lncRNA:CR44479	0	NA	NA	NA	NA	NA
lncRNA:CR44480	0.210066	-0.95275	4.05701	-0.23484	0.814333	NA
lncRNA:CR44481	0.105033	-0.295039	4.08047	-0.0723052	0.942359	NA
lncRNA:CR44488	0.588318	0.61463	2.54519	0.241487	0.809178	NA
lncRNA:CR44492	1.02791	0.127186	2.28025	0.0557773	0.955519	NA
lncRNA:CR44500	0.163969	-0.295039	4.08047	-0.0723052	0.942359	NA
lncRNA:CR44501	0.623175	1.65059	2.54419	0.648767	0.516489	NA
lncRNA:CR44502	1.16495	-0.178311	1.78038	-0.100153	0.920223	NA
lncRNA:CR44503	1.03224	3.83196	2.12759	1.80108	0.0716902	NA
lncRNA:CR44504	1.24901	-3.4486	1.85151	-1.86258	0.0625209	NA
lncRNA:CR44508	0.339627	0.666734	3.66589	0.181875	0.855681	NA
lncRNA:CR44524	1.12562	1.23728	1.84179	0.671779	0.501724	NA
lncRNA:CR44534	1.60141	-0.0863049	2.88294	-0.0299364	0.976118	NA
lncRNA:CR44536	0	NA	NA	NA	NA	NA
lncRNA:CR44538	1.1246	0.682414	1.92495	0.354509	0.722957	NA
lncRNA:CR44541	0.62659	-0.903579	2.52377	-0.358028	0.720322	NA
lncRNA:CR44542	1.21439	1.23452	1.79104	0.689272	0.490652	NA
lncRNA:CR44543	1.43716	1.00087	1.73289	0.577575	0.563551	NA
lncRNA:CR44545	0.280692	0.666733	3.87566	0.172031	0.863413	NA
lncRNA:CR44546	0.263936	-1.19792	4.03869	-0.296611	0.766763	NA
lncRNA:CR44547	0.676595	-1.17403	2.46987	-0.475342	0.634543	NA
lncRNA:CR44548	0	NA	NA	NA	NA	NA
lncRNA:CR44549	0.237001	-1.06869	4.02503	-0.265512	0.790615	NA
lncRNA:CR44550	0	NA	NA	NA	NA	NA
lncRNA:CR44551	0.131968	-0.295039	4.08047	-0.0723052	0.942359	NA
lncRNA:CR44555	0	NA	NA	NA	NA	NA
lncRNA:CR44557	0.163969	-0.295039	4.08047	-0.0723052	0.942359	NA
lncRNA:CR44565	0.752287	-0.0534731	2.06088	-0.0259468	0.9793	NA
lncRNA:CR44568	0.163969	-0.295039	4.08047	-0.0723052	0.942359	NA
lncRNA:CR44575	0.544627	-0.741369	2.5557	-0.290084	0.771752	NA
lncRNA:CR44576	0	NA	NA	NA	NA	NA
lncRNA:CR44577	0	NA	NA	NA	NA	NA
lncRNA:CR44578	0	NA	NA	NA	NA	NA
lncRNA:CR44579	0	NA	NA	NA	NA	NA
lncRNA:CR44584	0.40097	-1.78945	2.66541	-0.671359	0.501992	NA
lncRNA:CR44585	0.658944	1.9417	3.11804	0.622731	0.533461	NA
lncRNA:CR44586	0.871373	-0.260886	2.27202	-0.114826	0.908583	NA
lncRNA:CR44588	1.26505	-0.951841	1.64795	-0.57759	0.563541	NA
lncRNA:CR44602	1.06246	-1.82346	1.82074	-1.00149	0.316588	NA
lncRNA:CR44604	0.860876	-2.87649	2.18743	-1.31501	0.188506	NA
lncRNA:CR44605	0.269002	-1.21316	3.90194	-0.310913	0.755867	NA
lncRNA:CR44613	1.22573	0.393563	1.63238	0.241098	0.809479	NA
lncRNA:CR44616	1.40379	-0.0630626	1.7615	-0.0358005	0.971441	NA
lncRNA:CR44618	0.58441	0.758228	2.54092	0.298407	0.765393	NA
lncRNA:CR44621	0.796874	-2.78745	2.28744	-1.21859	0.222999	NA
lncRNA:CR44626	1.07055	1.72619	1.72557	1.00036	0.317138	NA
lncRNA:CR44628	0.175659	1.62851	4.08047	0.399099	0.68982	NA
lncRNA:CR44629	0.26052	1.62851	4.08047	0.399099	0.68982	NA
lncRNA:CR44630	0.26052	1.62851	4.08047	0.399099	0.68982	NA
lncRNA:CR44633	0.761457	-1.17485	2.40786	-0.487921	0.625605	NA
lncRNA:CR44634	0.198685	1.62851	4.08047	0.399099	0.68982	NA
lncRNA:CR44635	1.33665	0.549073	1.59156	0.34499	0.730102	NA
lncRNA:CR44645	0.502404	1.5079	3.33159	0.452608	0.650831	NA
lncRNA:CR44646	0.131968	-0.295039	4.08047	-0.0723052	0.942359	NA
lncRNA:CR44647	0	NA	NA	NA	NA	NA
lncRNA:CR44648	0	NA	NA	NA	NA	NA
lncRNA:CR44651	1.55605	1.19095	1.77421	0.671252	0.50206	NA
lncRNA:CR44654	0.93809	0.767206	2.30961	0.332179	0.739754	NA
lncRNA:CR44655	1.05325	-0.670713	2.9988	-0.22366	0.823022	NA
lncRNA:CR44657	0.884255	-0.465526	1.96149	-0.237333	0.812398	NA
lncRNA:CR44661	0	NA	NA	NA	NA	NA
lncRNA:CR44663	0.395904	-1.78257	3.99533	-0.446162	0.65548	NA
lncRNA:CR44664	0.506312	1.4595	2.61428	0.55828	0.576653	NA
lncRNA:CR44669	1.60026	0.507982	1.75965	0.288683	0.772824	NA
lncRNA:CR44672	0.524456	-0.236343	3.30837	-0.0714379	0.943049	NA
lncRNA:CR44675	0.392488	0.666734	3.50784	0.19007	0.849255	NA
lncRNA:CR44679	1.47005	-1.30478	1.61478	-0.808025	0.419076	NA
lncRNA:CR44680	0.26052	1.62851	4.08047	0.399099	0.68982	NA
lncRNA:CR44683	0	NA	NA	NA	NA	NA
lncRNA:CR44688	0.728024	2.09014	3.07701	0.679277	0.496962	NA
lncRNA:CR44689	0.175659	1.62851	4.08047	0.399099	0.68982	NA
lncRNA:CR44693	0.351317	2.33667	4.05348	0.57646	0.564305	NA
lncRNA:CR44694	0.131968	-0.295039	4.08047	-0.0723052	0.942359	NA
lncRNA:CR44695	0.615253	0.484874	3.19949	0.151547	0.879544	NA
lncRNA:CR44696	0.435686	-0.125551	2.7032	-0.0464455	0.962955	NA
lncRNA:CR44701	0.85746	-1.37022	2.41025	-0.568496	0.569698	NA
lncRNA:CR44705	1.41209	-0.457514	2.07731	-0.220243	0.825682	NA
lncRNA:CR44707	0.725661	3.35325	2.89559	1.15805	0.246842	NA
lncRNA:CR44708	0.813629	-1.51502	1.94501	-0.778925	0.436024	NA
lncRNA:CR44711	1.14711	2.84366	2.90093	0.98026	0.326958	NA
lncRNA:CR44712	0.459206	2.63455	3.34564	0.787456	0.431015	NA
lncRNA:CR44713	0	NA	NA	NA	NA	NA
lncRNA:CR44714	0.436179	2.56985	3.37873	0.760598	0.446897	NA
lncRNA:CR44715	0.374035	-1.7035	3.51118	-0.485165	0.62756	NA
lncRNA:CR44716	0	NA	NA	NA	NA	NA
lncRNA:CR44719	0	NA	NA	NA	NA	NA
lncRNA:CR44721	0.280692	0.666733	3.87566	0.172031	0.863413	NA
lncRNA:CR44722	0	NA	NA	NA	NA	NA
lncRNA:CR44723	0.643037	-2.47965	2.99084	-0.829079	0.40706	NA
lncRNA:CR44726	0.198685	1.62851	4.08047	0.399099	0.68982	NA
lncRNA:CR44736	1.18135	-1.01237	1.87145	-0.540956	0.588538	NA
lncRNA:CR44737	1.34598	2.09074	1.89927	1.10081	0.270979	NA
lncRNA:CR44738	0.957219	3.69102	2.79691	1.31968	0.186943	NA
lncRNA:CR44740	1.36754	0.167134	1.82493	0.0915836	0.927029	NA
lncRNA:CR44742	0	NA	NA	NA	NA	NA
lncRNA:CR44747	0.515286	1.38717	3.28684	0.422037	0.672998	NA
lncRNA:CR44755	0	NA	NA	NA	NA	NA
lncRNA:CR44760	0.198685	1.62851	4.08047	0.399099	0.68982	NA
lncRNA:CR44762	1.1365	-2.08145	1.87981	-1.10726	0.26818	NA
lncRNA:CR44765	0.506312	1.4595	2.61428	0.55828	0.576653	NA
lncRNA:CR44768	0.105033	-0.295039	4.08047	-0.0723052	0.942359	NA
lncRNA:CR44769	0	NA	NA	NA	NA	NA
lncRNA:CR44770	1.42787	-0.455589	1.7043	-0.267318	0.789224	NA
lncRNA:CR44771	0.479377	1.45852	2.64564	0.551294	0.581432	NA
lncRNA:CR44773	0.962353	-0.694397	1.90727	-0.364079	0.715799	NA
lncRNA:CR44781	0.953871	0.761924	1.9027	0.400443	0.68883	NA
lncRNA:CR44783	1.10001	3.94877	2.54812	1.54968	0.121218	NA
lncRNA:CR44787	0.210066	-0.95275	4.05701	-0.23484	0.814333	NA
lncRNA:CR44788	0.342034	-1.59571	3.57752	-0.446039	0.655569	NA
lncRNA:CR44791	1.09432	-0.964712	1.80328	-0.534977	0.592666	NA
lncRNA:CR44800	1.28132	-1.1772	1.56327	-0.753034	0.451429	NA
lncRNA:CR44802	0	NA	NA	NA	NA	NA
lncRNA:CR44805	1.40763	3.1711	2.82344	1.12313	0.261382	NA
lncRNA:CR44810	1.59753	2.46421	1.56374	1.57584	0.115063	NA
lncRNA:CR44820	0.330653	0.666734	3.68958	0.180707	0.856598	NA
lncRNA:CR44860	0.564939	-2.26919	2.44746	-0.927161	0.353843	NA
lncRNA:CR44862	1.03565	1.57523	2.27525	0.692332	0.488729	NA
lncRNA:CR44863	1.3375	4.22706	2.04166	2.0704	0.0384149	NA
lncRNA:CR44865	0	NA	NA	NA	NA	NA
lncRNA:CR44867	0.965209	-0.240276	1.74779	-0.137474	0.890656	NA
lncRNA:CR44885	0.657891	3.16775	3.01144	1.0519	0.292843	NA
lncRNA:CR44898	0	NA	NA	NA	NA	NA
lncRNA:CR44931	0.611036	-2.42231	2.35882	-1.02692	0.304459	NA
lncRNA:CR44938	1.03263	-1.86507	1.89794	-0.982679	0.325765	NA
lncRNA:CR44941	0.315099	-1.48594	4.01521	-0.370078	0.711325	NA
lncRNA:CR44942	0	NA	NA	NA	NA	NA
lncRNA:CR44945	0.693351	0.0829833	2.41064	0.0344238	0.972539	NA
lncRNA:CR44946	1.30943	0.51874	2.89958	0.178902	0.858015	NA
lncRNA:CR44949	1.58824	0.738709	1.39538	0.529396	0.596531	NA
lncRNA:CR44952	0	NA	NA	NA	NA	NA
lncRNA:CR44970	1.16459	-2.08045	1.79607	-1.15834	0.246726	NA
lncRNA:CR44985	0.549693	-0.746552	2.55203	-0.292533	0.769879	NA
lncRNA:CR44986	0	NA	NA	NA	NA	NA
lncRNA:CR45010	0	NA	NA	NA	NA	NA
lncRNA:CR45022	1.3704	0.581154	1.59327	0.364756	0.715294	NA
lncRNA:CR45031	1.3331	2.2988	2.04546	1.12385	0.261076	NA
lncRNA:CR45037	0.525165	-2.21045	3.97284	-0.556391	0.577944	NA
lncRNA:CR45040	0	NA	NA	NA	NA	NA
lncRNA:CR45109	0	NA	NA	NA	NA	NA
lncRNA:CR45111	1.07922	-0.602469	1.90069	-0.316973	0.751264	NA
lncRNA:CR45112	0.688425	-0.902171	2.47313	-0.36479	0.715269	NA
lncRNA:CR45113	0.459206	2.63455	3.34564	0.787456	0.431015	NA
lncRNA:CR45114	0.564239	1.65268	2.59441	0.637015	0.524115	NA
lncRNA:CR45123	1.25736	1.92038	2.84348	0.67536	0.499447	NA
lncRNA:CR45168	0.989288	-0.736371	1.85474	-0.39702	0.691352	NA
lncRNA:CR45169	1.27674	-0.10651	1.60291	-0.0664479	0.947021	NA
lncRNA:CR45176	1.21781	-0.0181288	1.77531	-0.0102117	0.991852	NA
lncRNA:CR45197	0	NA	NA	NA	NA	NA
lncRNA:CR45204	0	NA	NA	NA	NA	NA
lncRNA:CR45216	0.385724	0.00010316	3.55362	2.90295e-05	0.999977	NA
lncRNA:CR45221	0.898491	-1.5153	1.91412	-0.791643	0.428569	NA
lncRNA:CR45222	1.55828	-1.41634	1.8149	-0.780397	0.435157	NA
lncRNA:CR45225	0	NA	NA	NA	NA	NA
lncRNA:CR45229	0	NA	NA	NA	NA	NA
lncRNA:CR45239	0.175659	1.62851	4.08047	0.399099	0.68982	NA
lncRNA:CR45240	0.280692	0.666733	3.87566	0.172031	0.863413	NA
lncRNA:CR45250	0.105033	-0.295039	4.08047	-0.0723052	0.942359	NA
lncRNA:CR45251	1.62866	-2.63428	2.04897	-1.28566	0.19856	NA
lncRNA:CR45253	0	NA	NA	NA	NA	NA
lncRNA:CR45254	0.436179	2.56985	3.37873	0.760598	0.446897	NA
lncRNA:CR45255	0.198685	1.62851	4.08047	0.399099	0.68982	NA
lncRNA:CR45258	0.602554	-0.662787	2.47577	-0.26771	0.788923	NA
lncRNA:CR45259	0	NA	NA	NA	NA	NA
lncRNA:CR45261	1.39413	-0.500393	1.56418	-0.319908	0.749038	NA
lncRNA:CR45278	1.26094	2.98155	1.91278	1.55875	0.119056	NA
lncRNA:CR45282	1.2139	0.0446713	1.58403	0.028201	0.977502	NA
lncRNA:CR45287	0	NA	NA	NA	NA	NA
lncRNA:CR45288	0	NA	NA	NA	NA	NA
lncRNA:CR45289	0.412659	-0.124704	2.7363	-0.045574	0.96365	NA
lncRNA:CR45292	0.559873	-2.27208	3.20253	-0.709465	0.478036	NA
lncRNA:CR45297	0.895385	3.59412	2.21004	1.62627	0.103892	NA
lncRNA:CR45299	0	NA	NA	NA	NA	NA
lncRNA:CR45317	0.280692	0.666733	3.87566	0.172031	0.863413	NA
lncRNA:CR45318	0.198685	1.62851	4.08047	0.399099	0.68982	NA
lncRNA:CR45319	0.922527	-1.66463	2.31544	-0.718925	0.472187	NA
lncRNA:CR45323	0.611345	0.665742	2.17051	0.306722	0.759055	NA
lncRNA:CR45329	0.163969	-0.295039	4.08047	-0.0723052	0.942359	NA
lncRNA:CR45331	1.31007	2.27662	2.07469	1.09733	0.272497	NA
lncRNA:CR45351	0.131968	-0.295039	4.08047	-0.0723052	0.942359	NA
lncRNA:CR45352	0.351317	2.33667	4.05348	0.57646	0.564305	NA
lncRNA:CR45353	0.926936	0.864855	2.30022	0.375988	0.706926	NA
lncRNA:CR45354	0.945597	-1.78483	1.89449	-0.942117	0.346133	NA
lncRNA:CR45355	1.21149	1.05377	1.5044	0.70046	0.48364	NA
lncRNA:CR45356	0.385724	0.00010316	3.55362	2.90295e-05	0.999977	NA
lncRNA:CR45357	0.365553	0.666734	3.58166	0.186152	0.852325	NA
lncRNA:CR45369	1.2266	0.579142	1.82337	0.317621	0.750772	NA
lncRNA:CR45370	0.988728	1.37533	2.01129	0.683806	0.494098	NA
lncRNA:CR45373	0	NA	NA	NA	NA	NA
lncRNA:CR45374	0	NA	NA	NA	NA	NA
lncRNA:CR45381	0.280692	0.666733	3.87566	0.172031	0.863413	NA
lncRNA:CR45389	0.728908	-2.63196	2.34309	-1.12329	0.261316	NA
lncRNA:CR45390	1.51033	0.398845	1.45802	0.273553	0.784428	NA
lncRNA:CR45393	1.37836	0.731568	1.53463	0.476707	0.633571	NA
lncRNA:CR45394	0.327938	-1.47298	4.01617	-0.366762	0.713797	NA
lncRNA:CR45395	0.684068	-2.5911	2.91355	-0.889325	0.373828	NA
lncRNA:CR45401	0.787004	1.21928	2.02013	0.603563	0.546134	NA
lncRNA:CR45402	1.43475	2.05733	1.90751	1.07854	0.280792	NA
lncRNA:CR45403	0.500937	-2.12925	3.26118	-0.652908	0.513815	NA
lncRNA:CR45404	1.32057	0.166087	1.9146	0.0867479	0.930872	NA
lncRNA:CR45405	1.07125	-0.767831	1.69193	-0.453819	0.649959	NA
lncRNA:CR45407	0.374344	2.40365	3.49297	0.688139	0.491366	NA
lncRNA:CR45416	0.342034	-1.59571	3.57752	-0.446039	0.655569	NA
lncRNA:CR45420	0.643037	-2.47965	2.99084	-0.829079	0.40706	NA
lncRNA:CR45427	0.175659	1.62851	4.08047	0.399099	0.68982	NA
lncRNA:CR45439	0.315099	-1.48594	4.01521	-0.370078	0.711325	NA
lncRNA:CR45440	0.131968	-0.295039	4.08047	-0.0723052	0.942359	NA
lncRNA:CR45441	0.40097	-1.78945	2.66541	-0.671359	0.501992	NA
lncRNA:CR45442	0	NA	NA	NA	NA	NA
lncRNA:CR45443	0	NA	NA	NA	NA	NA
lncRNA:CR45446	0	NA	NA	NA	NA	NA
lncRNA:CR45453	0	NA	NA	NA	NA	NA
lncRNA:CR45454	0.351317	2.33667	4.05348	0.57646	0.564305	NA
lncRNA:CR45456	1.21199	2.88182	2.1518	1.33926	0.180486	NA
lncRNA:CR45457	0	NA	NA	NA	NA	NA
lncRNA:CR45462	0.766523	-1.18319	2.0153	-0.587103	0.557134	NA
lncRNA:CR45463	0.517692	-0.65905	2.5618	-0.25726	0.796978	NA
lncRNA:CR45471	0.362654	0.666734	3.59562	0.18543	0.852892	NA
lncRNA:CR45475	0.918972	0.613789	1.91107	0.321176	0.748077	NA
lncRNA:CR45483	1.34245	0.851865	1.57379	0.541282	0.588313	NA
lncRNA:CR45500	0.131968	-0.295039	4.08047	-0.0723052	0.942359	NA
lncRNA:CR45503	0.303718	0.666734	3.78453	0.176174	0.860158	NA
lncRNA:CR45504	0	NA	NA	NA	NA	NA
lncRNA:CR45505	0	NA	NA	NA	NA	NA
lncRNA:CR45507	1.55328	4.39635	1.91578	2.29481	0.0217443	NA
lncRNA:CR45508	1.57686	1.67841	1.47734	1.1361	0.255913	NA
lncRNA:CR45509	0.105033	-0.295039	4.08047	-0.0723052	0.942359	NA
lncRNA:CR45510	0.26052	1.62851	4.08047	0.399099	0.68982	NA
lncRNA:CR45511	0.105033	-0.295039	4.08047	-0.0723052	0.942359	NA
lncRNA:CR45512	1.60956	-0.0770898	1.44217	-0.0534539	0.95737	NA
lncRNA:CR45513	0.899509	-0.493261	2.41573	-0.204187	0.838207	NA
lncRNA:CR45515	0.307627	0.666734	3.77003	0.176851	0.859625	NA
lncRNA:CR45516	0.26052	1.62851	4.08047	0.399099	0.68982	NA
lncRNA:CR45523	0.842971	-2.88404	2.75772	-1.0458	0.295651	NA
lncRNA:CR45526	0.26052	1.62851	4.08047	0.399099	0.68982	NA
lncRNA:CR45527	1.30825	-1.20754	1.57007	-0.769098	0.441835	NA
lncRNA:CR45532	0.327938	-1.47298	4.01617	-0.366762	0.713797	NA
lncRNA:CR45536	0.280692	0.666733	3.87566	0.172031	0.863413	NA
lncRNA:CR45539	0.635564	-0.984884	2.53952	-0.387824	0.698147	NA
lncRNA:CR45541	0	NA	NA	NA	NA	NA
lncRNA:CR45550	0	NA	NA	NA	NA	NA
lncRNA:CR45569	0.163969	-0.295039	4.08047	-0.0723052	0.942359	NA
lncRNA:CR45575	1.30854	4.15981	2.48691	1.67268	0.0943898	NA
lncRNA:CR45583	0.748379	0.0588491	2.05066	0.0286977	0.977106	NA
lncRNA:CR45587	0.210066	-0.95275	4.05701	-0.23484	0.814333	NA
lncRNA:CR45592	0.163969	-0.295039	4.08047	-0.0723052	0.942359	NA
lncRNA:CR45594	0.210066	-0.95275	4.05701	-0.23484	0.814333	NA
lncRNA:CR45607	0.997519	2.5558	1.94629	1.31316	0.189128	NA
lncRNA:CR45610	0.5521	-2.28691	3.16248	-0.723138	0.469595	NA
lncRNA:CR45614	0.632905	-2.46448	3.09839	-0.795406	0.426377	NA
lncRNA:CR45615	0.731623	-1.23749	2.04654	-0.604676	0.545394	NA
lncRNA:CR45616	0.762924	2.19723	2.40829	0.912363	0.361577	NA
lncRNA:CR45617	0.163969	-0.295039	4.08047	-0.0723052	0.942359	NA
lncRNA:CR45619	1.49583	3.30701	2.76699	1.19517	0.232021	NA
lncRNA:CR45624	0.303718	0.666734	3.78453	0.176174	0.860158	NA
lncRNA:CR45625	1.15717	-0.246462	2.87831	-0.0856272	0.931763	NA
lncRNA:CR45626	0.131968	-0.295039	4.08047	-0.0723052	0.942359	NA
lncRNA:CR45631	0.521041	2.80719	4.01589	0.69902	0.484539	NA
lncRNA:CR45632	1.25282	-3.42475	2.79675	-1.22454	0.220747	NA
lncRNA:CR45633	1.2615	0.70259	1.75675	0.399938	0.689202	NA
lncRNA:CR45638	1.5149	-0.508427	1.39134	-0.365423	0.714796	NA
lncRNA:CR45642	1.04432	-0.726971	1.68563	-0.431275	0.666268	NA
lncRNA:CR45644	0.867499	-1.61335	2.4179	-0.667254	0.50461	NA
lncRNA:CR45645	1.0581	-3.22241	2.05979	-1.56444	0.117714	NA
lncRNA:CR45646	0.860176	0.132932	1.83529	0.0724312	0.942259	NA
lncRNA:CR45651	0.568147	1.59506	2.57739	0.618867	0.536004	NA
lncRNA:CR45652	0.59579	-0.945681	3.24314	-0.291594	0.770597	NA
lncRNA:CR45655	0.362654	0.666734	3.59562	0.18543	0.852892	NA
lncRNA:CR45656	1.28062	0.793655	1.56911	0.5058	0.612997	NA
lncRNA:CR45657	0.436179	2.56985	3.37873	0.760598	0.446897	NA
lncRNA:CR45658	0.105033	-0.295039	4.08047	-0.0723052	0.942359	NA
lncRNA:CR45665	0.513784	-0.540011	3.32175	-0.162568	0.870858	NA
lncRNA:CR45666	0.397371	2.46472	4.04453	0.609395	0.542263	NA
lncRNA:CR45667	0.210066	-0.95275	4.05701	-0.23484	0.814333	NA
lncRNA:CR45671	0	NA	NA	NA	NA	NA
lncRNA:CR45672	0	NA	NA	NA	NA	NA
lncRNA:CR45673	0.131968	-0.295039	4.08047	-0.0723052	0.942359	NA
lncRNA:CR45674	0.131968	-0.295039	4.08047	-0.0723052	0.942359	NA
lncRNA:CR45678	0.538004	-2.215	3.14986	-0.703207	0.481926	NA
lncRNA:CR45679	0.374344	2.40365	3.49297	0.688139	0.491366	NA
lncRNA:CR45680	0	NA	NA	NA	NA	NA
lncRNA:CR45688	1.00098	0.192628	2.20498	0.0873604	0.930385	NA
lncRNA:CR45689	0.763624	-1.29364	2.04917	-0.631301	0.527844	NA
lncRNA:CR45694	0	NA	NA	NA	NA	NA
lncRNA:CR45695	0.997519	2.5558	1.94629	1.31316	0.189128	NA
lncRNA:CR45696	0.374344	2.40365	3.49297	0.688139	0.491366	NA
lncRNA:CR45703	0	NA	NA	NA	NA	NA
lncRNA:CR45704	0.131968	-0.295039	4.08047	-0.0723052	0.942359	NA
lncRNA:CR45707	1.60736	0.859864	1.78764	0.481006	0.630512	NA
lncRNA:CR45708	0.459206	2.63455	3.34564	0.787456	0.431015	NA
lncRNA:CR45709	0	NA	NA	NA	NA	NA
lncRNA:CR45710	0	NA	NA	NA	NA	NA
lncRNA:CR45717	1.49707	1.6146	1.6787	0.961819	0.336141	NA
lncRNA:CR45718	0	NA	NA	NA	NA	NA
lncRNA:CR45719	1.57454	-2.6136	1.71604	-1.52304	0.127749	NA
lncRNA:CR45722	0.105033	-0.295039	4.08047	-0.0723052	0.942359	NA
lncRNA:CR45723	0.198685	1.62851	4.08047	0.399099	0.68982	NA
lncRNA:CR45724	0.26052	1.62851	4.08047	0.399099	0.68982	NA
lncRNA:CR45725	0.696699	3.23418	2.98508	1.08345	0.278609	NA
lncRNA:CR45727	0	NA	NA	NA	NA	NA
lncRNA:CR45728	0.5521	-2.28691	3.16248	-0.723138	0.469595	NA
lncRNA:CR45729	0.131968	-0.295039	4.08047	-0.0723052	0.942359	NA
lncRNA:CR45731	0.500937	-2.12925	3.26118	-0.652908	0.513815	NA
lncRNA:CR45733	0.210066	-0.95275	4.05701	-0.23484	0.814333	NA
lncRNA:CR45736	0.198685	1.62851	4.08047	0.399099	0.68982	NA
lncRNA:CR45737	0.490757	-0.538738	3.3645	-0.160124	0.872783	NA
lncRNA:CR45739	0.198685	1.62851	4.08047	0.399099	0.68982	NA
lncRNA:CR45743	0.269002	-1.21316	3.90194	-0.310913	0.755867	NA
lncRNA:CR45745	0.696699	3.23418	2.98508	1.08345	0.278609	NA
lncRNA:CR45747	0.342034	-1.59571	3.57752	-0.446039	0.655569	NA
lncRNA:CR45749	0.784288	-0.161866	2.41553	-0.0670105	0.946573	NA
lncRNA:CR45752	0.175659	1.62851	4.08047	0.399099	0.68982	NA
lncRNA:CR45753	0.315099	-1.48594	4.01521	-0.370078	0.711325	NA
lncRNA:CR45756	0.439595	-0.23633	3.47541	-0.0680006	0.945785	NA
lncRNA:CR45788	0.599655	-0.821301	2.15685	-0.380788	0.703361	NA
lncRNA:CR45791	0.295937	-1.33776	3.81947	-0.350248	0.726152	NA
lncRNA:CR45880	1.43143	-2.38323	1.69516	-1.40591	0.159751	NA
lncRNA:CR45883	0	NA	NA	NA	NA	NA
lncRNA:CR45887	1.61456	-2.61173	1.65771	-1.57551	0.11514	NA
lncRNA:CR45893	0	NA	NA	NA	NA	NA
lncRNA:CR45900	0.655036	2.01331	2.43413	0.827116	0.408171	NA
lncRNA:CR45913	0.752287	-0.0534731	2.06088	-0.0259468	0.9793	NA
lncRNA:CR45914	0.483285	1.38599	3.34127	0.414809	0.678282	NA
lncRNA:CR45917	0	NA	NA	NA	NA	NA
lncRNA:CR45918	0.667565	-1.09338	3.23998	-0.337464	0.735767	NA
lncRNA:CR45935	0.821903	1.40587	2.34738	0.598912	0.549232	NA
lncRNA:CR45936	1.14935	-0.954986	1.6433	-0.581141	0.561146	NA
lncRNA:CR45950	1.61127	0.763556	1.44635	0.52792	0.597555	NA
lncRNA:CR45975	0	NA	NA	NA	NA	NA
lncRNA:CR45996	1.23791	2.97098	2.17263	1.36746	0.171483	NA
lncRNA:CR46077	0.700115	0.69277	2.50546	0.276504	0.782161	NA
lncRNA:CR46078	0.471595	-0.349488	2.70401	-0.129248	0.897161	NA
lncRNA:CR46080	0.175659	1.62851	4.08047	0.399099	0.68982	NA
lncRNA:CR46086	1.3211	-0.341704	1.76262	-0.193861	0.846285	NA
lncRNA:CR46098	1.08885	-3.22122	2.85129	-1.12974	0.258586	NA
lncRNA:CR46130	0.198685	1.62851	4.08047	0.399099	0.68982	NA
lncRNA:CR46196	0.991627	1.73999	2.95132	0.589565	0.555482	NA
lncRNA:CR46197	0.693351	0.0829833	2.41064	0.0344238	0.972539	NA
lncRNA:CR46198	0.80124	0.279926	2.03203	0.137757	0.890433	NA
lncRNA:CR46199	0.719726	3.27663	2.97156	1.10266	0.270173	NA
lncRNA:CR46200	1.40209	-1.17254	1.56875	-0.747432	0.454803	NA
lncRNA:CR46202	0	NA	NA	NA	NA	NA
lncRNA:CR46206	0.994311	-0.519411	2.35674	-0.220394	0.825565	NA
lncRNA:CR46207	0.702634	3.29556	3.98492	0.827007	0.408233	NA
lncRNA:CR46209	0.521041	2.80719	4.01589	0.69902	0.484539	NA
lncRNA:CR46220	0.794476	-0.18236	2.43759	-0.0748116	0.940365	NA
lncRNA:CR46224	0	NA	NA	NA	NA	NA
lncRNA:CR46226	1.12513	0.0325354	1.84844	0.0176016	0.985957	NA
lncRNA:CR46227	0.131968	-0.295039	4.08047	-0.0723052	0.942359	NA
lncRNA:CR46228	0.532938	-2.20344	2.45771	-0.89654	0.369964	NA
lncRNA:CR46231	0.670281	0.486972	2.1636	0.225075	0.821921	NA
lncRNA:CR46233	0.163969	-0.295039	4.08047	-0.0723052	0.942359	NA
lncRNA:CR46240	1.26435	1.18305	1.6188	0.730817	0.464891	NA
lncRNA:CR46241	0.805148	0.164603	2.03784	0.0807733	0.935622	NA
lncRNA:CR46245	0.743004	-2.70227	2.18553	-1.23644	0.216297	NA
lncRNA:CR46252	1.42446	0.554319	1.74778	0.317156	0.751125	NA
lncRNA:CR46299	0	NA	NA	NA	NA	NA
lncRNA:CR46326	0.342034	-1.59571	3.57752	-0.446039	0.655569	NA
lncRNA:CR46328	0.965909	-3.04994	2.03055	-1.50202	0.133091	NA
lncRNA:CR46336	0	NA	NA	NA	NA	NA
lncRNA:CR46337	0	NA	NA	NA	NA	NA
lncRNA:CR46351	0.315099	-1.48594	4.01521	-0.370078	0.711325	NA
lncRNA:CR46393	0.295937	-1.33776	3.81947	-0.350248	0.726152	NA
lncRNA:CR46408	0	NA	NA	NA	NA	NA
lncRNA:CR46411	1.64415	-1.50834	1.56563	-0.963411	0.335341	NA
lncRNA:CR46416	0	NA	NA	NA	NA	NA
lncRNA:CR46449	0	NA	NA	NA	NA	NA
lncRNA:CR46455	0.175659	1.62851	4.08047	0.399099	0.68982	NA
lncRNA:CRG	0	NA	NA	NA	NA	NA
lncRNA:enrr	0	NA	NA	NA	NA	NA
lncRNA:osk	0	NA	NA	NA	NA	NA
lncRNA:SMRG	0	NA	NA	NA	NA	NA
lncRNA:sphinx	1.27594	-3.47437	1.83839	-1.8899	0.0587709	NA
lncRNA:TS1	0.983662	1.39238	2.34241	0.594422	0.55223	NA
lncRNA:TS14	0.362654	0.666734	3.59562	0.18543	0.852892	NA
lncRNA:TS18	0.491907	-2.0694	3.97954	-0.520009	0.603057	NA
lncRNA:TS2	0.26052	1.62851	4.08047	0.399099	0.68982	NA
lncRNA:TS3	0.906273	-0.104192	1.98741	-0.0524263	0.958189	NA
lncRNA:TS4	1.35801	2.02778	1.79319	1.13082	0.258129	NA
lncRNA:TS6	0.828875	-2.83212	2.18699	-1.29499	0.195325	NA

## Sheet: up
Symbol	baseMean	log2FoldChange	lfcSE	stat	pvalue	padj
lncRNA:CR44515	8.8907	6.92395	1.40216	4.93807	7.89012e-07	4.17762e-05
lncRNA:CR44229	13.5642	6.57478	1.33531	4.92379	8.48837e-07	4.43239e-05
lncRNA:CR44777	9.45103	6.04344	1.31248	4.60458	4.13297e-06	0.000172888
lncRNA:CR43621	6.75995	5.52407	1.40939	3.91947	8.87437e-05	0.00219224
lncRNA:CR43839	3.24209	5.48717	1.5235	3.60169	0.000316156	0.00617748
lncRNA:CR43451	27.8626	5.20543	0.987647	5.27053	1.36029e-07	9.20146e-06
lncRNA:CR45006	6.42577	4.58113	1.22527	3.73889	0.000184836	0.00401573
lncRNA:CR46216	656.778	4.47682	0.244205	18.3322	4.57706e-75	1.73276e-71
lncRNA:CR43144	537.946	4.24557	0.233013	18.2203	3.55944e-74	1.07801e-70
lncRNA:CR45421	9.58816	4.12853	1.04101	3.96588	7.31269e-05	0.00188327
lncRNA:CR43409	4.98385	4.08641	1.32908	3.07462	0.00210771	0.0268436
lncRNA:CR44058	6.7305	3.98498	1.13204	3.52019	0.000431243	0.00786785
lncRNA:CR43418	27.4237	3.8467	0.590212	6.5175	7.14909e-11	1.10468e-08
lncRNA:CR44105	5.83207	3.79791	1.1511	3.29938	0.00096898	0.0147618
lncRNA:CR44539	5.01865	3.49518	1.1463	3.04909	0.00229532	0.0286403
lncRNA:CR45005	7.45262	3.41054	0.943679	3.61409	0.000301405	0.00594293
lncRNA:CR46414	26.1033	3.34833	0.591597	5.65982	1.51532e-08	1.34979e-06
lncRNA:CR44316	61.7088	3.17462	0.530897	5.97973	2.2351e-09	2.35492e-07
lncRNA:CR46234	27.9452	3.00392	0.53099	5.6572	1.53863e-08	1.36254e-06
lncRNA:CR45348	21.4699	2.98291	0.782769	3.81071	0.000138569	0.00317932
lncRNA:CR43258	19.3698	2.79712	0.632172	4.42463	9.66088e-06	0.000350827
lncRNA:CR44407	84.2272	2.76741	0.566195	4.88773	1.02004e-06	5.2184e-05
lncRNA:CR44187	12.1248	2.71973	0.78198	3.47801	0.00050516	0.00887429
lncRNA:CR45585	18.8021	2.71455	0.786794	3.45014	0.000560295	0.0095979
lncRNA:CR45567	10.1008	2.69593	0.780959	3.45208	0.000556285	0.00955083
lncRNA:CR44398	8.88041	2.5053	0.775067	3.23237	0.00122769	0.017803
lncRNA:CR43881	77.4268	2.46068	0.288675	8.52407	1.5404e-17	5.98109e-15
lncRNA:CR40469	341.94	2.35321	0.781909	3.00957	0.00261614	0.0315667
lncRNA:CR46472	405.483	2.32409	0.237421	9.7889	1.25654e-22	8.27293e-20
lncRNA:CR45286	14.1612	2.31588	0.60534	3.82576	0.000130369	0.00304657
lncRNA:CR44808	34.241	2.23013	0.419776	5.31267	1.0803e-07	7.5041e-06
lncRNA:CR41443	26.319	2.15461	0.55825	3.85957	0.000113585	0.00271724
lncRNA:CR44442	34.9198	2.01233	0.482217	4.17308	3.00513e-05	0.000895799
lncRNA:CR44874	15.1113	1.88163	0.638056	2.949	0.00318804	0.0366842
lncRNA:CR44903	41.7089	1.8809	0.350406	5.36778	7.97135e-08	5.8883e-06
lncRNA:CR44055	87.4661	1.85231	0.363929	5.08975	3.58532e-07	2.11255e-05
lncRNA:CR44478	37.3581	1.4782	0.42777	3.4556	0.00054907	0.00946989
lncRNA:CR45551	345.394	1.27538	0.376164	3.39049	0.000697669	0.0114462
lncRNA:CR31781	1456.14	1.23562	0.288132	4.28839	1.79976e-05	0.000581105
lncRNA:CR45897	77.1702	1.23541	0.235968	5.23549	1.64545e-07	1.09285e-05
lncRNA:CR46489	60.863	1.23322	0.422539	2.9186	0.00351604	0.0392361
lncRNA:CR44744	127.288	1.19646	0.344173	3.47633	0.000508329	0.0089086
lncRNA:CR43459	1426.36	1.15911	0.235024	4.9319	8.14347e-07	4.26701e-05
lncRNA:CR45953	67.7157	1.11504	0.268897	4.14671	3.37284e-05	0.000999509
lncRNA:CR46483	218.437	1.0665	0.223029	4.78188	1.73667e-06	8.16221e-05

## Sheet: down
Symbol	baseMean	log2FoldChange	lfcSE	stat	pvalue	padj
lncRNA:CR44510	22.9218	-7.64281	1.2522	-6.10351	1.03766e-09	1.18523e-07
lncRNA:CR45408	27.6255	-6.94068	1.26932	-5.46804	4.55036e-08	3.62664e-06
lncRNA:CR44971	18.8379	-6.38648	1.28808	-4.95815	7.11678e-07	3.7947e-05
lncRNA:CR43988	6.47049	-5.79914	1.40719	-4.12109	3.77087e-05	0.00109182
lncRNA:CR43263	45.6654	-5.78629	0.88869	-6.51104	7.46342e-11	1.13019e-08
lncRNA:CR46123	100.937	-5.44253	0.495459	-10.9848	4.52138e-28	4.02749e-25
lncRNA:CR44776	4.35444	-5.23091	1.47528	-3.5457	0.000391572	0.00728448
lncRNA:CR45742	7.79389	-5.09791	1.33601	-3.81577	0.000135758	0.00314194
lncRNA:CR44594	3.91099	-5.09232	1.42851	-3.56478	0.000364156	0.00688441
lncRNA:CR44490	11.344	-4.72424	1.27652	-3.70087	0.000214864	0.00454425
lncRNA:CR43942	71.0057	-4.19228	0.573279	-7.31281	2.6161e-13	6.28819e-11
lncRNA:CR45242	21.8433	-3.84355	0.704116	-5.45869	4.79669e-08	3.76353e-06
lncRNA:CR45245	14.6624	-3.21128	0.781681	-4.10817	3.98813e-05	0.00114596
lncRNA:CR43132	33.3932	-2.54158	0.457981	-5.54953	2.86434e-08	2.42337e-06
lncRNA:CR44950	19.2173	-2.22019	0.759085	-2.92482	0.00344653	0.0386027
lncRNA:CR33938	832.84	-2.22017	0.216079	-10.2748	9.1529e-25	6.93012e-22
lncRNA:CR43952	28.6112	-2.06921	0.612516	-3.37822	0.000729574	0.0118923
lncRNA:CR44143	20.5748	-2.00196	0.52127	-3.84054	0.000122762	0.00289563
lncRNA:CR43282	26.6486	-1.92713	0.508361	-3.79087	0.000150118	0.00338278
lncRNA:CR46053	14.873	-1.8177	0.572979	-3.17237	0.00151203	0.0207773
lncRNA:CR45563	25.9711	-1.65973	0.54039	-3.07137	0.0021308	0.0270015
lncRNA:CR46115	22.9554	-1.63825	0.455609	-3.59574	0.000323468	0.00625226
lncRNA:CR45881	18.1435	-1.53281	0.521579	-2.93879	0.00329495	0.0374909
lncRNA:CR43356	54.2279	-1.51982	0.462522	-3.28594	0.00101643	0.0152848
lncRNA:CR43432	463.3	-1.51905	0.388498	-3.91005	9.22752e-05	0.0022647
lncRNA:CR44918	367.023	-1.47631	0.466049	-3.16772	0.00153641	0.021036
lncRNA:CR45425	40.25	-1.29602	0.406562	-3.18775	0.00143385	0.0199933
lncRNA:CR45810	24.7459	-1.24211	0.430824	-2.8831	0.00393785	0.0428383
lncRNA:CR30009	75.3026	-1.21916	0.267047	-4.56534	4.98688e-06	0.000201491
lncRNA:CR45809	46.5915	-1.20168	0.383307	-3.13504	0.00171832	0.0229053
lncRNA:CR43785	77.2845	-1.04708	0.241659	-4.33286	1.47184e-05	0.000496623
lncRNA:CR44024	131.667	-1.0237	0.265873	-3.85034	0.000117956	0.00279969
