# Supplementary material for: Profiling ATM regulated genes in Drosophila at physiological condition and after ionizing radiation
Source: Hereditas. 2022 Oct 21;159:41. doi: 10.1186/s41065-022-00254-9 (PMC9587650; doi:10.1186/s41065-022-00254-9)
Supplement: Supplementary file 13 — Additional file 13: Table S10. Differentially expressed lncRNAs in atm mutated flies after X-ray irradiation. [file 41065_2022_254_MOESM13_ESM.xlsx]

## Sheet: ALL
	baseMean	log2FoldChange	lfcSE	stat	pvalue	padj
lncRNA:CR42862	46895.8	-0.0675933	0.321323	-0.210359	0.833387	0.9999
lncRNA:CR34335	33225.5	-0.0862358	0.483132	-0.178493	0.858336	0.9999
lncRNA:Hsromega	24715.7	-0.0860487	0.291188	-0.295509	0.767605	0.9999
lncRNA:roX1	15490.2	0.104576	0.559926	0.186768	0.851842	0.9999
lncRNA:noe	6854.58	0.462398	0.275505	1.67837	0.0932758	0.748611
lncRNA:roX2	3137.91	-0.169706	0.926602	-0.183149	0.854681	0.9999
lncRNA:CR43334	1700.02	0.413887	0.446951	0.926024	0.354433	0.9999
lncRNA:CR43459	1650.76	0.812147	0.383304	2.11881	0.0341066	0.48014
lncRNA:CR43626	1620.34	-0.7792	0.588878	-1.3232	0.18577	0.935369
lncRNA:CR31781	1610.44	1.5725	0.399628	3.93491	8.32284e-05	0.0112677
lncRNA:CR42491	1462.29	-0.192484	0.359442	-0.53551	0.592297	0.9999
lncRNA:CR9284	1218.65	0.0767641	0.694025	0.110607	0.911928	0.9999
lncRNA:CR46006	1145.13	-0.855313	0.384343	-2.22539	0.0260549	0.429876
lncRNA:CR43314	1101.39	-0.446612	0.407733	-1.09535	0.273362	0.9999
lncRNA:CR43857	1047.14	-0.479779	0.411013	-1.16731	0.243085	0.99606
lncRNA:cherub	985.54	-1.0817	0.567975	-1.90448	0.0568481	0.6082
lncRNA:CR45916	978.207	-0.676705	0.325872	-2.0766	0.0378386	0.503392
lncRNA:CR33938	954.576	-2.42974	0.387625	-6.26827	3.65079e-10	2.67635e-07
lncRNA:CR43264	895.347	-0.709947	0.58287	-1.21802	0.223217	0.976854
lncRNA:CR43650	773.002	0.364338	0.370537	0.98327	0.325474	0.9999
lncRNA:CR46216	758.423	5.39065	0.566501	9.5157	1.80496e-21	1.30733e-17
lncRNA:CR31044	724.076	-0.365159	0.419285	-0.870909	0.383804	0.9999
lncRNA:CR33948	705.153	-1.1022	2.0973	-0.525532	0.599213	0.9999
lncRNA:CR45054	691.274	0.95015	0.429616	2.21162	0.0269926	0.435429
lncRNA:CR44756	659.062	0.156178	0.418211	0.373444	0.708818	0.9999
lncRNA:CR33963	609.163	0.426283	0.31207	1.36599	0.171944	0.918427
lncRNA:CR32658	596.043	-0.34422	0.696489	-0.494222	0.62115	0.9999
lncRNA:CR43432	566.2	-1.39647	0.488461	-2.85891	0.00425095	0.155112
lncRNA:CR44779	543.356	0.479018	0.285601	1.67723	0.0934973	0.748611
lncRNA:CR42549	536.356	-0.169086	0.288246	-0.586605	0.557469	0.9999
lncRNA:CR32690	533.293	-0.237987	0.5213	-0.456527	0.648011	0.9999
lncRNA:CR46194	507.005	0.287862	0.319325	0.901469	0.367339	0.9999
lncRNA:CR43144	485.675	3.88674	0.347034	11.1999	4.08271e-29	5.91421e-25
lncRNA:CR32652	481.537	-0.536548	0.610419	-0.878984	0.37941	0.9999
lncRNA:flam	469.502	0.0233732	0.698437	0.033465	0.973304	0.9999
lncRNA:CR46003	400.114	-0.684111	0.404462	-1.69141	0.090759	0.742531
lncRNA:CR44918	365.067	-1.39129	0.685634	-2.0292	0.0424382	0.52771
lncRNA:CR31451	345.479	-0.00171525	0.365191	-0.00469686	0.996252	0.9999
lncRNA:CR46472	330.663	1.84157	0.503072	3.66066	0.000251567	0.0226998
lncRNA:CR32218	306.699	-0.052407	0.31115	-0.16843	0.866245	0.9999
lncRNA:CR44331	306.089	0.197873	0.528956	0.374082	0.708343	0.9999
lncRNA:CR42874	300.664	0.281012	0.363461	0.773155	0.439431	0.9999
lncRNA:CR30055	300.505	-0.0690384	0.262013	-0.263492	0.792171	0.9999
lncRNA:CR40469	299.918	2.6425	0.913666	2.8922	0.00382554	0.14507
lncRNA:CR44218	299.067	-0.282463	0.27974	-1.00973	0.312623	0.9999
lncRNA:CR44138	288.641	-1.0152	0.665498	-1.52547	0.127141	0.836221
lncRNA:CR43803	273.962	-0.5393	0.67946	-0.793719	0.427359	0.9999
lncRNA:CR45223	273.728	-0.273352	0.400848	-0.681934	0.495281	0.9999
lncRNA:CR43242	272.763	-0.14932	0.391126	-0.381771	0.702631	0.9999
lncRNA:CR43654	271.96	-0.00474974	0.443281	-0.010715	0.991451	0.9999
lncRNA:CR42850	269.393	0.0363732	0.511274	0.0711422	0.943285	0.9999
lncRNA:CR45808	266.896	-0.186449	0.397612	-0.468922	0.639126	0.9999
lncRNA:CR43166	263.865	-1.61015	0.74592	-2.15861	0.0308806	0.464524
lncRNA:CR44206	256.449	-0.0956553	0.321115	-0.297885	0.765791	0.9999
lncRNA:CR46450	255.052	-0.138765	0.460812	-0.301132	0.763314	0.9999
lncRNA:CR43685	247.624	0.0457995	0.345479	0.132568	0.894535	0.9999
lncRNA:CR42767	241.482	-0.788761	0.651166	-1.21131	0.225778	0.980696
lncRNA:CR43496	240.96	-0.107011	0.391543	-0.273306	0.784618	0.9999
lncRNA:CR46031	237.107	0.123019	0.38434	0.320078	0.748909	0.9999
lncRNA:CR45156	229.837	-0.160746	0.509269	-0.31564	0.752276	0.9999
lncRNA:let7C	228.268	-1.20632	0.707917	-1.70404	0.0883736	0.736565
lncRNA:CR44455	225.174	0.0127904	0.762812	0.0167674	0.986622	0.9999
lncRNA:CR43651	223.271	0.573596	0.416366	1.37763	0.168319	0.914485
lncRNA:CR45018	222.901	-0.0931485	0.369497	-0.252095	0.800967	0.9999
lncRNA:CR32661	219.304	-0.531864	0.487725	-1.0905	0.275493	0.9999
lncRNA:CR44977	214.585	-0.215247	0.505237	-0.426031	0.670085	0.9999
lncRNA:CR45004	213.602	-0.167835	0.384585	-0.436405	0.662543	0.9999
lncRNA:CR45127	211.184	-0.716173	0.610969	-1.17219	0.24112	0.99606
lncRNA:CR42861	205.389	-0.128232	0.433549	-0.295772	0.767404	0.9999
lncRNA:CR45962	205.245	0.0203628	0.517768	0.039328	0.968629	0.9999
lncRNA:CR46004	202.442	-0.741359	0.43211	-1.71567	0.0862219	0.729989
lncRNA:CR46483	198.65	0.770326	0.387567	1.9876	0.0468564	0.554741
lncRNA:CR32657	198.224	-0.485645	1.10739	-0.438552	0.660987	0.9999
lncRNA:CR46064	195.122	0.216235	0.402286	0.537515	0.590912	0.9999
lncRNA:CR45226	194.392	-0.0695951	0.439906	-0.158205	0.874296	0.9999
lncRNA:CR45551	191.489	-0.0226376	0.696868	-0.0324847	0.974085	0.9999
lncRNA:CR46035	188.445	0.477032	0.41073	1.16143	0.245468	0.997507
lncRNA:iab8	187.972	-0.291926	0.391425	-0.745803	0.455786	0.9999
lncRNA:CR32835	179.658	-0.308298	0.597122	-0.516306	0.605641	0.9999
lncRNA:CR43828	179.539	0.356013	0.38256	0.930606	0.352057	0.9999
lncRNA:CR45919	178.962	-0.389035	0.402382	-0.96683	0.333629	0.9999
lncRNA:CR43126	176.654	-0.102698	0.297968	-0.34466	0.73035	0.9999
lncRNA:CR43241	175.38	0.162315	0.770731	0.210598	0.833201	0.9999
lncRNA:CR46110	172.298	0.294073	0.40408	0.727759	0.466761	0.9999
lncRNA:CR44017	169.155	-0.458738	0.506872	-0.905038	0.365445	0.9999
lncRNA:CR45910	166.609	-0.807077	0.469141	-1.72033	0.0853728	0.727746
lncRNA:CR45217	165.931	-0.2565	0.446976	-0.573856	0.566065	0.9999
lncRNA:CR44295	163.759	-0.108678	0.475644	-0.228485	0.819269	0.9999
lncRNA:CR43493	161.145	0.117186	0.423445	0.276745	0.781976	0.9999
lncRNA:CR45215	161.079	0.61467	0.420008	1.46347	0.143338	0.867698
lncRNA:CR43905	158.095	-0.3959	0.545743	-0.725433	0.468187	0.9999
lncRNA:CR45473	155.843	0.260468	0.545619	0.477381	0.633091	0.9999
lncRNA:CR45345	155.316	0.73774	0.37751	1.95423	0.0506742	0.575738
lncRNA:CR44612	154.366	-0.0712749	0.555616	-0.128281	0.897927	0.9999
lncRNA:CR44417	150.377	-0.0752185	0.390602	-0.192571	0.847295	0.9999
lncRNA:CR32385	149.051	-0.189992	0.326163	-0.582506	0.560226	0.9999
lncRNA:CR44993	147.16	-0.110867	0.378323	-0.293049	0.769484	0.9999
lncRNA:CR43278	147.027	-0.389301	0.62663	-0.621262	0.534427	0.9999
lncRNA:CR43301	144.833	-0.472008	0.728651	-0.647783	0.517125	0.9999
lncRNA:CR42651	142.538	0.461314	0.324938	1.4197	0.155696	0.891465
lncRNA:CR44034	138.938	0.281791	0.50316	0.560043	0.57545	0.9999
lncRNA:CR44156	138.287	0.634307	0.444356	1.42748	0.153443	0.888264
lncRNA:CR45048	138.257	-0.203949	0.419684	-0.485959	0.626997	0.9999
lncRNA:CR44157	135.71	0.538676	0.438046	1.22973	0.2188	0.973445
lncRNA:CR43157	135.081	0.450202	0.968783	0.464709	0.64214	0.9999
lncRNA:CR45965	133.229	-0.255364	0.47048	-0.542773	0.587286	0.9999
lncRNA:CR45170	133.076	-0.651005	0.451316	-1.44246	0.149173	0.883255
lncRNA:CR42839	133.018	0.144259	0.448597	0.321577	0.747773	0.9999
lncRNA:CR43974	130.571	0.285415	0.32135	0.888173	0.374448	0.9999
lncRNA:CR42657	127.816	-0.433066	0.541803	-0.799305	0.424114	0.9999
lncRNA:CR33218	127.626	-0.337689	0.550337	-0.613604	0.539477	0.9999
lncRNA:CR45973	126.414	-0.400056	0.524117	-0.763296	0.445287	0.9999
lncRNA:CR45179	126.122	-0.158298	0.388721	-0.407227	0.683841	0.9999
lncRNA:CR43958	125.252	0.276546	0.669117	0.4133	0.679387	0.9999
lncRNA:CR43878	125.211	-0.448396	0.471985	-0.950021	0.342102	0.9999
lncRNA:CR44744	124.881	0.428778	0.302863	1.41575	0.156848	0.892773
lncRNA:CR44222	124.586	-0.250603	0.491491	-0.509882	0.610134	0.9999
lncRNA:CR46250	124.22	-0.102565	0.331741	-0.309172	0.757191	0.9999
lncRNA:CR45361	121.902	0.0530501	0.363639	0.145887	0.884011	0.9999
lncRNA:CR44407	120.832	1.81494	0.82803	2.19188	0.028388	0.449296
lncRNA:CR44024	118.921	-1.06748	0.60119	-1.77561	0.0757974	0.695818
lncRNA:CR43835	116.694	-0.580032	0.646039	-0.897828	0.369277	0.9999
lncRNA:CR43951	115.947	0.493466	0.474334	1.04033	0.298185	0.9999
lncRNA:CR45593	115.252	-0.969994	0.717874	-1.3512	0.17663	0.921117
lncRNA:CR45921	114.776	-1.38019	0.781608	-1.76584	0.0774227	0.701442
lncRNA:CR44973	114.522	-0.862677	0.444998	-1.93861	0.052549	0.584209
lncRNA:CR43279	111.937	-0.117905	0.537576	-0.219328	0.826395	0.9999
lncRNA:CR42868	110.764	0.552307	1.00916	0.547295	0.584176	0.9999
lncRNA:CR45029	110.484	-0.00668446	0.502341	-0.0133066	0.989383	0.9999
lncRNA:CR44070	107.995	-0.975736	0.46019	-2.12029	0.0339815	0.48014
lncRNA:CR46494	107.013	0.0203159	0.3488	0.0582451	0.953553	0.9999
lncRNA:CR45940	106.691	-0.338363	0.347962	-0.972415	0.330844	0.9999
lncRNA:CR45102	106.325	-0.332394	0.654767	-0.507652	0.611697	0.9999
lncRNA:CR44811	104.386	-0.281875	0.342308	-0.823454	0.41025	0.9999
lncRNA:CR43653	103.961	-0.0358123	0.396244	-0.0903793	0.927986	0.9999
lncRNA:CR46084	103.426	-0.300859	0.365043	-0.824174	0.40984	0.9999
lncRNA:CR45517	103.281	0.789203	0.647613	1.21863	0.222983	0.976854
lncRNA:CR45232	101.731	-0.998506	0.492259	-2.02841	0.0425179	0.52771
lncRNA:CR43270	101.518	0.540073	0.582548	0.927087	0.353881	0.9999
lncRNA:CR46258	101.205	0.178825	0.455952	0.392201	0.69491	0.9999
lncRNA:CR32111	101.105	-0.794587	0.553339	-1.43598	0.151007	0.886735
lncRNA:CR45811	100.028	-0.587903	0.417684	-1.40753	0.159271	0.896767
lncRNA:CR45959	97.7493	-0.46312	0.567413	-0.816194	0.414389	0.9999
lncRNA:CR45964	96.1262	-0.377689	0.428667	-0.881078	0.378275	0.9999
lncRNA:CR43605	95.9016	-0.119584	0.368601	-0.324426	0.745616	0.9999
lncRNA:CR45030	94.508	0.293946	0.415853	0.706852	0.479659	0.9999
lncRNA:iab4	94.302	-0.245654	0.409277	-0.600213	0.548364	0.9999
lncRNA:CR46259	93.6522	0.130819	0.494737	0.264422	0.791455	0.9999
lncRNA:CR43604	93.3071	0.686365	0.399152	1.71956	0.0855127	0.727746
lncRNA:CR46488	93.2171	0.274883	0.541504	0.507629	0.611713	0.9999
lncRNA:CR45166	93.1195	-0.727834	0.439593	-1.6557	0.0977828	0.763191
lncRNA:CR43836	92.4767	0.285974	0.436177	0.655637	0.512058	0.9999
lncRNA:CR44978	91.5691	-0.321967	0.35189	-0.914965	0.36021	0.9999
lncRNA:CR46268	89.4241	0.169981	0.701277	0.242388	0.80848	0.9999
lncRNA:CR45820	89.2053	-0.382759	0.483972	-0.79087	0.42902	0.9999
lncRNA:CR45979	86.4186	-0.386621	0.41554	-0.930408	0.35216	0.9999
lncRNA:CR45963	86.0518	-0.127269	0.534164	-0.238258	0.811681	0.9999
lncRNA:CR44111	82.9083	0.176658	0.482058	0.366467	0.714017	0.9999
lncRNA:CR43640	82.8347	-0.533343	0.40356	-1.32159	0.186303	0.936104
lncRNA:CR45388	79.0077	-1.27152	0.415131	-3.06295	0.0021917	0.103417
lncRNA:CR32194	78.2722	-0.303482	0.469231	-0.646765	0.517784	0.9999
lncRNA:CR43399	77.7802	-0.256757	0.416392	-0.616623	0.537484	0.9999
lncRNA:CR45409	77.4579	-0.262997	0.599678	-0.438564	0.660977	0.9999
lncRNA:CR45325	76.812	0.163447	0.522196	0.312999	0.754281	0.9999
lncRNA:CR45824	76.5934	0.0187192	0.426171	0.0439241	0.964965	0.9999
lncRNA:CR43909	76.022	0.612847	0.372988	1.64308	0.100367	0.76927
lncRNA:CR45823	75.998	-0.453611	0.331729	-1.36741	0.171496	0.917866
lncRNA:CR45911	75.3354	-0.833588	0.340682	-2.44682	0.0144123	0.314896
lncRNA:CR43417	74.9605	-0.644913	0.422251	-1.52732	0.126682	0.834615
lncRNA:CR43414	74.4455	0.021744	0.567106	0.0383421	0.969415	0.9999
lncRNA:CR42746	74.0853	-0.0809013	0.36507	-0.221605	0.824622	0.9999
lncRNA:CR44284	73.9457	-0.294061	0.443251	-0.663419	0.507062	0.9999
lncRNA:CR43097	73.6872	0.385989	0.523702	0.73704	0.461098	0.9999
lncRNA:CR46114	73.1615	-0.758224	0.530648	-1.42886	0.153043	0.887688
lncRNA:CR32582	73.103	-0.0161703	0.519208	-0.0311441	0.975155	0.9999
lncRNA:CR46489	72.8196	1.71748	0.563554	3.04759	0.00230684	0.106763
lncRNA:CR45224	72.5	-1.02364	0.501661	-2.04051	0.0412998	0.521414
lncRNA:CR46024	72.3467	0.0212102	0.427211	0.0496479	0.960403	0.9999
lncRNA:CR43252	72.1533	-0.0349946	0.418325	-0.0836542	0.933331	0.9999
lncRNA:CR46032	71.7325	-0.0151312	0.397564	-0.0380599	0.96964	0.9999
lncRNA:CR44268	70.7712	-0.390194	0.813012	-0.479937	0.631272	0.9999
lncRNA:CR43956	70.7571	-0.0712654	0.632628	-0.11265	0.910308	0.9999
lncRNA:CR43606	70.3558	-0.0536222	0.445625	-0.120331	0.904221	0.9999
lncRNA:CR44281	70.3016	-0.320885	0.657008	-0.488403	0.625264	0.9999
lncRNA:CR43991	69.1184	-0.619324	0.462171	-1.34003	0.180235	0.926994
lncRNA:CR43881	69.1055	1.8296	0.540866	3.38272	0.000717728	0.0470453
lncRNA:CR46073	68.9903	-1.22281	0.424509	-2.88051	0.00397029	0.148614
lncRNA:CR44042	67.8777	-0.267575	0.572737	-0.467186	0.640366	0.9999
lncRNA:CR43661	67.651	0.179066	0.519324	0.344805	0.730241	0.9999
lncRNA:CR44775	67.542	0.108667	0.370787	0.293071	0.769468	0.9999
lncRNA:CR46112	67.3011	-0.191682	0.407499	-0.470387	0.638079	0.9999
lncRNA:CR43620	67.2109	-0.477176	0.434678	-1.09777	0.272305	0.9999
lncRNA:CR46007	67.0209	-0.999387	0.602935	-1.65754	0.097411	0.761109
lncRNA:CR44373	67.0012	-0.441782	0.670362	-0.65902	0.509883	0.9999
lncRNA:CR45993	66.5927	-0.27062	0.416333	-0.650008	0.515687	0.9999
lncRNA:CR45897	66.5515	1.3874	0.431679	3.21397	0.00130914	0.0712941
lncRNA:CR43151	65.9238	0.619545	0.431335	1.43634	0.150904	0.886735
lncRNA:CR44178	65.8006	-0.13335	0.394788	-0.337776	0.735532	0.9999
lncRNA:CR45805	65.7618	-0.764249	0.405022	-1.88693	0.0591695	0.622192
lncRNA:CR46100	65.1959	-1.75344	0.655067	-2.67673	0.00743452	0.221598
lncRNA:CR44055	64.3332	1.5803	0.615236	2.5686	0.010211	0.264709
lncRNA:CR45994	64.1256	-0.183216	0.387286	-0.473078	0.636158	0.9999
lncRNA:CR46036	63.4476	-0.069524	0.684864	-0.101515	0.919142	0.9999
lncRNA:CR46249	62.9531	-0.00587399	0.428937	-0.0136943	0.989074	0.9999
lncRNA:CR45982	62.7406	-0.702837	0.489998	-1.43437	0.151468	0.886997
lncRNA:CR43716	62.4825	-0.116251	0.364205	-0.31919	0.749582	0.9999
lncRNA:CR46041	61.9136	-0.440992	0.426377	-1.03428	0.301006	0.9999
lncRNA:CR44994	61.7946	-0.0748116	0.875543	-0.085446	0.931907	0.9999
lncRNA:CR45977	61.2153	0.313819	0.435903	0.719928	0.47157	0.9999
lncRNA:CR44478	61.184	0.749308	0.441784	1.6961	0.0898675	0.739628
lncRNA:CR45128	60.7374	0.432719	0.339365	1.27509	0.202279	0.957987
lncRNA:CR43196	60.6978	0.195219	0.421169	0.463517	0.642994	0.9999
lncRNA:CR45953	60.3239	0.848261	0.46962	1.80627	0.070876	0.675296
lncRNA:CR43900	60.2058	0.123483	0.729401	0.169294	0.865566	0.9999
lncRNA:CR46254	59.7672	0.725626	0.456538	1.58941	0.111968	0.805151
lncRNA:CR43475	59.5839	0.122478	0.444468	0.27556	0.782886	0.9999
lncRNA:CR42859	59.5184	0.326187	0.610301	0.534469	0.593017	0.9999
lncRNA:CR43174	59.3505	0.488644	0.63166	0.773586	0.439176	0.9999
lncRNA:CR44302	59.3203	-0.388399	0.590829	-0.657379	0.510937	0.9999
lncRNA:CR32027	59.1535	0.41972	0.403443	1.04035	0.298179	0.9999
lncRNA:CR45559	59.1044	-0.128113	0.548563	-0.233542	0.81534	0.9999
lncRNA:CR43932	58.9277	0.0739903	0.70148	0.105477	0.915997	0.9999
lncRNA:CR46095	58.6023	0.274131	0.466042	0.588211	0.556391	0.9999
lncRNA:CR43939	57.3869	-0.459949	0.983755	-0.467544	0.640111	0.9999
lncRNA:CR43785	56.912	-1.08672	0.590414	-1.84062	0.0656779	0.65389
lncRNA:CR44316	56.8106	2.84764	2.10404	1.35342	0.175921	0.920331
lncRNA:CR44326	56.7808	0.3123	0.463948	0.673136	0.500861	0.9999
lncRNA:CR43611	56.6701	-0.0432071	0.598767	-0.07216	0.942475	0.9999
lncRNA:CR46009	56.0824	-0.727985	0.542776	-1.34122	0.179847	0.926994
lncRNA:CR45981	56.0034	-0.748986	0.570497	-1.31287	0.189228	0.940931
lncRNA:CR44338	55.8414	-0.382066	0.426311	-0.896213	0.370139	0.9999
lncRNA:CR45821	55.7432	-0.148161	0.360742	-0.410713	0.681283	0.9999
lncRNA:CR44171	54.5886	-0.180083	0.404328	-0.445389	0.656039	0.9999
lncRNA:CR46481	54.173	0.930433	0.491213	1.89416	0.0582043	0.617191
lncRNA:CR43607	53.408	-0.294229	0.447598	-0.657351	0.510955	0.9999
lncRNA:CR46028	53.2406	-0.420165	0.416287	-1.00932	0.312823	0.9999
lncRNA:CR45183	52.8686	0.26166	0.762591	0.34312	0.731508	0.9999
lncRNA:CR46123	52.1206	-4.00475	0.994286	-4.02776	5.63107e-05	0.00832364
lncRNA:CR44022	50.6475	-0.472158	0.604687	-0.780831	0.434902	0.9999
lncRNA:CR45138	50.5603	-0.110397	1.02653	-0.107543	0.914358	0.9999
lncRNA:CR45480	50.4379	-0.385792	0.430638	-0.895862	0.370327	0.9999
lncRNA:CR45196	50.0595	-0.0499744	0.44132	-0.113238	0.909842	0.9999
lncRNA:CR43148	49.7307	-0.304973	0.559942	-0.54465	0.585994	0.9999
lncRNA:CR45668	49.7244	-0.584138	0.673909	-0.86679	0.386057	0.9999
lncRNA:CR44582	49.5094	-0.00482017	0.606536	-0.00794705	0.993659	0.9999
lncRNA:CR44220	49.1661	-0.608823	0.454055	-1.34086	0.179966	0.926994
lncRNA:CR43717	48.9649	-0.529041	0.65335	-0.809736	0.418092	0.9999
lncRNA:CR45120	48.9361	-0.6206	0.522077	-1.18871	0.234552	0.98886
lncRNA:CR44151	48.477	-0.140317	0.410614	-0.341725	0.732558	0.9999
lncRNA:CR45819	48.3595	-0.881352	0.428799	-2.0554	0.0398407	0.515758
lncRNA:CR45047	48.074	0.339773	0.490714	0.692404	0.488684	0.9999
lncRNA:CR46348	48.0644	-0.575105	0.384513	-1.49567	0.134739	0.852839
lncRNA:CR44851	47.9856	0.471531	0.522979	0.901625	0.367256	0.9999
lncRNA:CR43927	47.7612	0.0238199	0.553052	0.04307	0.965646	0.9999
lncRNA:CR45117	47.479	0.490019	0.494052	0.991837	0.321277	0.9999
lncRNA:CR32636	47.4672	0.138347	0.460521	0.300414	0.763861	0.9999
lncRNA:CR43424	47.3571	0.0608848	0.587803	0.10358	0.917502	0.9999
lncRNA:CR44825	46.8035	-0.784811	0.668911	-1.17327	0.240689	0.99606
lncRNA:CR45118	46.1031	0.0380599	0.433019	0.0878941	0.929961	0.9999
lncRNA:CR45809	45.7642	-1.11567	0.683055	-1.63336	0.102393	0.775085
lncRNA:CR45793	45.6566	0.378948	0.490275	0.772929	0.439564	0.9999
lncRNA:CR44092	45.6278	-0.0688852	0.476385	-0.1446	0.885027	0.9999
lncRNA:CR44940	45.6003	-1.89277	0.592386	-3.19516	0.00139755	0.074157
lncRNA:CR44692	45.3712	-0.335843	0.465396	-0.721629	0.470522	0.9999
lncRNA:CR44175	45.1213	-0.905957	0.932871	-0.971149	0.331474	0.9999
lncRNA:CR43452	44.9023	-0.365653	0.601965	-0.607431	0.543565	0.9999
lncRNA:CR44903	44.1699	0.780328	0.72256	1.07995	0.280165	0.9999
lncRNA:CR44414	44.1658	-1.92046	1.10814	-1.73305	0.0830866	0.721478
lncRNA:CR44161	43.9218	0.352692	0.464981	0.758508	0.448147	0.9999
lncRNA:CR45103	43.621	-0.736812	0.629391	-1.17067	0.24173	0.99606
lncRNA:CR46108	43.5497	-0.458015	0.470116	-0.97426	0.329927	0.9999
lncRNA:CR43970	43.368	-0.204961	0.452631	-0.452822	0.650677	0.9999
lncRNA:CR43461	43.1349	-0.0788793	0.508903	-0.154999	0.876822	0.9999
lncRNA:CR45424	43.086	-0.706523	0.886483	-0.796995	0.425454	0.9999
lncRNA:CR30009	42.9874	-1.14596	0.958202	-1.19595	0.231718	0.984231
lncRNA:CR45363	42.8942	-1.37097	0.708847	-1.93408	0.0531037	0.58588
lncRNA:CR44384	42.7062	-0.357117	0.401748	-0.888908	0.374053	0.9999
lncRNA:CR43918	42.673	0.180561	0.394183	0.458064	0.646906	0.9999
lncRNA:CR44269	42.414	-0.21379	0.565538	-0.37803	0.705408	0.9999
lncRNA:CR44611	42.2458	0.337531	0.48271	0.699243	0.4844	0.9999
lncRNA:CR44043	41.6433	0.216136	0.513749	0.420704	0.673971	0.9999
lncRNA:CR45256	41.3623	-0.85476	0.523401	-1.63309	0.102451	0.775085
lncRNA:CR43656	41.2676	-0.241269	0.721842	-0.334241	0.738198	0.9999
lncRNA:CR44420	40.9081	0.102746	0.453714	0.226455	0.820848	0.9999
lncRNA:CR43612	40.9017	-0.0581482	0.444329	-0.130868	0.89588	0.9999
lncRNA:CR46102	40.0431	0.136697	0.413621	0.330489	0.741031	0.9999
lncRNA:CR45579	39.9583	-0.75362	0.533924	-1.41147	0.158105	0.896401
lncRNA:CR46023	39.5552	0.511197	0.650033	0.786417	0.431623	0.9999
lncRNA:CR44221	39.2083	-0.805	0.530771	-1.51666	0.129352	0.841241
lncRNA:CR45971	39.1538	-0.597611	0.479813	-1.24551	0.212945	0.967779
lncRNA:CR43973	39.1513	0.385783	0.504689	0.764397	0.444631	0.9999
lncRNA:CR43752	39.1178	-0.2464	0.478541	-0.514899	0.606624	0.9999
lncRNA:CR33942	39.0772	1.03459	0.915616	1.12994	0.2585	0.9999
lncRNA:CR43855	38.8212	-0.564793	0.540838	-1.04429	0.29635	0.9999
lncRNA:CR46482	38.6209	1.24749	0.694533	1.79616	0.0724698	0.682861
lncRNA:CR44834	38.6071	-0.695266	0.659309	-1.05454	0.291637	0.9999
lncRNA:CR45312	38.5439	-1.10055	0.623253	-1.76582	0.0774269	0.701442
lncRNA:CR43130	38.5085	0.191571	0.508461	0.376767	0.706347	0.9999
lncRNA:CR44164	38.2794	0.29786	0.485122	0.61399	0.539222	0.9999
lncRNA:CR45025	37.9995	-0.977282	0.727397	-1.34353	0.179099	0.925262
lncRNA:CR44848	37.978	-0.449839	0.618939	-0.726791	0.467354	0.9999
lncRNA:CR45905	37.6696	-0.240086	0.518508	-0.463032	0.643341	0.9999
lncRNA:CR44277	37.6357	0.461541	0.514871	0.896421	0.370028	0.9999
lncRNA:CR44082	37.2177	0.395986	0.470607	0.841437	0.400103	0.9999
lncRNA:CR44396	37.1156	-0.29155	0.62265	-0.46824	0.639613	0.9999
lncRNA:CR45188	36.9367	0.367838	0.668501	0.550243	0.582152	0.9999
lncRNA:CR44208	36.8543	-0.0445021	0.695577	-0.0639786	0.948987	0.9999
lncRNA:CR43608	36.7902	-0.170399	0.713088	-0.23896	0.811137	0.9999
lncRNA:CR45425	36.7284	-1.50013	0.717896	-2.08962	0.0366519	0.495038
lncRNA:CR46122	36.621	0.557348	0.409728	1.36029	0.17374	0.919304
lncRNA:CR44299	36.5001	-0.233756	0.551847	-0.423589	0.671866	0.9999
lncRNA:CR43942	36.3476	-3.77024	0.793732	-4.75001	2.03402e-06	0.000535724
lncRNA:CR45437	36.2076	-0.0680249	0.666807	-0.102016	0.918744	0.9999
lncRNA:CR43627	36.0102	0.211032	0.680835	0.30996	0.756591	0.9999
lncRNA:CR43904	35.8221	-0.518858	0.608661	-0.852458	0.39396	0.9999
lncRNA:CR45348	35.8195	3.30189	1.04516	3.15922	0.0015819	0.0809732
lncRNA:CR44922	35.7481	0.318415	0.670579	0.474836	0.634904	0.9999
lncRNA:CR43719	35.7192	0.168929	0.39993	0.422395	0.672736	0.9999
lncRNA:CR46409	35.5391	0.375805	0.524422	0.716608	0.473616	0.9999
lncRNA:CR44817	35.4277	0.294547	0.473026	0.622686	0.533491	0.9999
lncRNA:CR44334	35.4077	-0.218795	0.437246	-0.500393	0.616798	0.9999
lncRNA:CR43882	35.3719	-0.853354	0.538743	-1.58397	0.1132	0.808404
lncRNA:CR44852	35.3704	0.0629345	0.634155	0.0992415	0.920947	0.9999
lncRNA:CR44748	35.2388	-1.14711	0.735895	-1.55879	0.119046	0.816748
lncRNA:CR43989	35.0396	1.03697	0.453269	2.28776	0.0221513	0.398932
lncRNA:CR46060	34.739	0.137171	0.642331	0.213551	0.830897	0.9999
lncRNA:CR45920	34.6861	0.568124	0.514207	1.10485	0.269223	0.9999
lncRNA:CR44528	34.6428	-0.00392068	0.606444	-0.00646503	0.994842	0.9999
lncRNA:CR43963	34.4012	-0.53445	0.620439	-0.861406	0.389014	0.9999
lncRNA:CR45877	34.3611	0.402086	0.625584	0.642737	0.520395	0.9999
lncRNA:CR45043	34.2157	-0.183883	0.465017	-0.395434	0.692523	0.9999
lncRNA:CR45972	34.2052	-0.633264	0.466185	-1.3584	0.174337	0.919304
lncRNA:CR45653	34.1873	-0.223218	0.624455	-0.35746	0.720747	0.9999
lncRNA:CR45547	33.9802	0.395137	0.484999	0.814717	0.415234	0.9999
lncRNA:CR44265	33.7612	-0.279613	0.54685	-0.511316	0.60913	0.9999
lncRNA:CR44059	33.7173	1.70481	1.06395	1.60234	NA	NA
lncRNA:CR46234	33.4072	3.207	0.609955	5.25777	1.45813e-07	6.21251e-05
lncRNA:CR44725	33.373	-0.0807193	0.542564	-0.148774	0.881732	0.9999
lncRNA:CR44953	33.2734	0.733615	0.562965	1.30313	0.192531	0.945399
lncRNA:CR43418	32.8354	4.17017	0.75289	5.53889	3.04393e-08	1.42428e-05
lncRNA:CR45942	32.7575	0.130247	0.491445	0.265029	0.790987	0.9999
lncRNA:CR45904	32.6785	-0.467629	0.815649	-0.573321	0.566427	0.9999
lncRNA:CR44283	32.6652	1.65684	0.552773	2.99733	0.00272353	0.119555
lncRNA:CR43887	32.4857	1.73633	0.698394	2.48617	0.0129125	0.29673
lncRNA:CR45902	32.4808	-0.570754	0.534866	-1.0671	0.285929	0.9999
lncRNA:CR44997	32.4622	-0.232503	0.504559	-0.460804	0.644939	0.9999
lncRNA:CR45203	32.2629	-0.0546976	0.822507	-0.0665011	0.946979	0.9999
lncRNA:CR44662	32.2552	0.649827	0.570995	1.13806	0.255096	0.9999
lncRNA:CR43440	32.2163	0.0643314	0.680343	0.0945574	0.924666	0.9999
lncRNA:CR44418	31.8604	0.0454571	0.621471	0.0731444	0.941691	0.9999
lncRNA:CR43297	31.5611	-0.400973	0.549452	-0.729769	0.465532	0.9999
lncRNA:CR46127	31.5481	-0.968588	0.503664	-1.92308	0.0544697	0.594379
lncRNA:CR46475	31.4671	-0.509186	0.699423	-0.728008	0.466608	0.9999
lncRNA:CR43879	31.4356	-0.284157	0.580441	-0.489554	0.62445	0.9999
lncRNA:CR46094	31.2326	0.0725883	0.673346	0.107802	0.914152	0.9999
lncRNA:CR45429	31.0921	-0.335708	0.529153	-0.634425	0.525803	0.9999
lncRNA:CR45234	30.9738	0.316889	0.670718	0.472462	0.636597	0.9999
lncRNA:CR43639	30.9179	-0.637712	0.552421	-1.1544	0.248338	0.9999
lncRNA:alphagamma-element:CR32865	30.8959	-3.65603	1.48644	-2.4596	NA	NA
lncRNA:CR44510	30.8857	-7.28833	1.40701	-5.18	2.21888e-07	8.68723e-05
lncRNA:CR44309	30.7597	1.94376	0.891332	2.18073	0.0292033	0.454392
lncRNA:CR43410	30.6855	-0.283428	0.564919	-0.501714	0.615869	0.9999
lncRNA:CR43256	30.6547	0.166332	0.500464	0.332356	0.73962	0.9999
lncRNA:CR46117	30.1941	0.120242	0.513596	0.234118	0.814893	0.9999
lncRNA:CR43356	30.1686	-1.45445	0.738375	-1.9698	0.048861	0.567147
lncRNA:CR45881	29.9309	-2.18436	0.809844	-2.69726	0.00699126	0.212763
lncRNA:CR44830	29.9091	0.0875641	0.861356	0.101659	0.919028	0.9999
lncRNA:CR44131	29.8796	0.289751	0.498763	0.580939	0.561282	0.9999
lncRNA:CR45732	29.8691	-0.326772	0.468817	-0.697014	0.485794	0.9999
lncRNA:CR45158	29.75	0.0253564	0.435713	0.0581951	0.953593	0.9999
lncRNA:CR45901	29.7433	-0.852698	0.646122	-1.31972	0.18693	0.936977
lncRNA:CR45174	29.7113	0.152792	0.622373	0.245499	0.80607	0.9999
lncRNA:CR45561	29.6982	-1.30043	0.770947	-1.68679	0.0916436	0.744146
lncRNA:CR43849	29.6945	-0.896819	0.515631	-1.73926	0.0819883	0.721467
lncRNA:CR45758	29.5589	-0.277126	0.45405	-0.610343	0.541635	0.9999
lncRNA:CR44832	29.5213	0.454568	0.683921	0.66465	0.506274	0.9999
lncRNA:CR45941	29.4838	-0.0162181	0.502668	-0.0322641	0.974261	0.9999
lncRNA:CR42715	29.3937	-0.275369	0.621802	-0.442856	0.65787	0.9999
lncRNA:CR44392	29.3493	-0.306526	0.706656	-0.433769	0.664456	0.9999
lncRNA:CR44526	29.3467	0.51912	0.582393	0.891357	0.372738	0.9999
lncRNA:CR44474	28.911	-0.7855	0.556074	-1.41258	0.157779	0.895254
lncRNA:CR46322	28.7192	-0.84737	1.18481	-0.715192	0.47449	0.9999
lncRNA:CR46111	28.5539	-0.119371	0.565249	-0.211183	0.832744	0.9999
lncRNA:CR43485	28.5231	0.15212	0.661787	0.229863	0.818198	0.9999
lncRNA:CR46063	28.4746	-0.811029	0.899427	-0.901717	0.367207	0.9999
lncRNA:CR44784	28.119	-0.035471	0.554502	-0.0639691	0.948995	0.9999
lncRNA:CR43863	28.1106	0.136396	0.60988	0.223645	0.823034	0.9999
lncRNA:CR45810	27.9895	-0.787897	0.71459	-1.10259	0.270207	0.9999
lncRNA:CR45954	27.9108	0.700163	0.514827	1.36	0.173831	0.919304
lncRNA:CR45553	27.4318	-0.632892	0.607902	-1.04111	0.297825	0.9999
lncRNA:CR46010	27.4277	-0.179358	0.512778	-0.349777	0.726506	0.9999
lncRNA:CR45177	27.3086	0.652613	0.501471	1.3014	0.193122	0.945399
lncRNA:CR44041	27.1712	-0.32228	0.634233	-0.508142	0.611354	0.9999
lncRNA:CR46477	27.0364	-0.911424	0.574372	-1.58682	0.112554	0.806357
lncRNA:CR45380	27.0121	0.115477	0.564238	0.204661	0.837837	0.9999
lncRNA:CR46083	26.925	-0.408801	0.513072	-0.796772	0.425584	0.9999
lncRNA:CR44148	26.8393	-0.141752	0.897108	-0.15801	0.874449	0.9999
lncRNA:CR46271	26.6978	-0.284198	0.556592	-0.510604	0.609628	0.9999
lncRNA:CR46061	26.5701	-0.426655	0.569357	-0.749363	0.453638	0.9999
lncRNA:CR44932	26.4619	-0.0923394	0.539843	-0.171049	0.864185	0.9999
lncRNA:CR44785	26.3224	-0.522022	0.61069	-0.854806	0.392658	0.9999
lncRNA:CR44170	26.3082	0.181853	0.553175	0.328744	0.742349	0.9999
lncRNA:CR46118	26.1482	-0.232215	0.626091	-0.370896	0.710715	0.9999
lncRNA:CR44473	26.0863	-0.55251	0.540255	-1.02268	0.306458	0.9999
lncRNA:CR43952	25.8946	-1.51573	0.697983	-2.17159	0.0298866	0.458952
lncRNA:CR45922	25.8045	-1.1957	0.720998	-1.6584	0.0972368	0.761109
lncRNA:CR44758	25.7763	0.589269	0.678326	0.868711	0.385005	0.9999
lncRNA:CR43263	25.5213	-2.64693	0.908311	-2.91412	0.00356692	0.140313
lncRNA:CR45585	25.487	3.63596	0.71426	5.09053	3.5707e-07	0.000114945
lncRNA:CR44451	25.2476	-2.17227	0.947713	-2.29211	0.0218991	0.396362
lncRNA:CR45878	25.1754	1.31281	0.569324	2.30592	0.0211152	0.387183
lncRNA:CR42721	25.1084	-0.392116	0.476329	-0.823203	0.410392	0.9999
lncRNA:CR45436	24.937	-0.13797	0.653269	-0.2112	0.832731	0.9999
lncRNA:CR44955	24.913	1.39693	0.621968	2.24598	0.0247051	0.419061
lncRNA:CR44145	24.8119	-0.202789	0.562421	-0.360564	0.718426	0.9999
lncRNA:CR45984	24.7023	-0.369886	0.672137	-0.550314	0.582104	0.9999
lncRNA:CR32773	24.3031	0.0703169	0.4832	0.145523	0.884298	0.9999
lncRNA:CR45377	24.2649	0.404429	0.675615	0.598609	0.549434	0.9999
lncRNA:CR43763	23.8041	-0.201446	0.74416	-0.270702	0.78662	0.9999
lncRNA:CR45432	23.7395	0.468497	0.810373	0.578125	0.56318	0.9999
lncRNA:CR44442	23.7191	1.99792	0.687328	2.9068	0.00365149	0.141832
lncRNA:CR46039	23.444	-0.0183313	0.682447	-0.0268612	0.97857	0.9999
lncRNA:CR43415	23.2453	-0.252759	0.771171	-0.32776	0.743093	0.9999
lncRNA:CR43994	23.1596	-0.204839	0.573184	-0.35737	0.720815	0.9999
lncRNA:CR45983	23.1241	-0.853127	0.753795	-1.13178	0.257729	0.9999
lncRNA:CR42836	23.0768	0.679305	0.863367	0.786808	0.431394	0.9999
lncRNA:CR46204	23.0285	0.391852	0.638133	0.614061	0.539175	0.9999
lncRNA:CR45915	22.9418	-0.249626	0.588048	-0.4245	0.671201	0.9999
lncRNA:CR45252	22.8347	1.17278	0.540992	2.16782	0.030172	0.462021
lncRNA:CR45399	22.814	-0.677829	1.21077	-0.559834	0.575593	0.9999
lncRNA:CR46478	22.7036	-0.779853	0.615457	-1.26711	0.205115	0.958064
lncRNA:CR43893	22.611	0.295117	0.513496	0.574722	0.565479	0.9999
lncRNA:CR46017	22.5039	0.460806	0.820153	0.561853	0.574216	0.9999
lncRNA:CR42844	22.3913	0.472914	0.904512	0.522839	0.601086	0.9999
lncRNA:CR42765	22.284	-0.189133	0.733019	-0.25802	0.796392	0.9999
lncRNA:CR43910	22.2145	0.228454	0.887251	0.257485	0.796805	0.9999
lncRNA:CR44754	22.1197	0.144403	0.643686	0.224338	0.822495	0.9999
lncRNA:CR44757	22.0378	0.0682856	0.532692	0.12819	0.897999	0.9999
lncRNA:CR45519	21.9106	-2.13398	0.921496	-2.31578	0.0205702	0.381345
lncRNA:CR43977	21.864	0.116063	0.51076	0.227236	0.82024	0.9999
lncRNA:CR43451	21.834	4.81035	0.825333	5.82837	5.59712e-09	3.52521e-06
lncRNA:dntRL	21.7383	0.562188	0.830101	0.677252	0.498246	0.9999
lncRNA:CR45957	21.7317	-0.306147	0.522156	-0.586313	0.557665	0.9999
lncRNA:CR44241	21.7131	-0.77096	0.502706	-1.53362	0.125123	0.828525
lncRNA:CR45034	21.7072	-0.041542	0.622411	-0.0667436	0.946786	0.9999
lncRNA:CR46040	21.5385	-0.102322	1.09447	-0.09349	0.925514	0.9999
lncRNA:CR44974	21.4752	-0.242962	0.556708	-0.436426	0.662528	0.9999
lncRNA:CR45582	21.4226	-0.255064	0.774912	-0.329152	0.742041	0.9999
lncRNA:CR43132	20.9861	-2.06144	0.891877	-2.31135	0.0208136	0.383108
lncRNA:CR45961	20.9814	-1.07128	0.527899	-2.02933	0.0424249	0.52771
lncRNA:CR44230	20.9515	0.766166	0.863199	0.887588	0.374762	0.9999
lncRNA:CR46248	20.9305	0.00085324	0.599467	0.00142333	0.998864	0.9999
lncRNA:CR44133	20.7	0.812211	2.41458	0.336378	0.736586	0.9999
lncRNA:CR44964	20.5943	0.383097	0.607213	0.630911	0.528099	0.9999
lncRNA:CR45622	20.368	-1.42636	0.669789	-2.12956	0.0332078	0.473939
lncRNA:CR40465	20.3177	0.90635	0.657981	1.37747	0.168366	0.914485
lncRNA:CR46090	20.2046	0.701916	0.721825	0.972418	0.330843	0.9999
lncRNA:CR44786	20.161	0.183782	0.611474	0.300557	0.763753	0.9999
lncRNA:CR44273	20.0989	-0.651994	0.766578	-0.850525	0.395033	0.9999
lncRNA:CR42719	20.0491	0.37306	0.567369	0.657527	0.510842	0.9999
lncRNA:CR43804	19.9695	-0.019528	0.620161	-0.0314886	0.97488	0.9999
lncRNA:CR43436	19.9602	-0.126941	0.593665	-0.213826	0.830683	0.9999
lncRNA:CR44076	19.8413	-0.30518	0.752094	-0.405773	0.684909	0.9999
lncRNA:CR46267	19.8236	0.234301	0.711981	0.329083	0.742093	0.9999
lncRNA:CR46414	19.7617	3.89997	0.759273	5.13645	2.79976e-07	9.65652e-05
lncRNA:CR44306	19.7473	-1.03488	0.608601	-1.70043	0.0890495	0.73788
lncRNA:CR45866	19.4505	0.10551	0.514244	0.205174	0.837436	0.9999
lncRNA:CR44808	19.4376	2.40728	0.968023	2.48679	0.01289	0.29673
lncRNA:CR44109	19.362	-0.316879	0.544758	-0.581688	0.560777	0.9999
lncRNA:yar	19.3578	-0.440954	0.764273	-0.576958	0.563968	0.9999
lncRNA:CR43253	19.1155	-0.429529	0.619522	-0.693324	0.488106	0.9999
lncRNA:CR44874	19.0314	1.03491	0.782321	1.32287	0.185878	0.935369
lncRNA:CR44667	19.0121	-0.815859	0.565533	-1.44264	0.149123	0.883255
lncRNA:CR46147	18.9475	-0.517295	0.67858	-0.76232	0.445869	0.9999
lncRNA:CR44564	18.9272	-1.14718	0.618326	-1.8553	0.0635532	0.641109
lncRNA:CR45291	18.8426	0.0445575	0.673566	0.0661516	0.947257	0.9999
lncRNA:CR45949	18.7815	-0.220075	0.61378	-0.358557	0.719926	0.9999
lncRNA:CR43420	18.6345	-0.853017	0.7741	-1.10195	0.270485	0.9999
lncRNA:CR45035	18.6272	0.533797	0.591396	0.902604	0.366736	0.9999
lncRNA:CR45347	18.539	0.0430491	0.585923	0.0734723	0.94143	0.9999
lncRNA:CR43940	18.4752	-0.190404	0.558202	-0.341102	0.733026	0.9999
lncRNA:CR45212	18.4237	0.337442	0.931944	0.362084	0.71729	0.9999
lncRNA:CR43899	18.4166	-0.940362	0.657356	-1.43052	0.152568	0.887688
lncRNA:CR43837	18.3477	1.01004	0.655436	1.54102	0.123311	0.825453
lncRNA:CR44895	18.294	-0.50621	1.08445	-0.46679	0.64065	0.9999
lncRNA:CR44888	18.2107	-0.0159245	0.592147	-0.0268928	0.978545	0.9999
lncRNA:CR44305	18.1265	0.678212	0.768148	0.882919	0.37728	0.9999
lncRNA:CR31526	18.0736	0.173324	0.789707	0.219479	0.826277	0.9999
lncRNA:CR43306	18.0471	-0.739389	0.712865	-1.03721	0.299639	0.9999
lncRNA:CR45903	18.0335	-0.793077	0.585731	-1.354	0.175738	0.920317
lncRNA:CR45531	18.0127	0.388162	0.787103	0.493153	0.621905	0.9999
lncRNA:CR43617	17.9702	-0.195075	0.90443	-0.215688	0.829231	0.9999
lncRNA:CR44506	17.938	0.599912	0.733837	0.8175	0.413642	0.9999
lncRNA:CR44187	17.9306	1.91824	0.842766	2.27612	0.0228388	0.402585
lncRNA:CR44988	17.8902	-0.864171	0.701751	-1.23145	0.218155	0.973398
lncRNA:CR44677	17.8885	-0.423846	0.64471	-0.657421	0.51091	0.9999
lncRNA:CR45155	17.8661	0.229499	0.600607	0.382111	0.702379	0.9999
lncRNA:CR44401	17.8154	0.395875	0.595501	0.664776	0.506194	0.9999
lncRNA:CR44917	17.76	-0.884661	0.894656	-0.988828	0.322747	0.9999
lncRNA:CR44320	17.6965	-0.257031	0.604526	-0.425177	0.670707	0.9999
lncRNA:CR45939	17.6081	0.377463	0.694786	0.54328	0.586937	0.9999
lncRNA:CR44796	17.5917	-1.08166	0.701827	-1.54121	0.123265	0.825453
lncRNA:CR43928	17.5143	-0.200783	0.69786	-0.287712	0.773567	0.9999
lncRNA:CR40053	17.4519	0.578305	0.577922	1.00066	0.31699	0.9999
lncRNA:CR45242	17.3667	-3.83263	0.847506	-4.52224	6.11895e-06	0.00140697
lncRNA:CR45576	17.3282	0.968638	0.779626	1.24244	0.214074	0.969862
lncRNA:CR46021	17.2682	-0.204886	0.65904	-0.310885	0.755888	0.9999
lncRNA:CR45430	17.2555	0.172142	0.627581	0.274295	0.783858	0.9999
lncRNA:CR46002	17.1592	-0.684969	0.549748	-1.24597	0.212776	0.967779
lncRNA:CR45888	17.1253	-0.156331	0.587461	-0.266113	0.790152	0.9999
lncRNA:CR45211	17.0352	0.0587161	0.628367	0.0934424	0.925552	0.9999
lncRNA:CR44833	16.8708	0.773339	0.688045	1.12396	0.261028	0.9999
lncRNA:CR46008	16.8649	-0.602716	0.934914	-0.644676	0.519137	0.9999
lncRNA:CR45659	16.8555	0.27975	0.634359	0.440996	0.659216	0.9999
lncRNA:CR43817	16.7338	-1.36261	0.830745	-1.64023	0.100957	0.771616
lncRNA:CR44498	16.7186	-0.486265	0.682387	-0.712594	0.476097	0.9999
lncRNA:CR44642	16.5847	0.0534367	0.613868	0.0870492	0.930632	0.9999
lncRNA:CR41443	16.4648	1.06755	0.840687	1.26985	0.204139	0.957987
lncRNA:CR45290	16.4438	-2.23214	0.62081	-3.59553	0.00032373	0.0263458
lncRNA:CR44272	16.4223	-1.21283	0.733236	-1.65409	0.0981101	0.7645
lncRNA:CR44943	16.2672	0.740454	0.599695	1.23472	0.216936	0.971847
lncRNA:CR44188	16.2444	1.49861	0.993276	1.50875	0.131362	0.84716
lncRNA:CR44886	16.2431	-0.0402462	0.54188	-0.0742714	0.940794	0.9999
lncRNA:CR33987	16.219	-0.536265	0.978918	-0.547814	0.58382	0.9999
lncRNA:CR44587	16.2165	-0.709683	0.691624	-1.02611	0.304839	0.9999
lncRNA:CR45563	16.2074	-1.68399	0.803692	-2.09532	0.0361426	0.493595
lncRNA:CR44493	16.1396	0.809036	1.00492	0.805079	0.420774	0.9999
lncRNA:CR42858	16.1205	-0.264798	0.600963	-0.440623	0.659486	0.9999
lncRNA:CR44292	16.0913	-0.128874	0.621869	-0.207237	0.835825	0.9999
lncRNA:CR44149	16.0494	1.48853	0.884219	1.68344	0.092289	0.746453
lncRNA:CR44923	16.0431	-1.70982	0.676395	-2.52784	0.0114766	0.279882
lncRNA:CR45566	15.9897	-0.69825	0.704566	-0.991037	0.321668	0.9999
lncRNA:CR44458	15.9302	1.33224	0.737763	1.80579	0.0709513	0.675296
lncRNA:CR44319	15.9118	0.114821	0.555791	0.206591	0.836329	0.9999
lncRNA:sphinx	15.8871	0.205251	1.25104	0.164064	0.869681	0.9999
lncRNA:CR45184	15.858	-0.734348	1.13399	-0.647577	0.517258	0.9999
lncRNA:CR45036	15.8081	-0.252533	0.673496	-0.374958	0.707692	0.9999
lncRNA:CR44991	15.7604	-0.0798453	0.645928	-0.123613	0.901621	0.9999
lncRNA:CR43431	15.7204	-0.484326	0.708668	-0.683431	0.494334	0.9999
lncRNA:CR44559	15.7153	-0.322844	0.685862	-0.470714	0.637845	0.9999
lncRNA:CR44749	15.7018	-0.457741	0.893734	-0.512167	0.608534	0.9999
lncRNA:CR46115	15.6299	-1.24169	0.723703	-1.71574	0.0862095	0.729989
lncRNA:CR45200	15.6295	0.55666	0.72618	0.76656	0.443343	0.9999
lncRNA:CR44344	15.4926	0.899313	1.38187	0.650795	0.515179	0.9999
lncRNA:CR44317	15.4911	-0.122974	0.66878	-0.183878	0.854109	0.9999
lncRNA:CR46016	15.4657	-0.357975	0.729491	-0.490719	0.623625	0.9999
lncRNA:CR44318	15.4299	1.07428	1.04275	1.03023	0.302901	0.9999
lncRNA:CR44912	15.3222	0.734869	0.736973	0.997145	0.318694	0.9999
lncRNA:CR45417	15.312	-0.356146	0.605729	-0.587963	0.556557	0.9999
lncRNA:CR44333	15.2632	0.0920548	0.808719	0.113828	0.909374	0.9999
lncRNA:CR30121	15.2113	0.076706	0.660494	0.116134	0.907546	0.9999
lncRNA:CR46022	15.1602	0.393339	0.71481	0.55027	0.582134	0.9999
lncRNA:CR44822	15.13	0.354778	0.876673	0.404687	0.685708	0.9999
lncRNA:CR46120	15.0541	-0.0328018	0.652676	-0.0502574	0.959917	0.9999
lncRNA:CR43282	15.0307	-0.606911	1.02228	-0.593684	0.552724	0.9999
lncRNA:CR44920	14.9711	-0.248961	0.644729	-0.386148	0.699387	0.9999
lncRNA:CR44864	14.8979	-0.75826	0.995964	-0.761332	0.446459	0.9999
lncRNA:CR44395	14.8481	0.590961	0.632915	0.933713	0.350452	0.9999
lncRNA:CR44608	14.7308	0.686096	0.794424	0.86364	0.387786	0.9999
lncRNA:CR45677	14.6935	0.138486	0.665928	0.20796	0.83526	0.9999
lncRNA:CR44620	14.6624	1.39361	0.884956	1.57478	0.115308	0.813264
lncRNA:CR43766	14.6092	0.532412	0.705333	0.754837	0.450347	0.9999
lncRNA:CR44330	14.6077	0.502205	0.826489	0.607637	0.543429	0.9999
lncRNA:CR44750	14.59	0.478857	0.836165	0.572683	0.56686	0.9999
lncRNA:CR44983	14.5849	2.55006	1.3623	1.87188	0.0612228	0.63365
lncRNA:CR44606	14.5368	0.80568	0.887504	0.907804	0.363982	0.9999
lncRNA:CR45762	14.5317	0.126495	0.72419	0.17467	0.861339	0.9999
lncRNA:CR43943	14.4821	-0.518484	0.67514	-0.767965	0.442508	0.9999
lncRNA:CR44729	14.472	-1.19371	0.878672	-1.35854	0.174293	0.919304
lncRNA:CR40172	14.468	-0.215454	0.784658	-0.274583	0.783637	0.9999
lncRNA:CR44979	14.3437	-0.103542	0.588959	-0.175805	0.860447	0.9999
lncRNA:CR45599	14.3297	-0.176576	0.639864	-0.275958	0.78258	0.9999
lncRNA:CR43258	14.2433	1.6883	0.677673	2.49133	0.0127268	0.294976
lncRNA:CR44068	14.1701	-0.908917	0.766891	-1.1852	0.23594	0.991332
lncRNA:CR44950	14.1634	-0.243072	0.762201	-0.318909	0.749796	0.9999
lncRNA:CR45301	14.0831	-1.53297	0.867261	-1.7676	0.0771283	0.700489
lncRNA:CR44036	14.082	0.439795	0.596873	0.736832	0.461225	0.9999
lncRNA:CR45372	14.0168	0.48949	0.642649	0.761676	0.446254	0.9999
lncRNA:CR44889	13.9971	0.849778	0.577044	1.47264	0.140848	0.863083
lncRNA:CR44900	13.9929	-0.405513	0.593388	-0.683386	0.494363	0.9999
lncRNA:CR45311	13.9595	-0.264804	0.647517	-0.408953	0.682574	0.9999
lncRNA:CR44948	13.9573	0.606049	1.5549	0.389768	0.696708	0.9999
lncRNA:CR44914	13.9395	-1.2084	0.681556	-1.773	0.0762284	0.696684
lncRNA:CR43853	13.8492	-0.544755	0.810998	-0.67171	0.501768	0.9999
lncRNA:CR44039	13.8428	-0.532144	0.888762	-0.598748	0.549341	0.9999
lncRNA:CR44934	13.8355	0.912646	0.976081	0.935011	0.349783	0.9999
lncRNA:CR45991	13.7463	-0.122485	0.659434	-0.185742	0.852647	0.9999
lncRNA:CR44947	13.7375	-0.532504	0.760836	-0.699894	0.483994	0.9999
lncRNA:CR45245	13.6657	-1.03228	0.745542	-1.3846	0.166176	0.910446
lncRNA:CR44135	13.6138	0.246503	0.66044	0.373241	0.708969	0.9999
lncRNA:CR43484	13.6112	-0.656235	0.861259	-0.761949	0.446091	0.9999
lncRNA:CR45360	13.4261	0.0632019	0.729478	0.0866398	0.930958	0.9999
lncRNA:CR44601	13.4087	0.570903	1.18143	0.483231	0.628931	0.9999
lncRNA:CR43751	13.3408	-0.336122	0.739439	-0.454564	0.649423	0.9999
lncRNA:CR43419	13.3268	-0.935379	0.758425	-1.23332	0.217457	0.972549
lncRNA:CR43827	13.2509	1.25185	0.735098	1.70296	0.0885749	0.736565
lncRNA:CR44732	13.2094	-0.882402	0.829841	-1.06334	0.287628	0.9999
lncRNA:CR45248	13.1922	1.2208	0.695908	1.75426	0.0793864	0.710749
lncRNA:CR45660	13.0653	0.0713591	0.766975	0.0930397	0.925872	0.9999
lncRNA:CR44225	13.0148	1.23858	0.704962	1.75695	0.0789269	0.709705
lncRNA:CR43411	12.9893	0.644929	0.688885	0.936193	0.349174	0.9999
lncRNA:CR43682	12.8937	-0.0912911	0.778024	-0.117337	0.906593	0.9999
lncRNA:CR44279	12.8729	0.541185	0.775594	0.697769	0.485322	0.9999
lncRNA:CR46131	12.7923	0.613061	0.695671	0.88125	0.378182	0.9999
lncRNA:CR45233	12.7663	0.0681448	0.94773	0.0719032	0.942679	0.9999
lncRNA:CR44177	12.6792	-2.69165	0.853628	-3.15319	0.00161499	0.0818
lncRNA:CR46053	12.597	-1.53653	0.821038	-1.87145	0.0612829	0.63365
lncRNA:CR44056	12.5878	-1.15843	0.675733	-1.71433	0.0864688	0.730855
lncRNA:CR43807	12.5838	-0.0704424	0.647569	-0.10878	0.913377	0.9999
lncRNA:CR44080	12.5567	2.9513	0.970076	3.04234	0.00234744	0.107952
lncRNA:CR45580	12.556	-0.024707	0.706532	-0.0349695	0.972104	0.9999
lncRNA:CR44921	12.5389	0.44052	0.764208	0.57644	0.564318	0.9999
lncRNA:CR46106	12.5193	0.311873	0.864676	0.360681	0.718338	0.9999
lncRNA:CR44778	12.4817	0.589909	0.92535	0.637498	0.523801	0.9999
lncRNA:CR45825	12.4479	0.388336	0.872171	0.445252	0.656138	0.9999
lncRNA:CR44282	12.4396	-0.857593	0.810126	-1.05859	0.289786	0.9999
lncRNA:CR45269	12.4052	-0.138437	0.877211	-0.157815	0.874603	0.9999
lncRNA:CR45032	12.3966	-0.141202	0.637993	-0.221322	0.824842	0.9999
lncRNA:CR44615	12.3855	0.411643	0.91702	0.448892	0.65351	0.9999
lncRNA:CR45945	12.2918	-0.23363	0.63993	-0.365087	0.715046	0.9999
lncRNA:CR44026	12.2733	0.542135	0.724456	0.748333	0.454259	0.9999
lncRNA:CR43771	12.231	-1.70502	0.788284	-2.16295	0.0305452	0.463624
lncRNA:CR44468	12.2192	-1.65247	0.817849	-2.0205	0.0433312	0.531003
lncRNA:CR46056	12.1536	0.302203	0.702407	0.43024	0.667021	0.9999
lncRNA:CR43753	12.1343	0.289823	0.82218	0.352505	0.724459	0.9999
lncRNA:CR42646	12.13	0.159023	0.925229	0.171874	0.863536	0.9999
lncRNA:CR44735	12.0571	-0.960836	0.822196	-1.16862	0.242556	0.99606
lncRNA:CR45358	12.0307	-0.980983	0.771264	-1.27192	0.203403	0.957987
lncRNA:CR44348	12.03	-0.0112696	0.785745	-0.0143425	0.988557	0.9999
lncRNA:CR45464	12.0224	0.180832	0.67242	0.268927	0.787985	0.9999
lncRNA:CR45552	11.9982	-0.498578	1.05043	-0.47464	0.635043	0.9999
lncRNA:CR44440	11.9553	-0.353524	0.863061	-0.409616	0.682087	0.9999
lncRNA:CR44075	11.9035	-0.0481658	0.726913	-0.0662608	0.94717	0.9999
lncRNA:CR42794	11.8821	0.2676	0.677051	0.395244	0.692663	0.9999
lncRNA:CR45238	11.7996	1.18728	0.708526	1.6757	0.093796	0.748611
lncRNA:CR44185	11.7829	-0.531086	1.01443	-0.523532	0.600604	0.9999
lncRNA:CR45241	11.7776	0.554149	0.641411	0.863953	0.387614	0.9999
lncRNA:CR44143	11.7502	-0.434647	0.744254	-0.584004	0.559218	0.9999
lncRNA:CR43818	11.6593	0.335358	0.655544	0.511572	0.60895	0.9999
lncRNA:CR43266	11.5956	-0.198495	0.787809	-0.251958	0.801074	0.9999
lncRNA:CR44745	11.5819	-0.924941	0.783575	-1.18041	0.237836	0.993653
lncRNA:CR45577	11.5662	-0.280096	0.798615	-0.350727	0.725793	0.9999
lncRNA:CR44366	11.5621	-0.179361	0.652324	-0.274958	0.783349	0.9999
lncRNA:CR44343	11.5497	-0.266819	0.668831	-0.398933	0.689943	0.9999
lncRNA:CR46260	11.4872	-0.84267	0.712359	-1.18293	0.236838	0.992588
lncRNA:CR44150	11.4708	-0.101378	0.632485	-0.160285	0.872657	0.9999
lncRNA:CR44660	11.4561	0.424846	0.644457	0.659232	0.509747	0.9999
lncRNA:CR44678	11.4313	0.332608	0.716086	0.464481	0.642303	0.9999
lncRNA:CR43304	11.4184	0.973108	0.662126	1.46967	0.14165	0.864761
lncRNA:CR44741	11.399	1.19293	0.761845	1.56584	0.117386	0.814131
lncRNA:CR44397	11.387	-0.738082	0.861502	-0.856738	0.391589	0.9999
lncRNA:CR45730	11.365	0.406542	1.01426	0.400827	0.688548	0.9999
lncRNA:CR42696	11.308	0.225825	1.00009	0.225804	0.821353	0.9999
lncRNA:CR44552	11.2879	0.207128	0.841875	0.246032	0.805658	0.9999
lncRNA:CR45635	11.2587	0.637372	0.769965	0.827794	0.407787	0.9999
lncRNA:CR45431	11.2236	0.0171207	0.76485	0.0223845	0.982141	0.9999
lncRNA:CR44957	11.2031	0.736827	0.696275	1.05824	0.289945	0.9999
lncRNA:CR43821	11.1961	-1.43877	1.06105	-1.35599	0.175103	0.919484
lncRNA:CR45449	11.1732	-0.274649	0.966604	-0.284138	0.776305	0.9999
lncRNA:CR44845	11.0825	0.988683	1.21058	0.816699	0.4141	0.9999
lncRNA:CR45589	11.0714	1.26327	0.692696	1.8237	0.068198	0.666947
lncRNA:CR44971	11.0614	-3.06607	1.03544	-2.96114	0.00306503	0.125779
lncRNA:CR45387	11.0353	-1.01381	0.857592	-1.18216	0.237143	0.992928
lncRNA:CR45759	11.0282	0.956333	0.739384	1.29342	0.195866	0.952121
lncRNA:CR43941	10.9745	0.518117	0.649912	0.797212	0.425328	0.9999
lncRNA:CR45150	10.9518	2.13831	1.42229	1.50343	0.132728	0.850321
lncRNA:CR44764	10.8739	-0.705229	0.642953	-1.09686	0.272703	0.9999
lncRNA:CR43847	10.8557	0.283837	0.786178	0.361034	0.718074	0.9999
lncRNA:CR44899	10.8071	1.00154	0.641943	1.56017	0.11872	0.816696
lncRNA:CR44809	10.803	0.501046	0.893847	0.56055	0.575104	0.9999
lncRNA:CR44513	10.7389	-0.126727	0.889091	-0.142536	0.886657	0.9999
lncRNA:CR44369	10.6883	-0.37471	0.866571	-0.432405	0.665447	0.9999
lncRNA:CR45906	10.6662	-0.330948	0.779421	-0.424608	0.671123	0.9999
lncRNA:CR45647	10.639	0.41835	0.737315	0.567396	0.570445	0.9999
lncRNA:CR44136	10.6089	0.592098	0.743046	0.796853	0.425536	0.9999
lncRNA:CR45359	10.604	0.219083	0.792126	0.276575	0.782106	0.9999
lncRNA:CR46132	10.5424	0.563155	0.718925	0.783329	0.433434	0.9999
lncRNA:CR44032	10.4896	0.813738	0.935037	0.870273	0.384151	0.9999
lncRNA:CR45055	10.4766	1.04353	0.769854	1.35549	0.175263	0.919876
lncRNA:CR43995	10.4709	-0.080068	0.911287	-0.0878626	0.929986	0.9999
lncRNA:CR43681	10.4237	0.249207	0.893619	0.278874	0.780342	0.9999
lncRNA:CR44681	10.4186	-0.737772	0.864459	-0.85345	0.39341	0.9999
lncRNA:CR43929	10.4009	-0.563629	0.890082	-0.633232	0.526582	0.9999
lncRNA:CR45303	10.3655	0.855608	0.774144	1.10523	0.26906	0.9999
lncRNA:CR45522	10.3222	-1.10842	0.689837	-1.60678	0.108103	0.793302
lncRNA:CR45684	10.2749	-0.125849	0.677376	-0.185789	0.85261	0.9999
lncRNA:CR46125	10.2509	-0.182356	1.09964	-0.165832	0.868289	0.9999
lncRNA:CR44572	10.2466	-0.720416	0.901924	-0.798755	0.424433	0.9999
lncRNA:CR44214	10.2049	0.827728	0.683214	1.21152	0.225695	0.980631
lncRNA:CR45408	10.1861	-6.65802	1.60106	-4.15851	3.20329e-05	0.00525306
lncRNA:CR45706	10.1509	-0.856595	0.89704	-0.954913	0.339621	0.9999
lncRNA:CR46239	10.1092	1.03505	0.813051	1.27304	0.203004	0.957987
lncRNA:CR44686	10.1009	0.815912	0.868712	0.93922	0.347618	0.9999
lncRNA:CR44939	10.0872	0.330542	0.862528	0.383224	0.701553	0.9999
lncRNA:CR44831	10.0766	-0.366366	0.76406	-0.479499	0.631583	0.9999
lncRNA:CR43832	10.0382	0.145958	0.792391	0.1842	0.853857	0.9999
lncRNA:CR44901	10.0318	-0.295342	0.896593	-0.329404	0.74185	0.9999
lncRNA:CR46030	10.0025	-0.796535	0.710625	-1.12089	0.262333	0.9999
lncRNA:CR43858	9.99913	0.522671	1.19169	0.438597	0.660954	0.9999
lncRNA:CR45472	9.97936	-1.41868	0.837159	-1.69464	0.0901445	0.74039
lncRNA:CR45578	9.95642	-0.945371	0.759878	-1.24411	0.21346	0.968727
lncRNA:CR44573	9.89025	-0.750852	0.864355	-0.868685	0.385019	0.9999
lncRNA:CR43416	9.88605	0.771831	0.741179	1.04136	0.297711	0.9999
lncRNA:CR44127	9.87264	0.422977	0.911052	0.464273	0.642452	0.9999
lncRNA:CR45314	9.854	1.75385	0.835266	2.09975	0.035751	0.492308
lncRNA:CR44519	9.79594	1.54122	0.725802	2.12347	0.0337143	0.479733
lncRNA:CR46116	9.79306	-0.298728	0.87714	-0.34057	0.733427	0.9999
lncRNA:CR46141	9.75211	1.43561	0.933289	1.53822	0.123994	0.8255
lncRNA:CR44965	9.72201	0.417881	0.813026	0.513982	0.607264	0.9999
lncRNA:CR44709	9.58022	-2.39834	1.46363	-1.63863	0.10129	0.772663
lncRNA:CR45187	9.51828	-0.110387	1.03582	-0.10657	0.91513	0.9999
lncRNA:CR44081	9.50052	1.97861	0.789783	2.50526	0.0122361	0.289289
lncRNA:CR34052	9.48176	-0.790183	0.734624	-1.07563	0.282093	0.9999
lncRNA:CR43874	9.41687	-0.613915	1.13929	-0.538859	0.589984	0.9999
lncRNA:CR45761	9.39169	-0.583433	0.749308	-0.778629	0.436198	0.9999
lncRNA:CR45251	9.36341	1.6674	1.22192	1.36458	0.172386	0.918756
lncRNA:CR43808	9.34588	0.704709	0.846426	0.83257	0.405087	0.9999
lncRNA:CR46205	9.34378	-1.86957	1.01286	-1.84584	0.0649157	0.650324
lncRNA:CR45681	9.32609	0.118253	0.787061	0.150247	0.88057	0.9999
lncRNA:CR43260	9.32019	-0.676785	0.769068	-0.880006	0.378856	0.9999
lncRNA:CR43652	9.31051	0.299868	0.995476	0.301231	0.763238	0.9999
lncRNA:CR43408	9.29395	0.318131	0.954634	0.33325	0.738946	0.9999
lncRNA:CR43794	9.27801	0.371458	1.16607	0.318554	0.750065	0.9999
lncRNA:CR46444	9.22805	0.365096	0.894953	0.40795	0.68331	0.9999
lncRNA:CR45588	9.22016	-0.0701801	0.882467	-0.0795272	0.936613	0.9999
lncRNA:CR45670	9.16519	-0.0486893	0.813209	-0.059873	0.952257	0.9999
lncRNA:CR44566	9.12794	0.790053	0.725041	1.08967	0.27586	0.9999
lncRNA:CR45898	9.11025	2.03529	1.05099	1.93655	0.0528009	0.584607
lncRNA:CR45023	9.10247	0.155808	1.00747	0.154653	0.877095	0.9999
lncRNA:CR44593	9.09452	0.936162	0.909694	1.0291	0.303435	0.9999
lncRNA:CR44826	9.09146	-0.286737	0.718338	-0.399167	0.68977	0.9999
lncRNA:CR44048	9.08963	0.8432	1.11786	0.7543	0.450669	0.9999
lncRNA:CR45750	9.08079	-0.24707	0.759819	-0.325169	0.745053	0.9999
lncRNA:CR45421	9.06879	3.3844	0.97461	3.47257	0.000515498	0.0364268
lncRNA:CR46046	9.04843	-1.30585	0.993419	-1.3145	0.188678	0.940931
lncRNA:CR41601	8.9641	-0.809132	0.839273	-0.964086	0.335003	0.9999
lncRNA:CR45444	8.94962	0.191813	0.750486	0.255585	0.798271	0.9999
lncRNA:CR31386	8.94665	-1.0789	0.822168	-1.31226	0.189434	0.940931
lncRNA:CR44520	8.92927	1.02637	0.857668	1.1967	0.231425	0.984045
lncRNA:CR44146	8.9124	-0.71923	0.830114	-0.866423	0.386258	0.9999
lncRNA:CR45521	8.89958	-0.12175	0.895571	-0.135946	0.891864	0.9999
lncRNA:CR44412	8.89401	0.930776	0.751025	1.23934	0.215219	0.970025
lncRNA:CR43823	8.88713	-0.0990773	0.987132	-0.100369	0.920051	0.9999
lncRNA:CR44999	8.84619	0.327114	0.692496	0.472369	0.636664	0.9999
lncRNA:CR44204	8.79996	-0.571604	0.863222	-0.662174	0.507859	0.9999
lncRNA:CR34006	8.69096	-0.0278479	0.708867	-0.0392851	0.968663	0.9999
lncRNA:CR43768	8.67228	-0.416599	0.81301	-0.512416	0.60836	0.9999
lncRNA:CR45654	8.65986	1.0713	0.842142	1.27211	0.203334	0.957987
lncRNA:CR45465	8.62947	-0.0702258	0.813205	-0.0863568	0.931183	0.9999
lncRNA:CR45567	8.59861	3.01013	0.974523	3.08883	0.00200947	0.0983417
lncRNA:CR44324	8.59257	0.127378	0.713527	0.178518	0.858316	0.9999
lncRNA:CR45153	8.58969	-0.813655	0.816067	-0.997044	0.318743	0.9999
lncRNA:CR43764	8.5734	0.514564	0.813984	0.632155	0.527286	0.9999
lncRNA:CR44496	8.51991	-1.11318	0.974729	-1.14204	0.253439	0.9999
lncRNA:CR45876	8.51555	0.535119	0.777143	0.688572	0.491093	0.9999
lncRNA:TS16	8.48915	-0.186735	0.857467	-0.217775	0.827604	0.9999
lncRNA:CR43247	8.41802	-0.232887	0.893466	-0.260655	0.794358	0.9999
lncRNA:CR44777	8.40973	5.6547	1.38607	4.07967	4.5099e-05	0.00695005
lncRNA:CR45125	8.38694	-0.407322	0.805705	-0.505548	0.613174	0.9999
lncRNA:CR44360	8.37205	1.48103	1.01435	1.46008	0.144268	0.870413
lncRNA:CR43435	8.33422	-0.538282	1.07143	-0.502394	0.615391	0.9999
lncRNA:CR45157	8.27748	0.255792	0.740366	0.345493	0.729723	0.9999
lncRNA:CR43434	8.27207	1.28966	1.05125	1.22679	0.219902	0.975265
lncRNA:CR45573	8.2603	0.201316	0.746428	0.269705	0.787387	0.9999
lncRNA:CR45006	8.25097	6.60947	1.7682	3.73797	0.00018551	0.0190588
lncRNA:CR44186	8.23733	0.141094	0.828837	0.170231	0.864829	0.9999
lncRNA:CR44307	8.21602	0.809567	0.869623	0.93094	0.351885	0.9999
lncRNA:CR46476	8.147	-0.396623	0.730345	-0.543063	0.587087	0.9999
lncRNA:CR45639	8.14153	-0.672847	0.785278	-0.856827	0.391541	0.9999
lncRNA:CR43285	8.13529	0.761944	0.818239	0.931201	0.35175	0.9999
lncRNA:CR45159	8.08843	-0.145818	0.769239	-0.189562	0.849653	0.9999
lncRNA:CR45339	8.08103	1.0583	1.0572	1.00105	0.316803	0.9999
lncRNA:CR43960	8.00602	-0.468545	0.896622	-0.522567	0.601276	0.9999
lncRNA:CR44379	8.00119	0.562957	0.971293	0.579595	0.562188	0.9999
lncRNA:CR44203	7.97516	-0.369657	0.848723	-0.435544	0.663167	0.9999
lncRNA:CR44639	7.96201	-2.27862	1.25634	-1.8137	0.0697236	0.670562
lncRNA:CR43802	7.96067	0.23237	1.14243	0.2034	0.838822	0.9999
lncRNA:CR43961	7.95109	0.749016	0.799977	0.936297	0.34912	0.9999
lncRNA:CR44967	7.88795	-0.205023	0.742016	-0.276306	0.782313	0.9999
lncRNA:CR43762	7.87632	-1.20022	0.810419	-1.48098	0.138611	0.859553
lncRNA:CR45562	7.85763	-0.737761	1.2707	-0.580594	0.561514	0.9999
lncRNA:CR45422	7.84441	0.171012	0.923002	0.185278	0.853011	0.9999
lncRNA:CR45310	7.80683	0.331476	0.725719	0.456756	0.647847	0.9999
lncRNA:CR44856	7.80633	-0.565029	1.06518	-0.530454	0.595797	0.9999
lncRNA:CR44023	7.78961	0.537626	0.806205	0.66686	0.504862	0.9999
lncRNA:CR45172	7.77059	0.616256	0.791439	0.778652	0.436185	0.9999
lncRNA:CR44515	7.7073	4.00191	1.12777	3.54852	0.000387396	0.0306113
lncRNA:CR44842	7.70285	0.8652	0.824732	1.04907	0.294147	0.9999
lncRNA:CR45423	7.69076	0.362131	1.00438	0.360553	0.718434	0.9999
lncRNA:CR45450	7.68526	-0.863035	0.926535	-0.931465	0.351613	0.9999
lncRNA:CR43641	7.67464	-0.701874	1.10331	-0.636153	0.524677	0.9999
lncRNA:CR45602	7.6599	0.0726392	0.77214	0.0940751	0.92505	0.9999
lncRNA:CR44617	7.65944	-0.00292568	1.23994	-0.00235953	0.998117	0.9999
lncRNA:CR44236	7.65815	0.712534	0.896091	0.795158	0.426521	0.9999
lncRNA:CR9162	7.58956	0.46715	0.737602	0.633336	0.526515	0.9999
lncRNA:CR45591	7.56016	1.74596	1.18781	1.46989	0.141591	0.864761
lncRNA:CR45249	7.51012	-0.836644	0.858403	-0.974651	0.329733	0.9999
lncRNA:CR44614	7.50466	0.0195394	0.877088	0.0222776	0.982227	0.9999
lncRNA:CR44963	7.50364	-1.66323	1.34319	-1.23827	0.215617	0.970934
lncRNA:CR45382	7.46807	0.508926	1.09463	0.464931	0.641981	0.9999
lncRNA:CR44077	7.44557	0.409593	0.862336	0.474981	0.634801	0.9999
lncRNA:CR43199	7.42553	-0.0674648	0.784481	-0.0859993	0.931467	0.9999
lncRNA:CR44924	7.4219	-0.412886	1.108	-0.37264	0.709417	0.9999
lncRNA:CR45193	7.39515	-0.480113	1.02177	-0.469882	0.638439	0.9999
lncRNA:CR43830	7.36534	-1.66157	0.962285	-1.72669	0.0842235	0.725933
lncRNA:CR43718	7.36006	0.158866	0.872651	0.18205	0.855543	0.9999
lncRNA:CR44112	7.3461	0.54898	0.888135	0.618127	0.536492	0.9999
lncRNA:CR44581	7.34386	0.107709	0.873845	0.123259	0.901902	0.9999
lncRNA:CR44078	7.33677	0.295469	0.835516	0.353637	0.723611	0.9999
lncRNA:CR45340	7.33369	-0.323732	0.994327	-0.325579	0.744743	0.9999
lncRNA:CR44766	7.33329	0.626227	0.843886	0.742076	0.458041	0.9999
lncRNA:CR45966	7.32043	-0.8398	0.813385	-1.03248	0.30185	0.9999
lncRNA:CR43648	7.31806	-0.459696	0.982013	-0.468116	0.639702	0.9999
lncRNA:CR44908	7.31804	-0.542647	0.91912	-0.590398	0.554924	0.9999
lncRNA:CR45298	7.30549	0.664419	0.80587	0.824475	0.40967	0.9999
lncRNA:CR44066	7.27387	-1.97466	1.01198	-1.95128	0.0510238	0.576862
lncRNA:CR45833	7.25669	0.4178	1.02102	0.409197	0.682395	0.9999
lncRNA:CR44354	7.25181	0.898725	0.829018	1.08408	0.278327	0.9999
lncRNA:CR44311	7.2454	0.269009	0.870801	0.308921	0.757381	0.9999
lncRNA:CR44497	7.21988	-0.821094	0.896054	-0.916344	0.359486	0.9999
lncRNA:CR44337	7.21363	1.43513	1.25691	1.14179	0.253542	0.9999
lncRNA:CR45295	7.19743	1.35236	1.71913	0.786653	0.431485	0.9999
lncRNA:CR45537	7.19643	-0.712377	0.858714	-0.829585	0.406773	0.9999
lncRNA:CR43280	7.15904	-0.378199	1.43853	-0.262907	0.792622	0.9999
lncRNA:CR45433	7.13577	1.08925	0.987893	1.1026	0.270201	0.9999
lncRNA:CR43649	7.10351	-0.687353	1.01426	-0.677686	0.497971	0.9999
lncRNA:CR44274	7.08088	-0.0419126	0.929792	-0.0450774	0.964046	0.9999
lncRNA:CR45383	7.07774	-0.340777	0.935647	-0.364216	0.715697	0.9999
lncRNA:CR44490	7.07639	-3.71696	1.35403	-2.7451	0.00604928	0.195602
lncRNA:CR44226	7.05612	-1.06211	1.04883	-1.01266	0.311221	0.9999
lncRNA:CR44300	7.0283	-0.663334	0.942725	-0.703635	0.48166	0.9999
lncRNA:bxd	6.99897	0.435898	0.806641	0.540387	0.58893	0.9999
lncRNA:CR45280	6.9455	1.45236	1.00792	1.44094	0.149602	0.884475
lncRNA:CR44933	6.94308	0.515349	0.789374	0.652858	0.513848	0.9999
lncRNA:CR43298	6.93857	0.276516	0.897136	0.308221	0.757914	0.9999
lncRNA:CR46085	6.93813	1.36238	0.964234	1.41291	0.157681	0.895254
lncRNA:CR44074	6.9186	1.55411	0.865768	1.79507	0.0726427	0.682861
lncRNA:CR45669	6.90916	-0.42432	1.23619	-0.343249	0.731411	0.9999
lncRNA:CR44298	6.90682	0.418785	0.857939	0.488129	0.625459	0.9999
lncRNA:CR44523	6.90591	-0.0577829	1.04975	-0.0550442	0.956103	0.9999
lncRNA:CR44353	6.88844	0.0442736	0.997354	0.0443911	0.964593	0.9999
lncRNA:CR45322	6.88352	-0.284668	1.07022	-0.265991	0.790246	0.9999
lncRNA:CR46391	6.86667	-0.642271	1.00156	-0.641271	0.521347	0.9999
lncRNA:CR45530	6.86183	-0.534705	0.826731	-0.64677	0.517781	0.9999
lncRNA:CR45661	6.86107	-0.334166	0.870884	-0.383709	0.701194	0.9999
lncRNA:CR44640	6.83735	-1.02578	0.854469	-1.20049	0.22995	0.984045
lncRNA:CR45237	6.83417	0.476812	1.1483	0.415232	0.677972	0.9999
lncRNA:CR46210	6.828	0.202285	0.830473	0.243579	0.807557	0.9999
lncRNA:CR44217	6.80965	-0.606563	1.17098	-0.517997	0.60446	0.9999
lncRNA:CR44483	6.78363	0.353733	0.910182	0.38864	0.697542	0.9999
lncRNA:CR46119	6.75064	-0.717235	0.981596	-0.730682	0.464973	0.9999
lncRNA:CR45296	6.72583	3.81403	1.53327	2.48752	0.0128639	0.29673
lncRNA:CR44349	6.70713	0.813811	0.959424	0.848229	0.396311	0.9999
lncRNA:CR44441	6.69147	1.1399	0.808703	1.40954	0.158675	0.896556
lncRNA:CR45641	6.67773	-1.50816	0.980289	-1.53848	0.123931	0.8255
lncRNA:CR44853	6.67738	-0.230636	0.911216	-0.253108	0.800185	0.9999
lncRNA:CR45649	6.62169	0.361244	0.985613	0.366517	0.713979	0.9999
lncRNA:CR43705	6.60322	0.362646	0.941933	0.385002	0.700236	0.9999
lncRNA:CR43870	6.60013	-1.12829	0.944218	-1.19494	0.232109	0.984334
lncRNA:CR43883	6.58797	-0.00597004	0.932905	-0.0063994	0.994894	0.9999
lncRNA:CR45180	6.58542	0.770991	0.940657	0.81963	0.412427	0.9999
lncRNA:CR45590	6.54655	-1.1412	1.01558	-1.12369	0.261145	0.9999
lncRNA:CR44590	6.53932	1.09885	1.10862	0.991192	0.321592	0.9999
lncRNA:CR45564	6.49208	-0.116747	0.913734	-0.127769	0.898332	0.9999
lncRNA:CR45514	6.46799	-0.883326	0.985358	-0.896451	0.370012	0.9999
lncRNA:CR45334	6.43316	-0.921047	0.893309	-1.03105	0.302517	0.9999
lncRNA:CR45956	6.41168	-0.767852	0.898569	-0.854528	0.392812	0.9999
lncRNA:CR43819	6.37204	0.13125	0.988333	0.132799	0.894352	0.9999
lncRNA:CR45267	6.36696	-0.906564	0.900362	-1.00689	0.313988	0.9999
lncRNA:CR45726	6.35315	0.442604	0.943157	0.469279	0.63887	0.9999
lncRNA:CR45711	6.33572	0.874021	0.869656	1.00502	0.314888	0.9999
lncRNA:Vinr	6.29703	-0.247693	0.916449	-0.270275	0.786949	0.9999
lncRNA:CR44795	6.24162	0.0906207	1.36834	0.0662268	0.947197	0.9999
lncRNA:CR45412	6.23988	-0.298871	1.07591	-0.277784	0.781178	0.9999
lncRNA:CR43859	6.22135	3.66251	1.47526	2.48262	0.0130418	0.29705
lncRNA:CR44537	6.21696	0.663493	0.868025	0.764371	0.444646	0.9999
lncRNA:CR45967	6.16803	0.513466	0.90416	0.567893	0.570107	0.9999
lncRNA:acal	6.16022	-0.264041	0.844287	-0.312738	0.75448	0.9999
lncRNA:CR46088	6.1561	-0.980686	0.913596	-1.07344	0.283076	0.9999
lncRNA:CR45191	6.15336	0.872684	0.853847	1.02206	0.306752	0.9999
lncRNA:CR44789	6.15152	0.178451	1.25055	0.142699	0.886528	0.9999
lncRNA:CR45173	6.14811	-1.26868	0.884529	-1.4343	0.151486	0.886997
lncRNA:CR43890	6.12602	-1.01171	0.864811	-1.16987	0.242055	0.99606
lncRNA:CR43625	6.11996	0.706547	0.847458	0.833725	0.404436	0.9999
lncRNA:CR45082	6.10255	1.40205	0.910821	1.53933	0.123724	0.8255
lncRNA:CR45398	6.09826	0.723877	0.902697	0.801905	0.422608	0.9999
lncRNA:CR44829	6.09078	2.43958	1.04116	2.34314	0.0191221	0.3686
lncRNA:CR46076	6.07147	0.242558	1.19794	0.202479	0.839542	0.9999
lncRNA:CR45755	6.05156	-1.39732	1.02804	-1.35921	0.17408	0.919304
lncRNA:CR45884	6.02267	-0.839933	1.12851	-0.744283	0.456705	0.9999
lncRNA:CR44377	6.02254	-1.48644	0.960055	-1.54829	0.121553	0.820921
lncRNA:CR44347	6.01603	0.355711	1.03436	0.343894	0.730926	0.9999
lncRNA:CR45279	5.96892	0.985691	0.907727	1.08589	0.277528	0.9999
lncRNA:CR43635	5.93658	0.818864	0.871772	0.939309	0.347572	0.9999
lncRNA:CR44951	5.87071	-0.0790192	0.924323	-0.0854887	0.931873	0.9999
lncRNA:CR45434	5.85891	0.234123	1.10748	0.211401	0.832574	0.9999
lncRNA:CR44919	5.85751	-1.2325	1.14171	-1.07952	0.280356	0.9999
lncRNA:CR43495	5.84777	0.0265846	0.926806	0.0286841	0.977117	0.9999
lncRNA:CR44823	5.84717	2.55204	1.12356	2.27138	0.0231242	0.403587
lncRNA:CR45605	5.82632	1.13934	1.29008	0.88316	0.37715	0.9999
lncRNA:CR43303	5.8235	-0.837533	1.27465	-0.657067	0.511138	0.9999
lncRNA:CR45020	5.8155	-0.251298	0.999449	-0.251437	0.801477	0.9999
lncRNA:CR45586	5.81225	-0.040337	0.98164	-0.0410914	0.967223	0.9999
lncRNA:CR43988	5.76457	-5.82671	1.50641	-3.86794	0.000109758	0.0135894
lncRNA:CR46075	5.74764	-1.54715	1.15413	-1.34053	0.180075	0.926994
lncRNA:CR45484	5.74666	-0.51657	1.03105	-0.501014	0.616361	0.9999
lncRNA:CR44514	5.70038	0.0618257	1.00951	0.0612432	0.951166	0.9999
lncRNA:CR45482	5.68692	0.786555	1.05114	0.74829	0.454285	0.9999
lncRNA:CR44229	5.67185	3.56066	1.40976	2.52572	0.0115461	0.281103
lncRNA:CR46265	5.66741	0.233312	0.863604	0.270161	0.787036	0.9999
lncRNA:CR44739	5.66019	-4.79457	1.4555	-3.2941	0.000987364	0.0588599
lncRNA:CR44196	5.63765	-0.873285	1.13948	-0.76639	0.443445	0.9999
lncRNA:CR44264	5.58682	2.4071	0.973178	2.47344	0.0133819	0.301478
lncRNA:CR43950	5.57103	0.234814	0.962654	0.243924	0.80729	0.9999
lncRNA:CR43852	5.56284	-1.03013	1.00105	-1.02905	0.303458	0.9999
lncRNA:CR43822	5.5208	-0.0426965	0.945585	-0.0451535	0.963985	0.9999
lncRNA:CR45506	5.49986	-0.681275	1.03463	-0.658472	0.510235	0.9999
lncRNA:CR41352	5.49636	0.449838	1.31801	0.341301	0.732877	0.9999
lncRNA:CR44409	5.46962	1.65318	1.26872	1.30303	0.192566	0.945399
lncRNA:CR44453	5.42738	-0.881738	1.12831	-0.781466	0.434529	0.9999
lncRNA:CR45938	5.37406	0.0231158	1.02196	0.022619	0.981954	0.9999
lncRNA:CR43644	5.36949	0.40099	1.08962	0.368008	0.712867	0.9999
lncRNA:CR46349	5.35151	0.438781	1.2176	0.360366	0.718574	0.9999
lncRNA:CR46126	5.34249	0.435553	0.966719	0.450547	0.652316	0.9999
lncRNA:CR45744	5.32196	0.0485883	1.05011	0.0462696	0.963095	0.9999
lncRNA:CR45693	5.30939	0.24404	1.07371	0.227286	0.820201	0.9999
lncRNA:CR44294	5.30038	0.256076	0.958845	0.267068	0.789417	0.9999
lncRNA:CR45378	5.27657	0.474447	1.02516	0.462804	0.643505	0.9999
lncRNA:CR44846	5.2631	0.516536	0.876605	0.589246	0.555697	0.9999
lncRNA:CR44460	5.23382	0.657617	1.05981	0.620505	0.534925	0.9999
lncRNA:Yu	5.22721	1.10859	0.90952	1.21888	0.222891	0.976854
lncRNA:CR45742	5.22061	-4.6816	1.64093	-2.85302	0.00433065	0.157623
lncRNA:CR45005	5.21558	2.55822	1.46234	1.7494	0.080222	0.714822
lncRNA:CR44411	5.2052	0.273377	1.25542	0.217757	0.827619	0.9999
lncRNA:CR44816	5.20009	0.0326142	0.988868	0.0329814	0.973689	0.9999
lncRNA:CR46253	5.1962	-0.163889	1.17966	-0.138929	0.889506	0.9999
lncRNA:CR46350	5.19211	-5.68535	1.61276	-3.52522	0.000423129	0.0319343
lncRNA:CR45606	5.13776	1.30258	0.962826	1.35287	0.176096	0.920913
lncRNA:CR43234	5.1177	-0.0781823	0.911479	-0.0857752	0.931645	0.9999
lncRNA:CR44558	5.08957	1.1768	0.929082	1.26662	0.20529	0.958064
lncRNA:CR45052	5.08737	-0.613788	1.11498	-0.550493	0.581981	0.9999
lncRNA:CR44202	5.07208	-0.614909	0.948057	-0.648599	0.516598	0.9999
lncRNA:CR45985	5.04671	0.779159	0.981387	0.793937	0.427232	0.9999
lncRNA:CR45556	5.02064	0.762652	0.99015	0.770239	0.441158	0.9999
lncRNA:CR45568	5.00891	0.0814036	1.05371	0.0772541	0.938421	0.9999
lncRNA:CR45410	4.98122	-0.561719	1.05848	-0.530685	0.595637	0.9999
lncRNA:CR45418	4.98097	0.695981	1.5343	0.453616	0.650105	0.9999
lncRNA:CR44278	4.95608	-0.00285156	1.35232	-0.00210864	0.998318	0.9999
lncRNA:CR45266	4.95454	0.0194421	0.990692	0.0196248	0.984343	0.9999
lncRNA:CR46474	4.94031	0.159054	1.00056	0.158965	0.873696	0.9999
lncRNA:CR42756	4.93594	0.790565	1.19047	0.66408	0.506639	0.9999
lncRNA:CR45406	4.92399	0.635795	1.17179	0.542586	0.587415	0.9999
lncRNA:CR44105	4.92194	0.778772	1.18236	0.658659	0.510115	0.9999
lncRNA:CR34044	4.9099	-0.466374	1.10195	-0.423225	0.672131	0.9999
lncRNA:CR46079	4.8961	0.275181	1.30286	0.211213	0.832721	0.9999
lncRNA:CR44752	4.89137	-0.211654	1.0819	-0.195631	0.844899	0.9999
lncRNA:CR44935	4.89106	0.0286778	1.08655	0.0263935	0.978943	0.9999
lncRNA:CR46208	4.87266	0.58929	0.911102	0.646788	0.517769	0.9999
lncRNA:CR44332	4.86923	0.42394	0.925778	0.457928	0.647004	0.9999
lncRNA:CR41257	4.86532	-1.29437	0.994183	-1.30194	0.192937	0.945399
lncRNA:CR43810	4.84376	0.0334262	1.00823	0.0331535	0.973552	0.9999
lncRNA:CR44665	4.83924	1.81986	1.01786	1.78793	0.073787	0.687777
lncRNA:CR45571	4.83624	0.810485	1.19611	0.677601	0.498025	0.9999
lncRNA:CR44930	4.83464	-0.688868	1.00245	-0.687184	0.491967	0.9999
lncRNA:CR43422	4.83452	1.40561	1.12897	1.24504	0.213117	0.967779
lncRNA:CR45038	4.82808	-0.785475	1.07392	-0.73141	0.464529	0.9999
lncRNA:CR44423	4.82334	0.896232	1.25768	0.71261	0.476087	0.9999
lncRNA:CR45021	4.81571	0.409068	1.06441	0.384316	0.700745	0.9999
lncRNA:CR43937	4.80704	-1.39196	1.20154	-1.15848	0.246667	0.998941
lncRNA:CR44567	4.78109	0.476012	1.0338	0.46045	0.645193	0.9999
lncRNA:CR43437	4.77959	-0.0176257	1.01497	-0.0173657	0.986145	0.9999
lncRNA:CR42755	4.77273	-1.02977	1.15515	-0.891459	0.372683	0.9999
lncRNA:CR44597	4.76454	-0.147585	0.936559	-0.157583	0.874786	0.9999
lncRNA:CR44700	4.7566	0.220535	1.01336	0.217628	0.827719	0.9999
lncRNA:CR44073	4.75629	0.798118	1.02572	0.778101	0.436509	0.9999
lncRNA:CR45542	4.74856	1.82414	1.11165	1.64094	0.100811	0.771036
lncRNA:CR43053	4.74275	1.12676	1.00799	1.11783	0.263639	0.9999
lncRNA:CR45754	4.73747	1.03812	1.1074	0.937444	0.34853	0.9999
lncRNA:CR45581	4.73413	-0.556349	1.04234	-0.533749	0.593515	0.9999
lncRNA:CR43990	4.73229	0.411369	1.314	0.313067	0.75423	0.9999
lncRNA:CR44685	4.72167	0.557068	0.980733	0.568012	0.570027	0.9999
lncRNA:CR44398	4.70614	2.17839	1.12957	1.92851	0.053792	0.588987
lncRNA:CR46410	4.63658	0.0958985	1.00109	0.0957937	0.923684	0.9999
lncRNA:CR44643	4.63646	-1.09231	1.41994	-0.769264	0.441737	0.9999
lncRNA:CR46454	4.63374	-1.29197	1.10158	-1.17283	0.240863	0.99606
lncRNA:CR44936	4.63009	0.125137	0.959327	0.130442	0.896217	0.9999
lncRNA:CR44380	4.62605	-0.765723	0.993043	-0.771087	0.440655	0.9999
lncRNA:CR44357	4.60509	0.831776	1.05933	0.785188	0.432344	0.9999
lncRNA:CR45286	4.60072	1.07299	1.08337	0.990418	0.32197	0.9999
lncRNA:CR44505	4.5869	-1.60623	1.45674	-1.10261	0.270195	0.9999
lncRNA:CR45560	4.58668	-0.0414319	1.21904	-0.0339873	0.972887	0.9999
lncRNA:CR44909	4.55692	-0.463292	1.01743	-0.455354	0.648855	0.9999
lncRNA:CR45327	4.54856	1.79643	1.27454	1.40948	0.158694	0.896556
lncRNA:TS27	4.54564	-0.15369	1.193	-0.128827	0.897494	0.9999
lncRNA:CR46153	4.53626	0.429573	1.03993	0.413079	0.679548	0.9999
lncRNA:CR43907	4.53091	0.444203	1.13737	0.390554	0.696127	0.9999
lncRNA:CR44814	4.52788	-1.1931	1.27114	-0.938608	0.347932	0.9999
lncRNA:CR45627	4.52272	-0.487537	0.9929	-0.491023	0.62341	0.9999
lncRNA:CR44632	4.51012	0.0535305	1.13192	0.0472916	0.962281	0.9999
lncRNA:CR44544	4.4742	-0.300119	1.1499	-0.260995	0.794096	0.9999
lncRNA:CR45308	4.47062	-0.828304	1.16459	-0.711242	0.476934	0.9999
lncRNA:CR44465	4.44067	-0.1932	0.972814	-0.1986	0.842576	0.9999
lncRNA:CR45293	4.43727	0.432773	1.3258	0.326424	0.744103	0.9999
lncRNA:CR46156	4.43108	-0.0443757	0.94361	-0.0470276	0.962491	0.9999
lncRNA:CR44415	4.42401	1.72595	1.02974	1.67611	0.0937169	0.748611
lncRNA:CR44870	4.41329	0.125477	1.0238	0.122561	0.902455	0.9999
lncRNA:CR46062	4.4027	-0.613645	1.14712	-0.534943	0.59269	0.9999
lncRNA:CR43363	4.37575	2.78172	1.53658	1.81033	0.070245	0.672366
lncRNA:CR44603	4.36265	1.78804	1.13989	1.5686	0.11674	0.813264
lncRNA:CR46211	4.3592	-0.523873	1.30549	-0.401284	0.688211	0.9999
lncRNA:CR43487	4.35662	1.55184	1.23354	1.25804	0.208379	0.964355
lncRNA:CR43967	4.31448	0.277262	1.10936	0.249929	0.802643	0.9999
lncRNA:CR44619	4.29322	0.671194	1.01451	0.661595	0.508231	0.9999
lncRNA:CR45554	4.29232	0.691449	1.25765	0.549794	0.582461	0.9999
lncRNA:CR43406	4.28264	0.604209	1.1184	0.540244	0.589029	0.9999
lncRNA:CR44813	4.27935	0.990902	1.04766	0.945828	0.344237	0.9999
lncRNA:TS11	4.27205	0.261165	1.1943	0.218676	0.826903	0.9999
lncRNA:CR45119	4.26669	-0.614373	1.02713	-0.598144	0.549744	0.9999
lncRNA:CR45098	4.26508	0.362137	1.01734	0.355966	0.721866	0.9999
lncRNA:CR44583	4.24917	0.734724	1.23685	0.594029	0.552493	0.9999
lncRNA:CR44553	4.24477	0.0961394	1.25425	0.0766511	0.938901	0.9999
lncRNA:CR45181	4.2149	-0.918546	1.01781	-0.902472	0.366806	0.9999
lncRNA:CR43839	4.21084	5.63701	1.64757	3.4214	0.000622988	0.0417806
lncRNA:CR44767	4.19761	1.58053	1.06345	1.48623	0.137218	0.857179
lncRNA:CR44717	4.19685	-0.851174	1.55953	-0.545789	0.585211	0.9999
lncRNA:CR44125	4.19181	-0.700839	1.22207	-0.573484	0.566317	0.9999
lncRNA:CR46019	4.19018	-1.50482	1.05745	-1.42307	0.154717	0.890616
lncRNA:CR45306	4.18094	-0.167958	1.11463	-0.150685	0.880224	0.9999
lncRNA:CR46148	4.17945	0.770562	1.51201	0.509628	0.610312	0.9999
lncRNA:CR44718	4.15971	0.605897	1.14051	0.531249	0.595246	0.9999
lncRNA:CR46142	4.14984	-0.0220129	1.13403	-0.0194112	0.984513	0.9999
lncRNA:CR43621	4.1467	2.24647	1.67141	1.34406	0.178928	0.925262
lncRNA:CR44058	4.13847	2.2069	1.12181	1.96726	0.0491534	0.568274
lncRNA:CR44571	4.1077	0.857623	1.18331	0.724768	0.468595	0.9999
lncRNA:CR44472	4.08865	-0.781355	1.17522	-0.664857	0.506142	0.9999
lncRNA:CR46257	4.08579	-0.11276	1.46579	-0.076928	0.938681	0.9999
lncRNA:CR44313	4.08051	-2.09061	1.40086	-1.49237	0.135602	0.852839
lncRNA:CR45375	4.07201	0.212485	1.21831	0.174409	0.861544	0.9999
lncRNA:CR45294	4.07013	2.24383	1.65763	1.35364	0.175851	0.920317
lncRNA:CR43686	4.06125	-1.09498	1.32246	-0.827987	0.407678	0.9999
lncRNA:CR34024	4.05995	-0.941116	1.17917	-0.79812	0.424801	0.9999
lncRNA:CR44421	4.05882	0.80593	1.18851	0.678102	0.497707	0.9999
lncRNA:CR45976	4.04615	-0.326309	0.978275	-0.333555	0.738715	0.9999
lncRNA:CR46052	4.04203	-0.0843874	1.05347	-0.0801044	0.936154	0.9999
lncRNA:CR44710	4.03679	-1.8603	1.38912	-1.33919	0.180508	0.92725
lncRNA:CR44323	4.03232	-1.14688	1.14769	-0.999294	0.317652	0.9999
lncRNA:CR43704	4.02982	-0.560046	0.988489	-0.566568	0.571008	0.9999
lncRNA:CR43289	4.02826	-1.68982	1.77198	-0.953635	0.340269	0.9999
lncRNA:CR46445	3.99281	0.610066	1.07049	0.569893	0.56875	0.9999
lncRNA:CR43985	3.98542	-1.2791	1.15581	-1.10667	0.268436	0.9999
lncRNA:CR44180	3.98036	0.259693	1.12881	0.230059	0.818046	0.9999
lncRNA:CR44376	3.97567	1.00497	1.06706	0.941809	0.34629	0.9999
lncRNA:CR44702	3.97369	0.073262	1.07789	0.067968	0.945811	0.9999
lncRNA:CR46212	3.96128	-0.955537	1.19026	-0.802798	0.422091	0.9999
lncRNA:CR44949	3.9464	2.92429	1.30978	2.23266	0.0255713	0.427219
lncRNA:CR44743	3.93801	0.0539839	1.03142	0.0523392	0.958258	0.9999
lncRNA:CR44539	3.92593	5.549	1.66612	3.3305	0.000866894	0.0538962
lncRNA:CR44484	3.92168	-0.179347	0.993762	-0.180473	0.856781	0.9999
lncRNA:CR44129	3.90822	3.51744	1.41635	2.48346	0.0130113	0.29705
lncRNA:CR43761	3.87987	-0.380926	1.40876	-0.270398	0.786854	0.9999
lncRNA:CR44371	3.8769	-0.431151	1.00223	-0.430194	0.667055	0.9999
lncRNA:CR44365	3.87352	0.406226	1.27819	0.317815	0.750625	0.9999
lncRNA:CR45338	3.8716	-0.876072	1.23321	-0.710402	0.477455	0.9999
lncRNA:CR45335	3.83718	0.273062	1.08794	0.250989	0.801822	0.9999
lncRNA:CR44772	3.81322	0.285347	1.12723	0.25314	0.80016	0.9999
lncRNA:CR32730	3.81281	-2.52106	1.29845	-1.9416	0.0521857	0.583304
lncRNA:CR46352	3.77859	-0.0151536	1.07773	-0.0140607	0.988782	0.9999
lncRNA:CR45687	3.76858	-0.347807	1.03158	-0.337159	0.735997	0.9999
lncRNA:CR45700	3.75843	0.170364	1.28278	0.132809	0.894344	0.9999
lncRNA:CR45285	3.75042	0.357202	1.07418	0.332535	0.739485	0.9999
lncRNA:CR46215	3.74441	-1.29976	1.08332	-1.19979	0.230222	0.984045
lncRNA:CR44641	3.74143	-4.15963	1.65382	-2.51516	0.0118979	0.285352
lncRNA:CR44560	3.74124	-1.02317	1.52182	-0.672332	0.501373	0.9999
lncRNA:CR43695	3.73628	1.06683	1.57924	0.675532	0.499338	0.9999
lncRNA:CR45324	3.73252	-2.36838	1.56098	-1.51724	0.129205	0.841109
lncRNA:CR45584	3.72914	-0.0712161	1.58903	-0.0448174	0.964253	0.9999
lncRNA:CR34046	3.72858	-1.58945	1.20113	-1.3233	0.185737	0.935369
lncRNA:CR43643	3.72135	-1.29118	1.11304	-1.16005	0.24603	0.997741
lncRNA:CR45003	3.71008	-2.47391	1.3782	-1.79503	0.0726494	0.682861
lncRNA:CR45419	3.70682	1.65716	1.23046	1.34679	0.178049	0.924784
lncRNA:CR45746	3.65392	-0.738761	1.36997	-0.539253	0.589712	0.9999
lncRNA:CR43631	3.65248	0.289947	1.09896	0.263838	0.791904	0.9999
lncRNA:CR43826	3.64497	1.57442	1.22121	1.28923	0.197317	0.952574
lncRNA:CR44720	3.63852	0.546131	1.05937	0.515526	0.606185	0.9999
lncRNA:CR46451	3.61643	0.704873	1.13106	0.623196	0.533156	0.9999
lncRNA:CR44100	3.60985	0.683081	1.03397	0.660638	0.508845	0.9999
lncRNA:CR43801	3.59439	0.48748	1.08912	0.44759	0.654449	0.9999
lncRNA:CR45336	3.58775	1.47964	1.6246	0.910773	0.362415	0.9999
lncRNA:CR44861	3.56724	0.150784	1.21685	0.123913	0.901384	0.9999
lncRNA:CR45978	3.5655	-0.497952	1.20378	-0.413656	0.679126	0.9999
lncRNA:CR44727	3.55739	-0.438906	1.77037	-0.247918	0.804198	0.9999
lncRNA:CR45608	3.54517	1.35718	1.34858	1.00638	0.314235	0.9999
lncRNA:CR45741	3.54204	1.98991	1.31839	1.50935	0.131211	0.84698
lncRNA:CR44522	3.54103	-1.92154	1.34375	-1.42998	0.152724	0.887688
lncRNA:CR44773	3.5346	-1.52354	1.24357	-1.22513	0.220527	0.975265
lncRNA:CR44821	3.53136	-1.38575	1.30413	-1.06259	0.287969	0.9999
lncRNA:CR44859	3.5156	0.737152	1.31982	0.558522	0.576488	0.9999
lncRNA:CR43966	3.50318	-1.1951	1.09766	-1.08877	0.276258	0.9999
lncRNA:CR43721	3.491	-0.365699	1.21019	-0.302183	0.762512	0.9999
lncRNA:CR44413	3.48708	1.36279	1.4036	0.970927	0.331585	0.9999
lncRNA:CR45014	3.4753	0.722544	1.19442	0.604931	0.545225	0.9999
lncRNA:CR44761	3.46161	-0.342257	1.14921	-0.29782	0.765841	0.9999
lncRNA:CR45662	3.45956	-0.703198	1.28017	-0.549302	0.582798	0.9999
lncRNA:CR45178	3.43676	0.565258	1.14758	0.492564	0.622321	0.9999
lncRNA:CR46235	3.43495	-0.665338	1.15798	-0.574568	0.565583	0.9999
lncRNA:CR45596	3.42332	1.57328	1.2356	1.27329	0.202915	0.957987
lncRNA:CR44734	3.41875	-2.31604	1.70248	-1.3604	0.173705	0.919304
lncRNA:CR45570	3.41839	-2.08841	1.47316	-1.41764	0.156296	0.89202
lncRNA:CR44216	3.41146	-0.392663	1.19155	-0.32954	0.741748	0.9999
lncRNA:CR46221	3.40964	-0.542009	1.6157	-0.335463	0.737276	0.9999
lncRNA:CR45628	3.40622	1.47675	1.39827	1.05613	0.290911	0.9999
lncRNA:CR44535	3.40619	-0.617716	1.16512	-0.530172	0.595992	0.9999
lncRNA:CR45643	3.40423	-0.395223	1.11542	-0.354328	0.723093	0.9999
lncRNA:CR45201	3.40086	0.709037	1.13874	0.622651	0.533514	0.9999
lncRNA:CR44697	3.39767	0.309319	1.11748	0.276801	0.781933	0.9999
lncRNA:CR43372	3.38506	-1.5242	1.76904	-0.861596	0.38891	0.9999
lncRNA:CR45597	3.37403	-0.10268	1.22921	-0.0835334	0.933427	0.9999
lncRNA:CR44491	3.37316	1.20848	1.1108	1.08793	0.276625	0.9999
lncRNA:CR46057	3.37138	-1.10777	1.15217	-0.961462	0.33632	0.9999
lncRNA:CR44563	3.34715	-1.42614	1.30094	-1.09624	0.272974	0.9999
lncRNA:CR43825	3.34705	0.693028	1.38776	0.499387	0.617507	0.9999
lncRNA:CR44684	3.34077	-1.90089	1.37465	-1.38281	0.166722	0.91222
lncRNA:CR44517	3.33721	-0.640121	1.24749	-0.513127	0.607862	0.9999
lncRNA:CR44285	3.32095	-0.612286	1.24958	-0.489992	0.624139	0.9999
lncRNA:CR46203	3.31033	1.02268	1.3218	0.773706	0.439105	0.9999
lncRNA:CR44596	3.29407	0.493145	1.08791	0.453296	0.650336	0.9999
lncRNA:CR45636	3.2915	0.761342	1.36437	0.558016	0.576833	0.9999
lncRNA:CR45228	3.27397	-2.36781	1.70883	-1.38563	0.16586	0.909751
lncRNA:CR45634	3.27259	-0.466495	1.74788	-0.266892	0.789552	0.9999
lncRNA:CR45302	3.26738	1.65944	1.19423	1.38955	0.164667	0.907672
lncRNA:CR45344	3.26579	0.928849	1.3715	0.67725	0.498248	0.9999
lncRNA:CR46103	3.26186	0.0196903	1.4674	0.0134185	0.989294	0.9999
lncRNA:CR44711	3.25048	-0.865257	1.40792	-0.614565	0.538842	0.9999
lncRNA:CR44301	3.23875	0.550065	1.22142	0.450348	0.65246	0.9999
lncRNA:CR45199	3.22351	-0.589097	1.10035	-0.535372	0.592393	0.9999
lncRNA:CR44530	3.22294	0.133191	1.3902	0.0958071	0.923674	0.9999
lncRNA:CR44763	3.21908	-0.265193	1.54679	-0.171447	0.863872	0.9999
lncRNA:CR46431	3.21784	-2.20871	1.74649	-1.26466	0.205995	0.95919
lncRNA:CR43238	3.20708	-0.957027	1.20365	-0.795104	0.426553	0.9999
lncRNA:CR44489	3.19557	0.0692775	1.22155	0.0567127	0.954774	0.9999
lncRNA:CR45555	3.18328	1.6707	1.48814	1.12267	0.261576	0.9999
lncRNA:CR43387	3.1763	2.57793	1.43963	1.79068	0.0733442	0.686137
lncRNA:CR45734	3.1688	-1.30803	1.21467	-1.07686	0.281542	0.9999
lncRNA:CR44445	3.1607	1.69659	1.41768	1.19673	0.23141	0.984045
lncRNA:CR45262	3.15798	0.49737	1.47758	0.336611	0.73641	0.9999
lncRNA:CR44794	3.15139	0.146186	1.10272	0.132569	0.894534	0.9999
lncRNA:CR43840	3.14701	-0.0704073	1.5839	-0.044452	0.964544	0.9999
lncRNA:CR45448	3.11537	-0.102883	1.21151	-0.0849219	0.932323	0.9999
lncRNA:CR44561	3.102	-1.00702	1.2422	-0.810674	0.417553	0.9999
lncRNA:CR46229	3.08195	-0.326981	1.53343	-0.213236	0.831143	0.9999
lncRNA:CR45572	3.07987	0.512763	1.25501	0.408574	0.682852	NA
lncRNA:CR45478	3.07619	-0.803194	1.20374	-0.667247	0.504614	NA
lncRNA:CR44419	3.07589	0.118395	1.09842	0.107786	0.914165	NA
lncRNA:CR46015	3.06861	0.677392	1.44652	0.468289	0.639578	NA
lncRNA:CR45411	3.06435	-0.34607	1.40009	-0.247177	0.804772	NA
lncRNA:CR45039	3.06328	0.0828509	1.20344	0.0688451	0.945113	NA
lncRNA:CR43805	3.0566	2.53215	1.48926	1.70027	0.0890808	NA
lncRNA:CR44904	3.05207	-0.34882	1.21585	-0.286893	0.774194	NA
lncRNA:CR43409	3.04857	3.22246	1.69846	1.89728	0.0577905	NA
lncRNA:CR45533	3.04677	-1.32606	1.25694	-1.05499	0.291429	NA
lncRNA:CR44485	3.04032	1.00782	1.21584	0.828913	0.407154	NA
lncRNA:CR45565	3.03856	-1.23257	1.34921	-0.91355	0.360953	NA
lncRNA:CR44938	3.0365	0.404089	1.66739	0.242349	0.80851	NA
lncRNA:CR44280	3.03486	-2.22631	1.37514	-1.61898	0.105453	NA
lncRNA:CR45346	3.03407	-1.43894	1.43421	-1.00329	0.31572	NA
lncRNA:CR45332	3.0223	-0.485336	1.23651	-0.392503	0.694686	NA
lncRNA:CR44737	3.01635	0.635866	1.65905	0.383272	0.701518	NA
lncRNA:CR44644	3.01551	3.21983	1.47133	2.18838	0.0286418	NA
lncRNA:CR44651	3.00682	-0.224035	1.19788	-0.187026	0.85164	NA
lncRNA:CR45362	2.99734	1.27646	1.17911	1.08256	0.279004	NA
lncRNA:CR43969	2.99651	0.586884	1.19954	0.489256	0.62466	NA
lncRNA:CR45240	2.98311	-0.217619	2.21204	-0.0983791	0.921631	NA
lncRNA:CR44854	2.98079	1.62608	1.79763	0.904572	0.365692	NA
lncRNA:CR43486	2.97498	0.654488	1.28617	0.508867	0.610845	NA
lncRNA:CR45220	2.9602	0.729852	1.39143	0.524534	0.599907	NA
lncRNA:CR43632	2.95835	2.13785	1.5663	1.3649	0.172283	NA
lncRNA:CR45148	2.94881	0.335001	1.55076	0.216024	0.828969	NA
lncRNA:CR45534	2.94215	0.844138	1.33287	0.633321	0.526524	NA
lncRNA:CR45692	2.94102	-1.64356	1.25485	-1.30977	0.190275	NA
lncRNA:CR46001	2.92645	0.160688	1.43675	0.111841	0.910949	NA
lncRNA:CR46353	2.92565	0.973878	1.492	0.652733	0.513928	NA
lncRNA:CR44673	2.9255	0.599767	1.293	0.463857	0.64275	NA
lncRNA:CR44486	2.91146	1.56208	1.221	1.27934	0.200776	NA
lncRNA:CR44346	2.90268	1.11653	1.17716	0.948491	0.342879	NA
lncRNA:CR43300	2.90216	0.118509	1.36817	0.0866184	0.930975	NA
lncRNA:CR44191	2.87945	-0.431579	1.3789	-0.312988	0.754289	NA
lncRNA:CR44448	2.87926	-1.56046	1.58539	-0.984272	0.324982	NA
lncRNA:CR44751	2.87534	0.244726	1.49096	0.16414	0.869621	NA
lncRNA:CR44828	2.86866	-1.03735	1.75735	-0.59029	0.554996	NA
lncRNA:CR44797	2.85905	-0.670987	1.45865	-0.460004	0.645513	NA
lncRNA:CR46230	2.85857	-1.13849	1.31669	-0.864658	0.387227	NA
lncRNA:CR44731	2.84931	-0.625746	1.5311	-0.408689	0.682768	NA
lncRNA:CR45463	2.84159	1.88089	1.36564	1.3773	0.168421	NA
lncRNA:TS4	2.82791	0.772782	1.21112	0.638074	0.523426	NA
lncRNA:CR43953	2.81537	0.171611	1.29423	0.132597	0.894512	NA
lncRNA:CR45414	2.8117	-0.703554	1.19815	-0.587202	0.557068	NA
lncRNA:CR44443	2.80765	0.286356	1.4267	0.200712	0.840924	NA
lncRNA:CR45721	2.78777	-0.149216	1.69312	-0.088131	0.929773	NA
lncRNA:CR45320	2.78611	1.91746	1.54983	1.23721	0.21601	NA
lncRNA:CR45618	2.78592	-1.01297	1.49567	-0.677266	0.498237	NA
lncRNA:CR46490	2.77367	-0.146218	1.33176	-0.109794	0.912573	NA
lncRNA:CR44913	2.76949	0.686535	1.27667	0.537755	0.590746	NA
lncRNA:CR44430	2.7692	-0.0120522	1.82162	-0.00661618	0.994721	NA
lncRNA:CR44801	2.75782	2.44761	1.44909	1.68907	0.0912056	NA
lncRNA:CR45524	2.75468	0.411318	1.18164	0.34809	0.727773	NA
lncRNA:CR44753	2.75088	0.692038	1.26403	0.547485	0.584046	NA
lncRNA:CR45096	2.71883	-0.361084	1.39349	-0.259122	0.795541	NA
lncRNA:CR45558	2.71555	1.19479	1.80164	0.663169	0.507222	NA
lncRNA:CR44671	2.71481	1.05276	1.21962	0.86319	0.388033	NA
lncRNA:CR43945	2.71165	-1.00942	1.31642	-0.766793	0.443205	NA
lncRNA:CR45333	2.69673	-0.836356	1.4448	-0.578875	0.562673	NA
lncRNA:CR43488	2.69084	0.94089	1.23062	0.764567	0.444529	NA
lncRNA:CR44926	2.69065	-0.202131	1.21215	-0.166755	0.867563	NA
lncRNA:CR46480	2.68128	-0.407935	1.518	-0.268732	0.788136	NA
lncRNA:CR44638	2.65329	0.571694	1.27902	0.446977	0.654892	NA
lncRNA:CR44944	2.64534	-1.38072	1.32991	-1.0382	0.299176	NA
lncRNA:CR45321	2.64128	-1.27641	1.77868	-0.717613	0.472996	NA
lncRNA:CR44189	2.63775	-2.17342	1.81089	-1.20019	0.230064	NA
lncRNA:CR45664	2.63337	0.825924	1.426	0.579188	0.562462	NA
lncRNA:CR45316	2.6146	0.243543	1.504	0.16193	0.871361	NA
lncRNA:CR45749	2.60672	1.03938	1.50148	0.692239	0.488787	NA
lncRNA:CR46124	2.60214	0.0879672	1.58546	0.0554838	0.955753	NA
lncRNA:CR44166	2.56301	-2.57256	1.64167	-1.56704	0.117106	NA
lncRNA:CR45328	2.55779	0.681777	1.7846	0.382034	0.702436	NA
lncRNA:CR44902	2.53757	0.940725	1.46398	0.642579	0.520497	NA
lncRNA:CR44231	2.53422	0.313135	1.3167	0.237819	0.812022	NA
lncRNA:CR45231	2.52416	0.486882	1.25424	0.38819	0.697876	NA
lncRNA:CR45638	2.52269	0.146533	1.49005	0.098341	0.921661	NA
lncRNA:CR44461	2.49667	-0.0500353	1.2992	-0.0385123	0.969279	NA
lncRNA:CR45543	2.48166	-0.270234	1.25777	-0.214852	0.829883	NA
lncRNA:CR45247	2.47476	0.634055	1.64101	0.386381	0.699214	NA
lncRNA:CR44554	2.46315	0.861075	1.29821	0.663277	0.507153	NA
lncRNA:CR44616	2.45069	3.77063	2.13707	1.7644	0.0776655	NA
lncRNA:CR32160	2.44544	0.533304	1.58369	0.336747	0.736308	NA
lncRNA:CR44776	2.44414	-3.48565	1.71623	-2.031	0.0422552	NA
lncRNA:CR44780	2.40806	1.62721	1.46542	1.11041	0.266822	NA
lncRNA:CR44470	2.39714	-0.608124	1.44528	-0.420765	0.673927	NA
lncRNA:CR44529	2.38853	-0.951207	1.57581	-0.603631	0.546089	NA
lncRNA:CR45640	2.35389	-1.00041	1.56241	-0.640294	0.521981	NA
lncRNA:CR43498	2.35381	-1.09456	1.37519	-0.795931	0.426072	NA
lncRNA:CR45792	2.34944	-0.985774	1.4635	-0.673572	0.500584	NA
lncRNA:CR44708	2.3473	-1.22649	1.54297	-0.794887	0.426679	NA
lncRNA:CR46000	2.34347	0.986375	1.4858	0.66387	0.506774	NA
lncRNA:CR46496	2.33069	-4.53353	1.81519	-2.49755	0.0125055	NA
lncRNA:CR44589	2.32419	0.769042	1.49349	0.51493	0.606602	NA
lncRNA:CR45474	2.31298	0.226071	1.62376	0.139226	0.889271	NA
lncRNA:CR44668	2.29982	1.11456	1.81851	0.612897	0.539945	NA
lncRNA:CR44492	2.29754	-0.175902	1.35644	-0.129679	0.89682	NA
lncRNA:CR43494	2.29015	0.85457	1.34778	0.634059	0.526042	NA
lncRNA:CR45059	2.28616	-0.16507	1.29282	-0.127683	0.8984	NA
lncRNA:TS9	2.28599	0.387385	1.49866	0.258488	0.79603	NA
lncRNA:CR44868	2.27884	-0.267357	1.69961	-0.157305	0.875005	NA
lncRNA:CR44494	2.27507	-0.928443	1.82137	-0.509749	0.610227	NA
lncRNA:CR43983	2.2689	4.76696	2.35927	2.02052	0.0433296	NA
lncRNA:CR44858	2.26511	0.455045	1.59543	0.285218	0.775477	NA
lncRNA:CR44518	2.26039	0.610566	1.71687	0.355628	0.722119	NA
lncRNA:CR45313	2.25951	0.519842	1.33706	0.388796	0.697427	NA
lncRNA:CR44232	2.25336	1.8261	1.89475	0.963768	0.335162	NA
lncRNA:CR46237	2.25192	-0.229396	1.52405	-0.150517	0.880357	NA
lncRNA:CR44591	2.25014	-0.527685	1.3504	-0.390762	0.695973	NA
lncRNA:CR44798	2.24872	-2.29137	1.65179	-1.3872	0.165379	NA
lncRNA:CR45637	2.24853	0.0992293	1.4615	0.0678953	0.945869	NA
lncRNA:CR45699	2.24843	-1.16889	1.46105	-0.800034	0.423691	NA
lncRNA:CR45022	2.24717	1.20937	1.59817	0.756721	0.449217	NA
lncRNA:CR43884	2.24614	-1.64703	1.44211	-1.1421	0.253415	NA
lncRNA:CR44524	2.23816	1.58356	1.48971	1.063	0.287782	NA
lncRNA:CR46240	2.23412	-1.07131	1.4588	-0.734382	0.462716	NA
lncRNA:CR44525	2.23407	-0.296857	1.48847	-0.199438	0.84192	NA
lncRNA:CR45013	2.2281	-0.884178	1.87485	-0.471598	0.637214	NA
lncRNA:CR43978	2.21494	-1.83838	1.66711	-1.10273	0.270143	NA
lncRNA:CR44446	2.21324	2.7181	1.69824	1.60054	0.109479	NA
lncRNA:CR44511	2.1993	-4.44865	1.83371	-2.42604	0.0152646	NA
lncRNA:CR43146	2.18231	-0.131332	1.42465	-0.0921852	0.926551	NA
lncRNA:CR45598	2.17149	-0.287604	1.55311	-0.18518	0.853088	NA
lncRNA:CR46214	2.16315	0.797144	1.74233	0.457515	0.647301	NA
lncRNA:CR45997	2.16063	0.608265	1.46906	0.414049	0.678838	NA
lncRNA:CR44061	2.16028	0.641846	1.64835	0.389388	0.696989	NA
lncRNA:CR45666	2.14834	0.456329	1.34145	0.340175	0.733725	NA
lncRNA:CR45735	2.13565	-1.0373	1.53581	-0.675407	0.499417	NA
lncRNA:CR45918	2.13001	1.22847	1.37984	0.890294	0.373308	NA
lncRNA:CR45609	2.12877	0.224461	1.51453	0.148205	0.882181	NA
lncRNA:CR44980	2.12286	0.419605	1.6967	0.247306	0.804672	NA
lncRNA:CR44730	2.12165	2.51757	1.92172	1.31006	0.190176	NA
lncRNA:CR44091	2.11739	0.239876	1.54469	0.15529	0.876592	NA
lncRNA:CR43862	2.11733	-2.18386	1.65676	-1.31815	0.187454	NA
lncRNA:CR45392	2.11639	-1.47019	1.82788	-0.804316	0.421214	NA
lncRNA:CR44740	2.11516	-1.54757	1.53093	-1.01088	0.312076	NA
lncRNA:CR44621	2.11515	1.85756	1.98509	0.935757	0.349399	NA
lncRNA:CR45980	2.10842	-0.887062	1.42695	-0.621648	0.534173	NA
lncRNA:CR46219	2.08733	0.892473	1.37235	0.650326	0.515482	NA
lncRNA:CR44733	2.08234	-1.35355	1.59851	-0.846755	0.397132	NA
lncRNA:CR43421	2.08102	-1.52419	1.59667	-0.954604	0.339778	NA
lncRNA:CR45277	2.06687	2.69673	2.20081	1.22533	0.22045	NA
lncRNA:CR46143	2.05287	-1.18525	2.22013	-0.533865	0.593435	NA
lncRNA:CR46243	2.051	-0.743445	1.63819	-0.453821	0.649958	NA
lncRNA:CR44610	2.05073	-1.52231	1.50399	-1.01218	0.311453	NA
lncRNA:CR45435	2.03983	-0.825603	1.65448	-0.499009	0.617773	NA
lncRNA:CR44905	2.03817	0.703044	1.55207	0.452972	0.650569	NA
lncRNA:CR45616	2.03796	2.66928	2.13192	1.25206	0.210549	NA
lncRNA:CR45675	2.01696	0.696816	1.37881	0.505377	0.613294	NA
lncRNA:CR44609	2.01669	-0.0422582	1.78283	-0.0237029	0.98109	NA
lncRNA:CR44799	2.01471	-2.14771	1.77087	-1.2128	0.225207	NA
lncRNA:CR45803	2.01143	0.108014	1.89252	0.0570744	0.954486	NA
lncRNA:CR44791	2.01016	-3.18737	1.85486	-1.71838	0.0857267	NA
lncRNA:CR45304	2.00863	-1.01136	1.57539	-0.641977	0.520888	NA
lncRNA:CR45274	2.00858	-0.176618	1.50184	-0.117601	0.906384	NA
lncRNA:CR46218	2.00475	-0.265762	1.60745	-0.165331	0.868683	NA
lncRNA:CR43765	1.99564	-0.730318	1.78259	-0.409694	0.68203	NA
lncRNA:CR45613	1.99494	0.177383	1.56156	0.113594	0.90956	NA
lncRNA:CR44598	1.9939	0.712423	1.591	0.447783	0.65431	NA
lncRNA:CR43831	1.99023	1.43448	2.27505	0.630525	0.528351	NA
lncRNA:CR45379	1.98567	-3.23163	1.9571	-1.65123	0.0986909	NA
lncRNA:CR45111	1.98145	-0.0105866	1.64059	-0.00645292	0.994851	NA
lncRNA:CR46238	1.97703	-0.733678	1.44255	-0.508599	0.611033	NA
lncRNA:CR44399	1.97228	1.74781	1.64835	1.06034	0.28899	NA
lncRNA:CR45112	1.97095	0.130394	1.60083	0.0814536	0.935081	NA
lncRNA:CR46113	1.96428	-0.0422085	1.70548	-0.0247487	0.980255	NA
lncRNA:CR44844	1.96356	0.371682	1.68544	0.220526	0.825462	NA
lncRNA:CR44728	1.95892	-0.220154	1.56049	-0.14108	0.887807	NA
lncRNA:CR45364	1.9566	1.15934	1.45597	0.796266	0.425877	NA
lncRNA:CR46236	1.95038	-0.41335	1.61177	-0.256458	0.797598	NA
lncRNA:CR45265	1.94509	-2.16671	2.02594	-1.06948	0.284853	NA
lncRNA:CR45331	1.94277	-0.0561483	1.88265	-0.0298241	0.976207	NA
lncRNA:CR45717	1.94202	-1.50676	1.64897	-0.913761	0.360843	NA
lncRNA:CR44928	1.93651	0.178964	1.39766	0.128046	0.898113	NA
lncRNA:CR45757	1.93584	-0.0749682	1.66424	-0.0450466	0.96407	NA
lncRNA:CR44669	1.93112	-0.786556	1.83219	-0.429298	0.667707	NA
lncRNA:CR45502	1.9292	0.550505	1.4271	0.38575	0.699681	NA
lncRNA:CR44469	1.92811	2.46811	2.20465	1.1195	0.262928	NA
lncRNA:CR45595	1.92531	0.798562	1.52003	0.525358	0.599334	NA
lncRNA:CR43642	1.92132	0.569256	1.65464	0.344036	0.730819	NA
lncRNA:CR43302	1.92023	-0.712971	1.91615	-0.372085	0.709829	NA
lncRNA:CR44495	1.91497	0.267847	1.37641	0.194599	0.845707	NA
lncRNA:CR43353	1.90359	0.280782	1.42757	0.196685	0.844074	NA
lncRNA:CR45650	1.89913	-1.09049	1.90522	-0.572371	0.56707	NA
lncRNA:CR45642	1.89385	0.389446	1.64651	0.236528	0.813023	NA
lncRNA:CR44545	1.88493	0.564116	2.32719	0.242402	0.808469	NA
lncRNA:CR45337	1.87847	-0.77927	1.49006	-0.522978	0.60099	NA
lncRNA:CR43856	1.87743	-0.215427	1.53206	-0.140612	0.888176	NA
lncRNA:CR45740	1.86841	-0.583665	1.47012	-0.397019	0.691353	NA
lncRNA:CR44631	1.86535	0.720804	1.6711	0.431336	0.666224	NA
lncRNA:CR46043	1.86372	1.21453	1.56414	0.776489	0.43746	NA
lncRNA:TS26	1.85228	-1.2466	1.73527	-0.718387	0.472518	NA
lncRNA:CR13130	1.85198	-1.25813	1.5026	-0.837302	0.402423	NA
lncRNA:CR44594	1.8487	-3.09989	1.83447	-1.6898	0.0910667	NA
lncRNA:CR43150	1.8487	-3.09989	1.83447	-1.6898	0.0910667	NA
lncRNA:CR44650	1.84465	3.3663	1.84704	1.82254	0.0683729	NA
lncRNA:CR45937	1.84289	-0.728568	1.65116	-0.441245	0.659035	NA
lncRNA:CR45685	1.82821	-4.17344	1.97712	-2.11087	0.0347835	NA
lncRNA:CR45826	1.82116	-3.03616	1.81714	-1.67084	0.0947529	NA
lncRNA:CR45283	1.80713	-0.894168	1.76644	-0.506197	0.612719	NA
lncRNA:CR44503	1.80655	-1.09734	1.90003	-0.577538	0.563576	NA
lncRNA:CR45246	1.80408	1.01412	1.46261	0.693363	0.488082	NA
lncRNA:CR44308	1.80287	-3.06812	1.81115	-1.69402	0.0902615	NA
lncRNA:CR45452	1.79618	0.727786	1.89629	0.383794	0.701131	NA
lncRNA:CR44759	1.78539	1.55036	1.67059	0.928027	0.353393	NA
lncRNA:CR44670	1.78254	1.1211	1.55876	0.719224	0.472003	NA
lncRNA:CR44875	1.78244	-0.450383	1.45971	-0.308543	0.757669	NA
lncRNA:CR44466	1.77942	-0.943619	1.6998	-0.555137	0.578801	NA
lncRNA:CR44588	1.77874	1.64013	1.86066	0.88148	0.378058	NA
lncRNA:CR44452	1.77115	-0.300187	1.67806	-0.17889	0.858024	NA
lncRNA:CR44698	1.75962	-4.125	2.10993	-1.95504	0.0505785	NA
lncRNA:CR44172	1.7536	0.535174	1.88742	0.283548	0.776757	NA
lncRNA:CR44699	1.75199	0.900332	1.49642	0.601659	0.547401	NA
lncRNA:CR44276	1.75089	-1.09298	1.81861	-0.600994	0.547844	NA
lncRNA:CR45688	1.7449	0.0387173	1.73511	0.022314	0.982197	NA
lncRNA:CR45652	1.74061	0.917089	1.49553	0.613219	0.539732	NA
lncRNA:CR45097	1.73769	1.54532	1.90047	0.813127	0.416145	NA
lncRNA:CR44607	1.73338	0.907567	1.49444	0.607294	0.543656	NA
lncRNA:CR45282	1.72337	0.162425	1.6299	0.0996534	0.92062	NA
lncRNA:CR44502	1.72095	1.65463	1.82024	0.909019	0.36334	NA
lncRNA:CR44695	1.71835	1.64896	2.36162	0.698234	0.485031	NA
lncRNA:CR44810	1.71575	0.00125982	1.98833	0.000633607	0.999494	NA
lncRNA:CR44110	1.715	0.601693	1.62754	0.369696	0.711609	NA
lncRNA:CR45309	1.71325	-2.93454	2.28716	-1.28305	0.199473	NA
lncRNA:CR46011	1.71312	0.121605	1.89461	0.0641844	0.948823	NA
lncRNA:CR46242	1.70637	-1.39625	2.19387	-0.636433	0.524494	NA
lncRNA:CR44209	1.69251	1.63031	1.81962	0.895964	0.370272	NA
lncRNA:CR44762	1.68686	-1.08132	1.69871	-0.636557	0.524414	NA
lncRNA:CR44747	1.68656	0.581943	1.86409	0.312187	0.754899	NA
lncRNA:CR44504	1.68654	-0.945375	1.67469	-0.564507	0.572409	NA
lncRNA:CR45476	1.6856	1.46503	1.64614	0.889981	0.373476	NA
lncRNA:CR43655	1.6855	-0.275099	1.50354	-0.182967	0.854824	NA
lncRNA:CR45630	1.67044	-1.91897	1.66893	-1.14982	0.250218	NA
lncRNA:CR42736	1.66921	-2.0354	1.90898	-1.06623	0.28632	NA
lncRNA:CR44570	1.66324	0.353334	2.00053	0.17662	0.859807	NA
lncRNA:CR43854	1.65801	-1.10059	1.6672	-0.660145	0.509161	NA
lncRNA:CR44652	1.65711	3.19656	1.88565	1.6952	0.0900368	NA
lncRNA:CR46217	1.65226	0.084458	2.85482	0.0295843	0.976399	NA
lncRNA:CR44929	1.643	-1.59833	1.87507	-0.852411	0.393986	NA
lncRNA:CR43622	1.63352	1.37123	1.95303	0.702102	0.482615	NA
lncRNA:CR45165	1.63049	0.192332	1.66389	0.115592	0.907976	NA
lncRNA:CR44676	1.62676	-0.294384	1.6875	-0.17445	0.861512	NA
lncRNA:CR44925	1.61238	0.799719	1.65296	0.483811	0.62852	NA
lncRNA:CR45536	1.60923	1.30456	1.57631	0.827603	0.407895	NA
lncRNA:CR43274	1.6021	4.2564	2.0212	2.10587	0.0352155	NA
lncRNA:CR46247	1.59018	-0.592665	1.93091	-0.306936	0.758892	NA
lncRNA:CR46013	1.58704	1.46542	1.89004	0.775335	0.438142	NA
lncRNA:CR45583	1.58362	0.910477	1.65017	0.551747	0.581122	NA
lncRNA:CR45284	1.57981	1.45461	1.7336	0.83907	0.40143	NA
lncRNA:CR43634	1.57323	1.44398	1.9506	0.740278	0.459131	NA
lncRNA:CR44655	1.56655	0.869429	1.83838	0.472932	0.636261	NA
lncRNA:CR43724	1.5623	-0.854416	1.92292	-0.444332	0.656803	NA
lncRNA:CR44927	1.55954	-1.04411	1.63249	-0.639581	0.522445	NA
lncRNA:CR44487	1.55707	-2.85326	1.95304	-1.46093	0.144034	NA
lncRNA:CR44310	1.53796	0.179133	2.0242	0.0884958	0.929483	NA
lncRNA:CR45523	1.52361	-1.60744	2.30746	-0.696625	0.486038	NA
lncRNA:CR45415	1.5232	-1.56514	1.84692	-0.847432	0.396754	NA
lncRNA:CR44408	1.5172	-1.42898	2.27917	-0.626974	0.530676	NA
lncRNA:CR44352	1.51367	0.123806	2.40081	0.0515685	0.958873	NA
lncRNA:CR43250	1.51029	-1.66963	1.75113	-0.953461	0.340357	NA
lncRNA:CR44613	1.50802	-0.925978	1.75753	-0.526862	0.598289	NA
lncRNA:CR44782	1.50309	0.783458	2.01347	0.389109	0.697196	NA
lncRNA:CR45355	1.49929	1.32186	1.69922	0.777925	0.436613	NA
lncRNA:CR44687	1.48863	0.755946	1.94667	0.388328	0.697774	NA
lncRNA:CR44937	1.48584	-0.0908645	1.96075	-0.0463417	0.963038	NA
lncRNA:CR44674	1.48442	-2.72585	2.34571	-1.16206	0.245212	NA
lncRNA:CR45645	1.48089	-0.739382	1.55611	-0.475148	0.634682	NA
lncRNA:CR45899	1.477	-0.35154	1.92624	-0.182501	0.85519	NA
lncRNA:CR45349	1.47604	0.508849	1.74822	0.291066	0.771001	NA
lncRNA:CR43193	1.47521	-0.816541	1.98198	-0.411982	0.680352	NA
lncRNA:CR44199	1.46951	-0.726268	1.5892	-0.457002	0.647669	NA
lncRNA:CR45702	1.468	-3.87356	2.68273	-1.44389	0.148771	NA
lncRNA:CR44945	1.46383	-0.793309	1.722	-0.460691	0.64502	NA
lncRNA:CR45402	1.45547	0.991229	2.03649	0.486735	0.626446	NA
lncRNA:CR46446	1.45461	-1.44426	2.49478	-0.578912	0.562648	NA
lncRNA:CR44595	1.4514	-0.0431431	1.71224	-0.0251968	0.979898	NA
lncRNA:CR45483	1.44881	0.745831	1.96712	0.379149	0.704577	NA
lncRNA:CR42791	1.44107	-0.765333	1.72021	-0.444906	0.656388	NA
lncRNA:CR44966	1.43602	-1.67366	1.99517	-0.838857	0.40155	NA
lncRNA:CR45404	1.43411	0.234239	1.76054	0.13305	0.894154	NA
lncRNA:CR43962	1.43126	-0.15042	2.02751	-0.0741892	0.94086	NA
lncRNA:CR44312	1.43047	2.05548	2.33484	0.880352	0.378669	NA
lncRNA:CR45913	1.42492	0.707924	2.04822	0.34563	0.729621	NA
lncRNA:CR45887	1.42058	-1.49433	1.98455	-0.752984	0.451459	NA
lncRNA:CR45438	1.40815	-0.606285	2.40803	-0.251776	0.801214	NA
lncRNA:CR44790	1.40403	0.0856514	1.97725	0.0433184	0.965448	NA
lncRNA:CR45656	1.4013	2.95659	2.01577	1.46673	0.14245	NA
lncRNA:CR45427	1.39407	2.94813	1.9499	1.51194	0.130549	NA
lncRNA:CR45748	1.38281	0.0625722	2.02601	0.0308845	0.975362	NA
lncRNA:CR44531	1.37704	-0.756777	2.08471	-0.363013	0.716595	NA
lncRNA:CR43660	1.37685	-3.76348	2.11407	-1.7802	0.0750429	NA
lncRNA:CR44580	1.37444	-1.22407	2.35277	-0.520267	0.602877	NA
lncRNA:CR44819	1.37353	-1.56708	2.0663	-0.758399	0.448212	NA
lncRNA:CR43792	1.36772	0.846709	1.79358	0.472078	0.636871	NA
lncRNA:CR45352	1.36685	4.03594	3.49134	1.15599	0.247687	NA
lncRNA:CR45243	1.35151	-2.60824	1.94332	-1.34216	0.179544	NA
lncRNA:CR45646	1.34846	0.285196	1.61929	0.176124	0.860197	NA
lncRNA:CR44804	1.33576	0.0313964	2.3694	0.0132508	0.989428	NA
lncRNA:CR45697	1.33365	-0.271073	2.07965	-0.130345	0.896293	NA
lncRNA:CR44855	1.32785	2.78312	2.04262	1.36252	0.173033	NA
lncRNA:CR46227	1.31769	2.82056	2.05542	1.37226	0.169984	NA
lncRNA:CR46241	1.31669	1.93266	2.35069	0.82217	0.41098	NA
lncRNA:CR45532	1.31459	1.65047	2.09443	0.78803	0.430679	NA
lncRNA:CR45455	1.31279	0.239989	1.61956	0.148182	0.882199	NA
lncRNA:CR45756	1.30872	0.471891	2.10646	0.22402	0.822742	NA
lncRNA:CR45278	1.30692	-0.80741	2.3768	-0.339704	0.734079	NA
lncRNA:CR44289	1.3036	0.741075	2.06969	0.358061	0.720297	NA
lncRNA:CR45998	1.30245	-0.548481	1.76884	-0.310079	0.756501	NA
lncRNA:CR44649	1.30236	-0.707476	1.98267	-0.356829	0.72122	NA
lncRNA:CR44212	1.29693	0.476696	2.0747	0.229767	0.818273	NA
lncRNA:CR45031	1.29353	-0.306034	2.08273	-0.146939	0.88318	NA
lncRNA:CR45614	1.28065	-1.60968	2.4562	-0.655351	0.512242	NA
lncRNA:CR46225	1.27124	-2.52251	2.40229	-1.05005	0.293697	NA
lncRNA:CR44738	1.26811	1.77337	2.35623	0.752629	0.451673	NA
lncRNA:CR45689	1.26395	-0.296441	1.89894	-0.156109	0.875947	NA
lncRNA:CR44103	1.2611	-0.739374	2.3823	-0.310361	0.756287	NA
lncRNA:CR43754	1.25843	0.806016	2.0565	0.391936	0.695106	NA
lncRNA:CR31647	1.25759	-1.57785	2.34124	-0.673937	0.500351	NA
lncRNA:CR45400	1.23729	0.169465	1.80239	0.0940222	0.925092	NA
lncRNA:CR44339	1.22901	0.99595	2.06947	0.481259	0.630332	NA
lncRNA:CR34047	1.21675	0.863775	2.10547	0.410253	0.68162	NA
lncRNA:CR43888	1.2106	3.83446	2.7861	1.37628	0.168735	NA
lncRNA:CR43769	1.2106	3.83446	2.7861	1.37628	0.168735	NA
lncRNA:CR46197	1.20512	-0.518994	2.48797	-0.208602	0.834759	NA
lncRNA:CR43811	1.20468	-2.34518	2.45319	-0.955972	0.339086	NA
lncRNA:CR43987	1.20227	0.028034	2.11597	0.0132488	0.989429	NA
lncRNA:CR44626	1.20154	0.730505	2.49698	0.292556	0.769862	NA
lncRNA:CR44447	1.19857	3.84629	2.26258	1.69996	0.0891389	NA
lncRNA:CR44479	1.19763	-1.02514	1.88007	-0.545268	0.585569	NA
lncRNA:CR45958	1.19399	0.945487	2.47434	0.382116	0.702375	NA
lncRNA:CR44916	1.18393	1.42429	2.58094	0.551849	0.581052	NA
lncRNA:CR44527	1.17952	-0.13383	2.49467	-0.0536462	0.957217	NA
lncRNA:CR44946	1.17934	-1.21579	1.93273	-0.629055	0.529313	NA
lncRNA:CR45386	1.1723	-0.154165	1.89942	-0.0811643	0.935311	NA
lncRNA:CR45221	1.1723	-0.154165	1.89942	-0.0811643	0.935311	NA
lncRNA:CR45673	1.17107	-0.266604	1.86028	-0.143314	0.886042	NA
lncRNA:CR44050	1.17098	-0.455965	2.02312	-0.225377	0.821686	NA
lncRNA:CR46497	1.17002	0.641695	1.70526	0.376304	0.706691	NA
lncRNA:CR44781	1.16582	2.61859	2.45542	1.06645	0.286218	NA
lncRNA:CR44658	1.1596	-0.437487	2.09257	-0.209067	0.834396	NA
lncRNA:CR45222	1.15886	-2.28005	2.10592	-1.08269	0.278947	NA
lncRNA:CR46014	1.15173	0.436602	2.11642	0.206293	0.836562	NA
lncRNA:CR45115	1.14964	2.65268	2.40278	1.104	0.269591	NA
lncRNA:CR45790	1.14243	-3.50963	2.27297	-1.54407	0.122571	NA
lncRNA:CR44915	1.14043	-0.94925	1.88041	-0.504811	0.613692	NA
lncRNA:CR45720	1.13938	0.0355406	2.07376	0.0171383	0.986326	NA
lncRNA:CR44547	1.1337	-0.0373271	3.0537	-0.0122236	0.990247	NA
lncRNA:CR44444	1.13352	-1.15317	1.89315	-0.609125	0.542441	NA
lncRNA:CR45381	1.13009	-2.20998	2.09838	-1.05319	0.292255	NA
lncRNA:CR44871	1.12988	0.84172	2.43771	0.345291	0.729875	NA
lncRNA:CR45529	1.12905	-0.929099	1.92093	-0.48367	0.62862	NA
lncRNA:CR46087	1.12878	-2.32383	2.53568	-0.916454	0.359429	NA
lncRNA:CR44197	1.12744	0.31499	2.51855	0.125068	0.90047	NA
lncRNA:CR44705	1.11967	-3.4823	2.40534	-1.44773	0.147691	NA
lncRNA:CR44863	1.11804	3.72921	2.39814	1.55505	0.119935	NA
lncRNA:CR45710	1.11737	-0.875577	2.59866	-0.336934	0.736167	NA
lncRNA:CR44803	1.11482	-1.35155	2.42593	-0.557129	0.577439	NA
lncRNA:CR45239	1.10893	2.55008	2.53741	1.00499	0.3149	NA
lncRNA:CR43912	1.10674	2.59616	2.51454	1.03246	0.301857	NA
lncRNA:CR45329	1.10275	1.2559	1.95341	0.642926	0.520272	NA
lncRNA:CR45880	1.1027	-3.43706	2.32649	-1.47736	0.139579	NA
lncRNA:CR44060	1.09965	0.23719	2.17307	0.10915	0.913084	NA
lncRNA:CR45679	1.09557	-0.40726	2.46213	-0.165409	0.868622	NA
lncRNA:CR46206	1.09483	-2.23394	3.12744	-0.714303	0.47504	NA
lncRNA:CR44499	1.0926	1.44329	2.48654	0.580442	0.561616	NA
lncRNA:CR45540	1.09233	-0.0205541	1.90214	-0.0108058	0.991378	NA
lncRNA:CR45632	1.09131	-3.42681	2.85964	-1.19834	0.230786	NA
lncRNA:CR45169	1.07994	3.66968	3.75215	0.978021	0.328064	NA
lncRNA:CR46086	1.07618	2.44138	2.4604	0.99227	0.321066	NA
lncRNA:CR45950	1.07527	-0.0804407	2.08114	-0.0386523	0.969168	NA
lncRNA:CR43700	1.07184	-0.820438	2.20347	-0.372338	0.709641	NA
lncRNA:CR45513	1.07031	-0.969814	2.20765	-0.439297	0.660446	NA
lncRNA:TS25	1.06911	2.51544	3.09695	0.812231	0.416659	NA
lncRNA:CR44800	1.06151	-2.115	2.55203	-0.828752	0.407245	NA
lncRNA:CR45037	1.05097	-0.172148	2.13426	-0.0806594	0.935713	NA
lncRNA:CR45176	1.04453	-2.05072	2.51339	-0.815919	0.414546	NA
lncRNA:CR43492	1.02953	0.241076	1.95358	0.123402	0.901789	NA
lncRNA:CR46495	1.02852	-3.3225	2.48101	-1.33917	0.180514	NA
lncRNA:CR45287	1.02305	3.58885	2.93298	1.22362	0.221096	NA
lncRNA:CR44363	1.02305	3.58885	2.93298	1.22362	0.221096	NA
lncRNA:CR44604	1.01714	-3.31534	2.95747	-1.121	0.262287	NA
lncRNA:CR44543	1.01124	0.0204601	2.18792	0.00935142	0.992539	NA
lncRNA:CR45319	1.01009	-1.99436	2.16466	-0.921329	0.356879	NA
lncRNA:CR45655	1.00915	2.41609	2.49435	0.968626	0.332732	NA
lncRNA:CR45607	1.00847	-2.12957	3.15337	-0.675332	0.499465	NA
lncRNA:CR44682	1.00772	-0.97783	2.21889	-0.440685	0.659441	NA
lncRNA:CR45405	1.0009	-1.07993	2.59358	-0.416386	0.677127	NA
lncRNA:CR45390	1.0009	-1.07993	2.59358	-0.416386	0.677127	NA
lncRNA:CR45426	0.997764	2.41601	2.50155	0.965805	0.334142	NA
lncRNA:CR44256	0.994815	-1.12073	2.49044	-0.450014	0.6527	NA
lncRNA:CR44691	0.992539	-0.208263	2.53538	-0.0821428	0.934533	NA
lncRNA:CR46411	0.987326	-1.96254	2.5276	-0.776446	0.437486	NA
lncRNA:CR45625	0.971311	-3.24843	2.42441	-1.33989	0.180283	NA
lncRNA:CR43913	0.942603	2.26432	2.62116	0.86386	0.387665	NA
lncRNA:CR44688	0.941502	-1.89308	2.21957	-0.852907	0.393711	NA
lncRNA:CR45574	0.929074	-0.45495	2.67055	-0.170358	0.864729	NA
lncRNA:CR44636	0.924529	-1.8114	2.65059	-0.683395	0.494357	NA
lncRNA:CR43914	0.923211	-1.96281	2.57109	-0.763415	0.445216	NA
lncRNA:CR43262	0.922116	1.15236	2.68888	0.428565	0.66824	NA
lncRNA:CR45370	0.921389	2.23541	2.62952	0.850118	0.395259	NA
lncRNA:CR45509	0.917314	1.21602	2.24885	0.540729	0.588694	NA
lncRNA:CR45461	0.913058	-1.8929	2.23386	-0.847367	0.39679	NA
lncRNA:CR44471	0.906979	0.0756481	2.60845	0.0290011	0.976864	NA
lncRNA:CR45935	0.897132	-3.12853	3.13829	-0.996889	0.318819	NA
lncRNA:CR45722	0.897132	-3.12853	3.13829	-0.996889	0.318819	NA
lncRNA:CR44315	0.885716	2.17467	2.26252	0.961171	0.336466	NA
lncRNA:CR45236	0.885445	0.303763	2.61298	0.116252	0.907453	NA
lncRNA:CR45575	0.883917	0.115314	3.20264	0.0360058	0.971278	NA
lncRNA:CR45731	0.882291	1.13227	2.6559	0.426325	0.669871	NA
lncRNA:CR45667	0.877657	-0.264868	2.31199	-0.114563	0.908792	NA
lncRNA:CR44361	0.867425	2.07121	2.58291	0.801891	0.422616	NA
lncRNA:CR45353	0.866379	3.37338	3.03328	1.11213	0.266084	NA
lncRNA:CR43458	0.859366	-0.524666	2.32417	-0.225743	0.821401	NA
lncRNA:CR44584	0.856899	-3.09382	2.53948	-1.21829	0.223113	NA
lncRNA:CR45451	0.854895	-0.20961	2.31664	-0.0904801	0.927906	NA
lncRNA:CR44602	0.853848	1.07827	2.66783	0.404175	0.686084	NA
lncRNA:CR44126	0.850044	2.11908	2.27069	0.933236	0.350698	NA
lncRNA:CR44679	0.848894	-0.039388	2.67759	-0.0147103	0.988263	NA
lncRNA:CR45369	0.847985	-0.498099	2.32654	-0.214094	0.830474	NA
lncRNA:CR44200	0.841985	-0.359229	2.32383	-0.154585	0.877149	NA
lncRNA:CR44322	0.840667	-0.771961	2.64531	-0.291822	0.770423	NA
lncRNA:CR43287	0.838879	-1.69884	2.30036	-0.73851	0.460205	NA
lncRNA:CR44096	0.830604	-0.331072	2.08727	-0.158614	0.873973	NA
lncRNA:CR45665	0.823694	-0.656372	2.70205	-0.242916	0.80807	NA
lncRNA:CR46200	0.821498	-1.61943	2.29405	-0.705924	0.480235	NA
lncRNA:CR45678	0.811074	-3.01971	3.09588	-0.975398	0.329363	NA
lncRNA:CR44456	0.80907	-0.106736	2.32864	-0.0458362	0.963441	NA
lncRNA:CR45707	0.807066	3.24783	3.13821	1.03493	0.300702	NA
lncRNA:CR44562	0.805266	0.847341	2.68736	0.315306	0.752529	NA
lncRNA:CR45791	0.80216	-0.388654	2.09737	-0.185305	0.85299	NA
lncRNA:CR44715	0.780715	0.13679	2.80167	0.0488247	0.961059	NA
lncRNA:CR45745	0.780626	-0.157086	2.70973	-0.0579711	0.953772	NA
lncRNA:CR45365	0.771338	-2.92709	3.1694	-0.923545	0.355723	NA
lncRNA:CR46455	0.767717	-0.327629	2.76836	-0.118347	0.905792	NA
lncRNA:CR45633	0.767717	-0.327629	2.76836	-0.118347	0.905792	NA
lncRNA:CR45393	0.767717	-0.327629	2.76836	-0.118347	0.905792	NA
lncRNA:CR44771	0.765441	0.829123	2.34133	0.354125	0.723245	NA
lncRNA:CR44262	0.762287	1.88679	2.75236	0.685518	0.493017	NA
lncRNA:CR44467	0.75406	0.866166	2.71621	0.318887	0.749812	NA
lncRNA:CR44805	0.751225	1.77759	3.34886	0.530805	0.595554	NA
lncRNA:CR43714	0.751225	1.77759	3.34886	0.530805	0.595554	NA
lncRNA:CR45657	0.750179	3.15591	3.97193	0.794552	0.426874	NA
lncRNA:CR44507	0.745043	0.0296724	2.82164	0.010516	0.99161	NA
lncRNA:CR44783	0.74295	3.13865	2.63696	1.19025	0.233947	NA
lncRNA:CR44516	0.74115	0.693616	3.34465	0.207381	0.835712	NA
lncRNA:CR44736	0.733573	-0.231966	2.7853	-0.0832822	0.933627	NA
lncRNA:CR46220	0.720663	-0.4056	2.75036	-0.147471	0.88276	NA
lncRNA:CR44827	0.718388	0.777757	3.36642	0.231034	0.817289	NA
lncRNA:CR45255	0.715553	1.6981	2.76175	0.614866	0.538644	NA
lncRNA:CR44016	0.715553	1.6981	2.76175	0.614866	0.538644	NA
lncRNA:CR45739	0.715234	1.81323	2.78383	0.651343	0.514825	NA
lncRNA:CR45507	0.715234	1.81323	2.78383	0.651343	0.514825	NA
lncRNA:CR45631	0.714506	3.09122	3.27801	0.943017	0.345672	NA
lncRNA:CR46202	0.714132	-2.82677	3.29494	-0.857912	0.390941	NA
lncRNA:CR44538	0.713086	-1.43965	3.3984	-0.423626	0.671839	NA
lncRNA:CR44400	0.707278	3.07824	2.65849	1.15789	0.246909	NA
lncRNA:CR44565	0.706447	0.205839	2.84251	0.0724145	0.942272	NA
lncRNA:CR44657	0.702451	-2.80768	3.30929	-0.848426	0.396201	NA
lncRNA:CR45936	0.699218	0.185962	2.46116	0.0755586	0.93977	NA
lncRNA:CR45723	0.698172	1.75398	2.41639	0.725868	0.46792	NA
lncRNA:CR45737	0.695066	0.247259	2.84896	0.0867891	0.930839	NA
lncRNA:CR45323	0.695066	0.247259	2.84896	0.0867891	0.930839	NA
lncRNA:CR44051	0.695066	0.247259	2.84896	0.0867891	0.930839	NA
lncRNA:CR44860	0.69107	-2.78672	3.24938	-0.857614	0.391106	NA
lncRNA:CR45407	0.687837	0.223706	2.46587	0.0907207	0.927715	NA
lncRNA:CR45516	0.678834	3.02512	3.2649	0.926557	0.354156	NA
lncRNA:CR44393	0.677413	-1.4389	3.45144	-0.416898	0.676753	NA
lncRNA:CR43713	0.671822	-1.36563	2.84568	-0.479896	0.631301	NA
lncRNA:CR45456	0.66735	-1.19505	2.81881	-0.423955	0.671598	NA
lncRNA:CR45123	0.662716	-2.69936	3.33606	-0.809146	0.418431	NA
lncRNA:CR45276	0.659394	0.153629	2.48147	0.0619106	0.950634	NA
lncRNA:CR44190	0.659394	0.153629	2.48147	0.0619106	0.950634	NA
lncRNA:CR44540	0.658347	1.69757	2.82307	0.60132	0.547627	NA
lncRNA:CR44970	0.651334	-2.66972	2.74801	-0.971509	0.331295	NA
lncRNA:CR45475	0.649241	0.403995	2.88165	0.140196	0.888505	NA
lncRNA:CR45258	0.644208	1.51346	3.46151	0.437227	0.661947	NA
lncRNA:CR44627	0.642012	0.360458	2.49101	0.144704	0.884945	NA
lncRNA:CR44867	0.638906	-1.19508	2.8516	-0.41909	0.675151	NA
lncRNA:CR45261	0.63786	0.456127	3.49895	0.130361	0.896281	NA
lncRNA:CR44586	0.635103	-0.0168616	2.89904	-0.00581628	0.995359	NA
lncRNA:CR45292	0.632906	-1.10944	2.84289	-0.39025	0.696352	NA
lncRNA:CR45610	0.62495	0.250539	2.89932	0.0864128	0.931138	NA
lncRNA:CR45914	0.621525	-1.07733	2.85104	-0.377872	0.705526	NA
lncRNA:CR45447	0.621525	-1.07733	2.85104	-0.377872	0.705526	NA
lncRNA:CR45420	0.621525	-1.07733	2.85104	-0.377872	0.705526	NA
lncRNA:CR45289	0.621525	-1.07733	2.85104	-0.377872	0.705526	NA
lncRNA:CR44033	0.621525	-1.07733	2.85104	-0.377872	0.705526	NA
lncRNA:CR45512	0.614615	-1.22321	2.48442	-0.492353	0.62247	NA
lncRNA:CR44501	0.602188	0.330628	2.91993	0.113231	0.909847	NA
lncRNA:CR44432	0.602188	0.330628	2.91993	0.113231	0.909847	NA
lncRNA:CR45698	0.593171	-0.89206	3.59619	-0.248057	0.80409	NA
lncRNA:CR44575	0.593171	-0.89206	3.59619	-0.248057	0.80409	NA
lncRNA:CR44463	0.592124	1.26785	2.94931	0.429881	0.667282	NA
lncRNA:CR43633	0.592124	1.26785	2.94931	0.429881	0.667282	NA
lncRNA:CR46196	0.580172	-1.13331	3.60277	-0.314567	0.75309	NA
lncRNA:CR46245	0.577896	0.181806	2.94688	0.0616945	0.950806	NA
lncRNA:CR45752	0.577896	0.181806	2.94688	0.0616945	0.950806	NA
lncRNA:CR45454	0.574743	1.36432	3.61998	0.376885	0.706259	NA
lncRNA:CR43453	0.574743	1.36432	3.61998	0.376885	0.706259	NA
lncRNA:TS20	0.568791	-1.10786	2.92625	-0.378595	0.704989	NA
lncRNA:CR44862	0.568791	-1.10786	2.92625	-0.378595	0.704989	NA
lncRNA:CR44450	0.562634	2.74039	3.99341	0.686228	0.49257	NA
lncRNA:CR43838	0.559685	-2.48127	3.52958	-0.702992	0.482061	NA
lncRNA:CR46198	0.555405	2.71838	2.88839	0.941138	0.346634	NA
lncRNA:CR45709	0.548303	-2.45477	3.4975	-0.701864	0.482764	NA
lncRNA:CR44787	0.548303	-2.45477	3.4975	-0.701864	0.482764	NA
lncRNA:CR43613	0.546299	1.26936	3.01265	0.421344	0.673504	NA
lncRNA:CR45569	0.546028	-1.02747	3.65372	-0.281211	0.778548	NA
lncRNA:CR46213	0.535965	-0.677358	3.01989	-0.224299	0.822524	NA
lncRNA:CR45168	0.535965	-0.677358	3.01989	-0.224299	0.822524	NA
lncRNA:CR44721	0.535965	-0.677358	3.01989	-0.224299	0.822524	NA
lncRNA:CR46328	0.534918	1.26975	3.02959	0.419116	0.675131	NA
lncRNA:CR46326	0.534918	1.26975	3.02959	0.419116	0.675131	NA
lncRNA:CR45788	0.529055	-0.895338	3.72424	-0.240408	0.810014	NA
lncRNA:CR44683	0.529055	-0.895338	3.72424	-0.240408	0.810014	NA
lncRNA:CR45401	0.528008	1.07741	3.01302	0.357585	0.720654	NA
lncRNA:CR44941	0.528008	1.07741	3.01302	0.357585	0.720654	NA
lncRNA:CR44885	0.519949	-2.34206	3.64538	-0.642473	0.520566	NA
lncRNA:CR44233	0.519949	-2.34206	3.64538	-0.642473	0.520566	NA
lncRNA:CR45753	0.519733	2.63427	3.60083	0.731575	0.464428	NA
lncRNA:CR45462	0.519733	2.63427	3.60083	0.731575	0.464428	NA
lncRNA:CR44488	0.519733	2.63427	3.60083	0.731575	0.464428	NA
lncRNA:CR31840	0.519733	2.63427	3.60083	0.731575	0.464428	NA
lncRNA:CR44707	0.518903	-0.720361	3.05217	-0.236016	0.81342	NA
lncRNA:CR44942	0.517856	1.19202	3.7127	0.321067	0.74816	NA
lncRNA:CR43911	0.517856	1.19202	3.7127	0.321067	0.74816	NA
lncRNA:TS6	0.508568	-2.31214	3.66622	-0.630661	0.528263	NA
lncRNA:CR44672	0.508568	-2.31214	3.66622	-0.630661	0.528263	NA
lncRNA:CR44057	0.507521	-0.678029	3.06442	-0.221259	0.824891	NA
lncRNA:CR45395	0.506475	1.19208	3.73897	0.318827	0.749858	NA
lncRNA:CR44635	0.506475	1.19208	3.73897	0.318827	0.749858	NA
lncRNA:CR44387	0.491289	2.56517	3.65615	0.701602	0.482927	NA
lncRNA:CR45403	0.49014	-0.516291	3.07277	-0.168022	0.866566	NA
lncRNA:CR44654	0.49014	-0.516291	3.07277	-0.168022	0.866566	NA
lncRNA:CR15061	0.48323	-0.721573	3.11146	-0.231908	0.81661	NA
lncRNA:CR45297	0.482184	1.07618	3.08797	0.348507	0.727459	NA
lncRNA:CR44931	0.482184	1.07618	3.08797	0.348507	0.727459	NA
lncRNA:CR43793	0.482184	1.07618	3.08797	0.348507	0.727459	NA
lncRNA:CR45900	0.473078	-0.551902	3.80556	-0.145025	0.884691	NA
lncRNA:CR45617	0.471849	-0.678905	3.12567	-0.217203	0.82805	NA
lncRNA:CR43684	0.471849	-0.678905	3.12567	-0.217203	0.82805	NA
lncRNA:CR44480	0.470802	1.07586	3.10821	0.346135	0.729241	NA
lncRNA:CR43917	0.470802	1.07586	3.10821	0.346135	0.729241	NA
lncRNA:CR43848	0.462743	-2.18828	3.04202	-0.719352	0.471924	NA
lncRNA:CR45259	0.455617	2.46557	4.01132	0.614653	0.538784	NA
lncRNA:CR44696	0.451362	-2.15739	3.78515	-0.569963	0.568703	NA
lncRNA:CR45114	0.450315	-0.465114	3.85555	-0.120635	0.90398	NA
lncRNA:CR45515	0.437405	-0.551139	3.90343	-0.141194	0.887717	NA
lncRNA:CR46080	0.431976	2.33309	4.02121	0.580195	0.561783	NA
lncRNA:CR44184	0.431976	2.33309	4.02121	0.580195	0.561783	NA
lncRNA:CR45626	0.428299	-2.09272	4.00066	-0.523093	0.600909	NA
lncRNA:CR46207	0.426024	-0.514125	3.19365	-0.160984	0.872106	NA
lncRNA:CR45658	0.426024	-0.514125	3.19365	-0.160984	0.872106	NA
lncRNA:CR44857	0.416918	-2.05842	3.87024	-0.531858	0.594824	NA
lncRNA:CR43706	0.416918	-2.05842	3.87024	-0.531858	0.594824	NA
lncRNA:CR40719	0.416918	-2.05842	3.87024	-0.531858	0.594824	NA
lncRNA:CR44089	0.404579	0.266114	3.96903	0.0670475	0.946544	NA
lncRNA:CR46078	0.403533	2.24516	3.95758	0.567305	0.570507	NA
lncRNA:CR44712	0.394156	-1.98471	4.00785	-0.495205	0.620455	NA
lncRNA:CR45696	0.377183	-1.86336	4.01657	-0.463919	0.642706	NA
lncRNA:CR45318	0.377183	-1.86336	4.01657	-0.463919	0.642706	NA
lncRNA:CR44121	0.377183	-1.86336	4.01657	-0.463919	0.642706	NA
lncRNA:CR45733	0.376136	0.266114	4.06647	0.065441	0.947823	NA
lncRNA:CR44893	0.376136	0.266114	4.06647	0.065441	0.947823	NA
lncRNA:CR44760	0.376136	0.266114	4.06647	0.065441	0.947823	NA
lncRNA:CR44482	0.376136	0.266114	4.06647	0.065441	0.947823	NA
lncRNA:CR46199	0.375089	2.15445	4.03602	0.533807	0.593475	NA
lncRNA:CR44824	0.375089	2.15445	4.03602	0.533807	0.593475	NA
lncRNA:CR44726	0.375089	2.15445	4.03602	0.533807	0.593475	NA
lncRNA:CR44258	0.375089	2.15445	4.03602	0.533807	0.593475	NA
lncRNA:CR45508	0.36786	2.12503	4.03863	0.526175	0.598767	NA
lncRNA:CR44633	0.36786	2.12503	4.03863	0.526175	0.598767	NA
lncRNA:CR44714	0.358755	0.266114	4.08047	0.0652165	0.948002	NA
lncRNA:CR44350	0.358755	0.266114	4.08047	0.0652165	0.948002	NA
lncRNA:CR44263	0.358755	0.266114	4.08047	0.0652165	0.948002	NA
lncRNA:CR44173	0.358755	0.266114	4.08047	0.0652165	0.948002	NA
lncRNA:CR45147	0.347373	0.266114	4.08047	0.0652165	0.948002	NA
lncRNA:CR45354	0.340464	0.266114	4.08047	0.0652165	0.948002	NA
lncRNA:CR44648	0.340464	0.266114	4.08047	0.0652165	0.948002	NA
lncRNA:CR46231	0.339417	2.02769	4.04765	0.500954	0.616404	NA
lncRNA:CR45651	0.339417	2.02769	4.04765	0.500954	0.616404	NA
lncRNA:CR44770	0.339417	2.02769	4.04765	0.500954	0.616404	NA
lncRNA:CR44213	0.339417	2.02769	4.04765	0.500954	0.616404	NA
lncRNA:CR44689	0.331358	-1.69549	4.02988	-0.420731	0.673952	NA
lncRNA:CR45471	0.330311	0.266114	4.08047	0.0652165	0.948002	NA
lncRNA:CR44985	0.319977	-1.64928	4.03381	-0.408864	0.68264	NA
lncRNA:CR32553	0.319977	-1.64928	4.03381	-0.408864	0.68264	NA
lncRNA:CR46233	0.303745	1.90341	4.05842	0.469001	0.639069	NA
lncRNA:CR45708	0.303745	1.90341	4.05842	0.469001	0.639069	NA
lncRNA:CR45299	0.303745	1.90341	4.05842	0.469001	0.639069	NA
lncRNA:CR45351	0.294639	0.266114	4.08047	0.0652165	0.948002	NA
lncRNA:CR44765	0.294639	0.266114	4.08047	0.0652165	0.948002	NA
lncRNA:CR46351	0.285533	-1.51189	4.04625	-0.373652	0.708663	NA
lncRNA:CR46226	0.285533	-1.51189	4.04625	-0.373652	0.708663	NA
lncRNA:CR45374	0.285533	-1.51189	4.04625	-0.373652	0.708663	NA
lncRNA:CR44701	0.283258	0.266114	4.08047	0.0652165	0.948002	NA
lncRNA:CR44647	0.283258	0.266114	4.08047	0.0652165	0.948002	NA
lncRNA:CR44630	0.283258	0.266114	4.08047	0.0652165	0.948002	NA
lncRNA:CR44628	0.283258	0.266114	4.08047	0.0652165	0.948002	NA
lncRNA:CR44618	0.283258	0.266114	4.08047	0.0652165	0.948002	NA
lncRNA:CR44260	0.283258	0.266114	4.08047	0.0652165	0.948002	NA
lncRNA:CR46252	0.274152	-1.46592	4.04999	-0.361957	0.717384	NA
lncRNA:CR45695	0.274152	-1.46592	4.04999	-0.361957	0.717384	NA
lncRNA:CR45619	0.274152	-1.46592	4.04999	-0.361957	0.717384	NA
lncRNA:CR45527	0.274152	-1.46592	4.04999	-0.361957	0.717384	NA
lncRNA:CR45357	0.274152	-1.46592	4.04999	-0.361957	0.717384	NA
lncRNA:CR45254	0.274152	-1.46592	4.04999	-0.361957	0.717384	NA
lncRNA:CR44585	0.274152	-1.46592	4.04999	-0.361957	0.717384	NA
lncRNA:CR44556	0.274152	-1.46592	4.04999	-0.361957	0.717384	NA
lncRNA:CR44541	0.274152	-1.46592	4.04999	-0.361957	0.717384	NA
lncRNA:CR44534	0.274152	-1.46592	4.04999	-0.361957	0.717384	NA
lncRNA:CR43104	0.274152	-1.46592	4.04999	-0.361957	0.717384	NA
lncRNA:CR40341	0.274152	-1.46592	4.04999	-0.361957	0.717384	NA
lncRNA:CR44549	0.26277	-1.42469	4.05249	-0.35156	0.725169	NA
lncRNA:CR45747	0.215988	1.22789	4.08047	0.30092	0.763476	NA
lncRNA:CR45703	0.215988	1.22789	4.08047	0.30092	0.763476	NA
lncRNA:CR45644	0.215988	1.22789	4.08047	0.30092	0.763476	NA
lncRNA:CR45541	0.215988	1.22789	4.08047	0.30092	0.763476	NA
lncRNA:CR45253	0.215988	1.22789	4.08047	0.30092	0.763476	NA
lncRNA:CR45216	0.215988	1.22789	4.08047	0.30092	0.763476	NA
lncRNA:CR44675	0.215988	1.22789	4.08047	0.30092	0.763476	NA
lncRNA:CR44645	0.215988	1.22789	4.08047	0.30092	0.763476	NA
lncRNA:CR44462	0.215988	1.22789	4.08047	0.30092	0.763476	NA
lncRNA:CR43984	0.215988	1.22789	4.08047	0.30092	0.763476	NA
lncRNA:TS18	0.188591	-0.695659	4.08047	-0.170485	0.864629	NA
lncRNA:TS14	0.188591	-0.695659	4.08047	-0.170485	0.864629	NA
lncRNA:CR45728	0.188591	-0.695659	4.08047	-0.170485	0.864629	NA
lncRNA:CR45704	0.188591	-0.695659	4.08047	-0.170485	0.864629	NA
lncRNA:CR45694	0.188591	-0.695659	4.08047	-0.170485	0.864629	NA
lncRNA:CR45674	0.188591	-0.695659	4.08047	-0.170485	0.864629	NA
lncRNA:CR45511	0.188591	-0.695659	4.08047	-0.170485	0.864629	NA
lncRNA:CR45288	0.188591	-0.695659	4.08047	-0.170485	0.864629	NA
lncRNA:CR44634	0.188591	-0.695659	4.08047	-0.170485	0.864629	NA
lncRNA:CR44500	0.188591	-0.695659	4.08047	-0.170485	0.864629	NA
lncRNA:CR44481	0.188591	-0.695659	4.08047	-0.170485	0.864629	NA
lncRNA:CR43457	0.188591	-0.695659	4.08047	-0.170485	0.864629	NA
lncRNA:CR46408	0.187545	1.22789	4.08047	0.30092	0.763476	NA
lncRNA:CR46299	0.187545	1.22789	4.08047	0.30092	0.763476	NA
lncRNA:CR46224	0.187545	1.22789	4.08047	0.30092	0.763476	NA
lncRNA:CR46098	0.187545	1.22789	4.08047	0.30092	0.763476	NA
lncRNA:CR44542	0.187545	1.22789	4.08047	0.30092	0.763476	NA
lncRNA:CR44183	0.187545	1.22789	4.08047	0.30092	0.763476	NA
lncRNA:CR43930	0.187545	1.22789	4.08047	0.30092	0.763476	NA
lncRNA:CR43490	0.187545	1.22789	4.08047	0.30092	0.763476	NA
lncRNA:CR46209	0.151872	1.22789	4.08047	0.30092	0.763476	NA
lncRNA:CR45996	0.151872	1.22789	4.08047	0.30092	0.763476	NA
lncRNA:CR45624	0.151872	1.22789	4.08047	0.30092	0.763476	NA
lncRNA:CR45615	0.151872	1.22789	4.08047	0.30092	0.763476	NA
lncRNA:CR45500	0.151872	1.22789	4.08047	0.30092	0.763476	NA
lncRNA:CR45250	0.151872	1.22789	4.08047	0.30092	0.763476	NA
lncRNA:CR44723	0.151872	1.22789	4.08047	0.30092	0.763476	NA
lncRNA:CR44629	0.151872	1.22789	4.08047	0.30092	0.763476	NA
lncRNA:CR43992	0.151872	1.22789	4.08047	0.30092	0.763476	NA
lncRNA:CR43834	0.151872	1.22789	4.08047	0.30092	0.763476	NA
lncRNA:CR43624	0.151872	1.22789	4.08047	0.30092	0.763476	NA
lncRNA:CR43489	0.151872	1.22789	4.08047	0.30092	0.763476	NA
lncRNA:CR43456	0.151872	1.22789	4.08047	0.30092	0.763476	NA
lncRNA:CR43239	0.151872	1.22789	4.08047	0.30092	0.763476	NA
lncRNA:CR46393	0.142766	-0.695659	4.08047	-0.170485	0.864629	NA
lncRNA:CR45725	0.142766	-0.695659	4.08047	-0.170485	0.864629	NA
lncRNA:CR45719	0.142766	-0.695659	4.08047	-0.170485	0.864629	NA
lncRNA:CR45594	0.142766	-0.695659	4.08047	-0.170485	0.864629	NA
lncRNA:CR45587	0.142766	-0.695659	4.08047	-0.170485	0.864629	NA
lncRNA:CR45389	0.142766	-0.695659	4.08047	-0.170485	0.864629	NA
lncRNA:CR44663	0.142766	-0.695659	4.08047	-0.170485	0.864629	NA
lncRNA:CR44605	0.142766	-0.695659	4.08047	-0.170485	0.864629	NA
lncRNA:CR44536	0.142766	-0.695659	4.08047	-0.170485	0.864629	NA
lncRNA:CR44464	0.142766	-0.695659	4.08047	-0.170485	0.864629	NA
lncRNA:CR44288	0.142766	-0.695659	4.08047	-0.170485	0.864629	NA
lncRNA:CR44234	0.142766	-0.695659	4.08047	-0.170485	0.864629	NA
lncRNA:CR43491	0.142766	-0.695659	4.08047	-0.170485	0.864629	NA
lncRNA:CR46228	0.131385	-0.695659	4.08047	-0.170485	0.864629	NA
lncRNA:CR45729	0.131385	-0.695659	4.08047	-0.170485	0.864629	NA
lncRNA:CR45526	0.131385	-0.695659	4.08047	-0.170485	0.864629	NA
lncRNA:CR45503	0.131385	-0.695659	4.08047	-0.170485	0.864629	NA
lncRNA:CR44820	0.131385	-0.695659	4.08047	-0.170485	0.864629	NA
lncRNA:CR44577	0.131385	-0.695659	4.08047	-0.170485	0.864629	NA
lncRNA:CR44551	0.131385	-0.695659	4.08047	-0.170485	0.864629	NA
lncRNA:CR43404	0.131385	-0.695659	4.08047	-0.170485	0.864629	NA

## Sheet: up
Symbol	baseMean	log2FoldChange	lfcSE	stat	pvalue	padj
lncRNA:CR45006	8.25097	6.60947	1.7682	3.73797	0.00018551	0.0190588
lncRNA:CR44777	8.40973	5.6547	1.38607	4.07967	4.5099e-05	0.00695005
lncRNA:CR43839	4.21084	5.63701	1.64757	3.4214	0.000622988	0.0417806
lncRNA:CR46216	758.423	5.39065	0.566501	9.5157	1.80496e-21	1.30733e-17
lncRNA:CR43451	21.834	4.81035	0.825333	5.82837	5.59712e-09	3.52521e-06
lncRNA:CR43418	32.8354	4.17017	0.75289	5.53889	3.04393e-08	1.42428e-05
lncRNA:CR44515	7.7073	4.00191	1.12777	3.54852	0.000387396	0.0306113
lncRNA:CR46414	19.7617	3.89997	0.759273	5.13645	2.79976e-07	9.65652e-05
lncRNA:CR43144	485.675	3.88674	0.347034	11.1999	4.08271e-29	5.91421e-25
lncRNA:CR45585	25.487	3.63596	0.71426	5.09053	3.5707e-07	0.000114945
lncRNA:CR45421	9.06879	3.3844	0.97461	3.47257	0.000515498	0.0364268
lncRNA:CR46234	33.4072	3.207	0.609955	5.25777	1.45813e-07	6.21251e-05
lncRNA:CR46472	330.663	1.84157	0.503072	3.66066	0.000251567	0.0226998
lncRNA:CR43881	69.1055	1.8296	0.540866	3.38272	0.000717728	0.0470453
lncRNA:CR31781	1610.44	1.5725	0.399628	3.93491	8.32284e-05	0.0112677

## Sheet: down
Symbol	baseMean	log2FoldChange	lfcSE	stat	pvalue	padj
lncRNA:CR44510	30.8857	-7.28833	1.40701	-5.18	2.21888e-07	8.68723e-05
lncRNA:CR45408	10.1861	-6.65802	1.60106	-4.15851	3.20329e-05	0.00525306
lncRNA:CR43988	5.76457	-5.82671	1.50641	-3.86794	0.000109758	0.0135894
lncRNA:CR46350	5.19211	-5.68535	1.61276	-3.52522	0.000423129	0.0319343
lncRNA:CR46123	52.1206	-4.00475	0.994286	-4.02776	5.63107e-05	0.00832364
lncRNA:CR45242	17.3667	-3.83263	0.847506	-4.52224	6.11895e-06	0.00140697
lncRNA:CR43942	36.3476	-3.77024	0.793732	-4.75001	2.03402e-06	0.000535724
lncRNA:CR33938	954.576	-2.42974	0.387625	-6.26827	3.65079e-10	2.67635e-07
lncRNA:CR45290	16.4438	-2.23214	0.62081	-3.59553	0.00032373	0.0263458
